# Supplementary material for: Exploration of exosomal microRNA expression profiles in pigeon ‘Milk’ during the lactation period
Source: BMC Genomics. 2018 Nov 20;19:828. doi: 10.1186/s12864-018-5201-0 (PMC6245878; doi:10.1186/s12864-018-5201-0)
Supplement: Supplementary file 4 — Table S2. The mature miRNA group identified in PM and other three mammals. (XLSX 645 kb) [file 12864_2018_5201_MOESM4_ESM.xlsx]

## Sheet: PM
Table S2 The mature miRNA group identified in PM (Note: Those miRNAs with -n in the name refer to the conservation of mature sequence with more than one species).
No.	miRNA name	Sequence of precursor miRNAs							Coordinate of precursor miRNAs							Sequence of mature miRNAs							Expression of mature miRNAs (Read Counts)							Expression of mature miRNAs (RPM)
		1d-1	1d-2	1d-3	5d	10d	15d	20d	1d-1	1d-2	1d-3	5d	10d	15d	20d	1d-1	1d-2	1d-3	5d	10d	15d	20d	1d-1	1d-2	1d-3	5d	10d	15d	20d	1d-1	1d-2	1d-3	5d	10d	15d	20d
1	novel-cli-miR-1-5p	gccgagacuagagucacaucuggacgcugccuguuguccuggugugcuagaguacuc	gccgagacuagagucacaucuggacgcugccuguuguccuggugugcuagaguacuc	gccgagacuagagucacaucuggacgcugccuguuguccuggugugcuagaguacuc	gccgagacuagagucacaucuggacgcugccuguuguccuggugugcuagaguacuc	gccgagacuagagucacaucuggacgcugccuguuguccuggugugcuagaguacuc	gccgagacuagagucacaucuggacgcugccuguuguccuggugugcuagaguacuc	gccgagacuagagucacaucuggacgcugccuguuguccuggugugcuagaguacuc	CM007529.1:10327271..10327328:+	CM007529.1:10327271..10327328:+	CM007529.1:10327271..10327328:+	CM007529.1:10327271..10327328:+	CM007529.1:10327271..10327328:+	CM007529.1:10327271..10327328:+	CM007529.1:10327271..10327328:+	gccgagacuagagucacaucuggac	gccgagacuagagucacaucuggac	gccgagacuagagucacaucuggac	gccgagacuagagucacaucuggac	gccgagacuagagucacaucuggac	gccgagacuagagucacaucuggac	gccgagacuagagucacaucuggac	0	109	0	0	0	0	0	0	38.8578	0	0	0	0	0
2	novel-cli-miR-1-3p	gccgagacuagagucacaucuggacgcugccuguuguccuggugugcuagaguacuc	gccgagacuagagucacaucuggacgcugccuguuguccuggugugcuagaguacuc	gccgagacuagagucacaucuggacgcugccuguuguccuggugugcuagaguacuc	gccgagacuagagucacaucuggacgcugccuguuguccuggugugcuagaguacuc	gccgagacuagagucacaucuggacgcugccuguuguccuggugugcuagaguacuc	gccgagacuagagucacaucuggacgcugccuguuguccuggugugcuagaguacuc	gccgagacuagagucacaucuggacgcugccuguuguccuggugugcuagaguacuc	CM007529.1:10327271..10327328:+	CM007529.1:10327271..10327328:+	CM007529.1:10327271..10327328:+	CM007529.1:10327271..10327328:+	CM007529.1:10327271..10327328:+	CM007529.1:10327271..10327328:+	CM007529.1:10327271..10327328:+	cuggugugcuagaguacuc	cuggugugcuagaguacuc	cuggugugcuagaguacuc	cuggugugcuagaguacuc	cuggugugcuagaguacuc	cuggugugcuagaguacuc	cuggugugcuagaguacuc	0	6	0	0	0	0	0	0	2.13896	0	0	0	0	0
3	conserve-cli-miR-3079-3p	cgaucugauugaaccgacucugcuagaugaguugaucugccacauuggg	cgaucugauugaaccgacucugcuagaugaguugaucugccacauuggg	cgaucugauugaaccgacucugcuagaugaguugaucugccacauuggg	cgaucugauugaaccgacucugcuagaugaguugaucugccacauuggg	cgaucugauugaaccgacucugcuagaugaguugaucugccacauuggg	cgaucugauugaaccgacucugcuagaugaguugaucugccacauuggg	cgaucugauugaaccgacucugcuagaugaguugaucugccacauuggg	CM007542.1:5893305..5893354:+	CM007542.1:5893305..5893354:+	CM007542.1:5893305..5893354:+	CM007542.1:5893305..5893354:+	CM007542.1:5893305..5893354:+	CM007542.1:5893305..5893354:+	CM007542.1:5893305..5893354:+	guugaucugccacauuggg	guugaucugccacauuggg	guugaucugccacauuggg	guugaucugccacauuggg	guugaucugccacauuggg	guugaucugccacauuggg	guugaucugccacauuggg	0	0	0	0	77	0	0	0	0	0	0	221.551	0	0
4	conserve-cli-miR-1416-5p	gcaaggaaucacuucaugaaaggugggguugacucucuuuccuuaacucaugccgcugugc	uccuuaacucaugccgcugugccuuuuuauuuguuucacaauugugugaguugaguaca	null	null	uccuuaacucaugccgcugugccuuuuuauuuguuucacaauugugugaguugaguaca	uccuuaacucaugccgcugugccuuuuuauuuguuucacaauugugugaguugaguaca	null	CM007524.1:28591179..28591240:+	CM007524.1:28591218..28591277:+	null	null	CM007524.1:28591218..28591277:+	CM007524.1:28591218..28591277:+	null	gcaaggaaucacuucaugaaaggugg	uccuuaacucaugccgcugugc	null	null	uccuuaacucaugccgcugugc	uccuuaacucaugccgcugug	null	0	4	0	0	4	1	0	0	1.42597	0	0	11.5092	5.04515	0
5	novel-cli-miR-3-5p	cuagcucagcugguagaggucugucccugaauuauauccugggacagugauccuccugcccuauggugagaa	auagcucagucuguagagagugugacugcugugagaccuccgagagugaggugugc	cuagcucagcugguagaggucugucccugaauuauauccugggacagugauccuccugcccuauggugagaa	cuagcucagcugguagaggucugucccugaauuauauccugggacagugauccuccugcccuauggugagaa	cuagcucagcugguagaggucugucccugaauuauauccugggacagugauccuccugcccuauggugagaa	cuagcucagcugguagaggucugucccugaauuauauccugggacagugauccuccugcccuauggugagaa	cuagcucagcugguagaggucugucccugaauuauauccugggacagugauccuccugcccuauggugagaa	CM007528.1:16248164..16248236:-	CM007528.1:40007081..40007137:-	CM007528.1:16248164..16248236:-	CM007528.1:16248164..16248236:-	CM007528.1:16248164..16248236:-	CM007528.1:16248164..16248236:-	CM007528.1:16248164..16248236:-	cuagcucagcugguagagg	auagcucagucuguagag	cuagcucagcugguagagg	cuagcucagcugguagagg	cuagcucagcugguagagg	cuagcucagcugguagagg	cuagcucagcugguagagg	0	361	0	0	0	70	0	0	128.694	0	0	0	353.161	0
6	conserve-cli-miR-16c-5p	ggcaguggcgaggcacugggaugcagagcugucagcagugcucuagcagcacguaaauacuggagu	uagcagcacguaaauacuggaguuuaggauugccuguugcucuccaguauugcauugcugcuuua	uagcagcacguaaauacuggaguuuaggauugccuguugcucuccaguauugcauugcugcuuu	uagcagcacguaaauacuggaguuuaggauugccuguugcucuccaguauugcauugcugcuuua	uagcagcacguaaauacuggaguuuaggauugccuguugcucuccaguauugcauugcugcuuua	uagcagcacguaaauacuggaguuuaggauugccuguugcucuccaguauugcauugcugcuuua	uagcagcacguaaauacuggaguuuaggauugccuguugcucuccaguauugcauugcugcuuua	CM007523.1:13861276..13861342:-	CM007523.1:13861234..13861299:-	CM007523.1:13861235..13861299:-	CM007523.1:13861234..13861299:-	CM007523.1:13861234..13861299:-	CM007523.1:13861234..13861299:-	CM007523.1:13861234..13861299:-	ggcaguggcgaggcacuggg	uagcagcacguaaauacuggag	uagcagcacguaaauacuggag	uagcagcacguaaauacuggag	uagcagcacguaaauacuggag	uagcagcacguaaauacuggag	uagcagcacguaaauacuggag	0	81	105	71	53	4	2	0	28.876	25.4108	151.584	152.496	20.1806	6.99335
7	conserve-cli-miR-16c-3p	ggcaguggcgaggcacugggaugcagagcugucagcagugcucuagcagcacguaaauacuggagu	uagcagcacguaaauacuggaguuuaggauugccuguugcucuccaguauugcauugcugcuuua	uagcagcacguaaauacuggaguuuaggauugccuguugcucuccaguauugcauugcugcuuu	uagcagcacguaaauacuggaguuuaggauugccuguugcucuccaguauugcauugcugcuuua	uagcagcacguaaauacuggaguuuaggauugccuguugcucuccaguauugcauugcugcuuua	uagcagcacguaaauacuggaguuuaggauugccuguugcucuccaguauugcauugcugcuuua	uagcagcacguaaauacuggaguuuaggauugccuguugcucuccaguauugcauugcugcuuua	CM007523.1:13861276..13861342:-	CM007523.1:13861234..13861299:-	CM007523.1:13861235..13861299:-	CM007523.1:13861234..13861299:-	CM007523.1:13861234..13861299:-	CM007523.1:13861234..13861299:-	CM007523.1:13861234..13861299:-	uagcagcacguaaauacuggagu	ccaguauugcauugcugcuuua	uccaguauugcauugcugcuuu	uccaguauugcauugcugcuuua	ccaguauugcauugcugcuuua	ccaguauugcauugcugcuuua	ccaguauugcauugcugcuuua	38	0	1	1	0	0	0	24.4307	0	0.242008	2.13498	0	0	0
8	conserve-cli-miR-1301-3p	gugaugaguucuggcauguauuaccugaguguaacucugaagauuaucacucuagcucuagaauuacucugag	gugaugaguucuggcauguauuaccugaguguaacucugaagauuaucacucuagcucuagaauuacucugag	gugaugaguucuggcauguauuaccugaguguaacucugaagauuaucacucuagcucuagaauuacucugag	gugaugaguucuggcauguauuaccugaguguaacucugaagauuaucacucuagcucuagaauuacucugag	gugaugaguucuggcauguauuaccugaguguaacucugaagauuaucacucuagcucuagaauuacucugag	gugaugaguucuggcauguauuaccugaguguaacucugaagauuaucacucuagcucuagaauuacucugag	gugaugaguucuggcauguauuaccugaguguaacucugaagauuaucacucuagcucuagaauuacucugag	CM007532.1:21594801..21594874:+	CM007532.1:21594801..21594874:+	CM007532.1:21594801..21594874:+	CM007532.1:21594801..21594874:+	CM007532.1:21594801..21594874:+	CM007532.1:21594801..21594874:+	CM007532.1:21594801..21594874:+	agcucuagaauuacucugag	agcucuagaauuacucugag	agcucuagaauuacucugag	agcucuagaauuacucugag	agcucuagaauuacucugag	agcucuagaauuacucugag	agcucuagaauuacucugag	0	0	6	0	0	0	0	0	0	1.45205	0	0	0	0
9	novel-cli-miR-4-5p	ucaauggguaauggggccguggaggaggugacuucccagguacccaguccuguggga	ucaauggguaauggggccguggaggaggugacuucccagguacccaguccuguggga	ucaauggguaauggggccguggaggaggugacuucccagguacccaguccuguggga	ucaauggguaauggggccguggaggaggugacuucccagguacccaguccuguggga	ucaauggguaauggggccguggaggaggugacuucccagguacccaguccuguggga	ucaauggguaauggggccguggaggaggugacuucccagguacccaguccuguggga	ucaauggguaauggggccguggaggaggugacuucccagguacccaguccuguggga	CM007528.1:48672879..48672936:+	CM007528.1:48672879..48672936:+	CM007528.1:48672879..48672936:+	CM007528.1:48672879..48672936:+	CM007528.1:48672879..48672936:+	CM007528.1:48672879..48672936:+	CM007528.1:48672879..48672936:+	ucaauggguaauggggcc	ucaauggguaauggggcc	ucaauggguaauggggcc	ucaauggguaauggggcc	ucaauggguaauggggcc	ucaauggguaauggggcc	ucaauggguaauggggcc	464	0	0	0	0	0	0	298.311	0	0	0	0	0	0
10	conserve-cli-miR-6951-5p	uuuuuuuuuuuuucuauugucauuuuaaugguccuaauaaggaagcaugaaugagaagacuagagaaagaggauugac	uuuuuuucuucuucuucuucucucuucuccccucguguagcugagaggaaggaaaggaagaaagag	uuuuuuucuucuucuucuucucucuucuccccucguguagcugagaggaaggaaaggaagaaagag	uuuuuuucuucuucuucuucucucuucuccccucguguagcugagaggaaggaaaggaagaaagag	uuuuuuucuucuucuucuucucucuucuccccucguguagcugagaggaaggaaaggaagaaagag	uuuuuuucuucuucuucuucucucuucuccccucguguagcugagaggaaggaaaggaagaaagag	uuuuuuucuucuucuucuucucucuucuccccucguguagcugagaggaaggaaaggaagaaagag	CM007524.1:656471..656549:-	CM007526.1:50806989..50807055:-	CM007526.1:50806989..50807055:-	CM007526.1:50806989..50807055:-	CM007526.1:50806989..50807055:-	CM007526.1:50806989..50807055:-	CM007526.1:50806989..50807055:-	uuuuuuuuuuuuucuau	uuuuuuucuucuucuucuucucu	uuuuuuucuucuucuucuucucu	uuuuuuucuucuucuucuucucu	uuuuuuucuucuucuucuucucu	uuuuuuucuucuucuucuucucu	uuuuuuucuucuucuucuucucu	0	0	3	0	0	0	0	0	0	0.726023	0	0	0	0
11	conserve-cli-miR-6951-3p	uuuuuuuuuuuuucuauugucauuuuaaugguccuaauaaggaagcaugaaugagaagacuagagaaagaggauugac	uuuuuuucuucuucuucuucucucuucuccccucguguagcugagaggaaggaaaggaagaaagag	uuuuuuucuucuucuucuucucucuucuccccucguguagcugagaggaaggaaaggaagaaagag	uuuuuuucuucuucuucuucucucuucuccccucguguagcugagaggaaggaaaggaagaaagag	uuuuuuucuucuucuucuucucucuucuccccucguguagcugagaggaaggaaaggaagaaagag	uuuuuuucuucuucuucuucucucuucuccccucguguagcugagaggaaggaaaggaagaaagag	uuuuuuucuucuucuucuucucucuucuccccucguguagcugagaggaaggaaaggaagaaagag	CM007524.1:656471..656549:-	CM007526.1:50806989..50807055:-	CM007526.1:50806989..50807055:-	CM007526.1:50806989..50807055:-	CM007526.1:50806989..50807055:-	CM007526.1:50806989..50807055:-	CM007526.1:50806989..50807055:-	agagaaagaggauugac	agaggaaggaaaggaagaaagag	agaggaaggaaaggaagaaagag	agaggaaggaaaggaagaaagag	agaggaaggaaaggaagaaagag	agaggaaggaaaggaagaaagag	agaggaaggaaaggaagaaagag	439	0	0	0	0	0	0	282.238	0	0	0	0	0	0
12	conserve-cli-miR-505-5p	gggggaacccagcagugguuuugcucuuuguuuggaggaggaaugggugcuagaggggaaaucag	gggggaacccagcagugguuuugcucuuuguuuggaggaggaaugggugcuagaggggaaaucag	gggggaacccagcagugguuuugcucuuuguuuggaggaggaaugggugcuagaggggaaaucag	gggggaacccagcagugguuuugcucuuuguuuggaggaggaaugggugcuagaggggaaaucag	gggggaacccagcagugguuuugcucuuuguuuggaggaggaaugggugcuagaggggaaaucag	gggggaacccagcagugguuuugcucuuuguuuggaggaggaaugggugcuagaggggaaaucag	gggggaacccagcagugguuuugcucuuuguuuggaggaggaaugggugcuagaggggaaaucag	CM007544.1:5505447..5505512:-	CM007544.1:5505447..5505512:-	CM007544.1:5505447..5505512:-	CM007544.1:5505447..5505512:-	CM007544.1:5505447..5505512:-	CM007544.1:5505447..5505512:-	CM007544.1:5505447..5505512:-	gggggaacccagcagugguuuug	gggggaacccagcagugguuuug	gggggaacccagcagugguuuug	gggggaacccagcagugguuuug	gggggaacccagcagugguuuug	gggggaacccagcagugguuuug	gggggaacccagcagugguuuug	0	0	0	0	0	0	6	0	0	0	0	0	0	20.98
13	novel-cli-miR-5-5p	cucugcagagcuccggugcgcagucacgcugaacagagacugucacuuuguacugguucugcuccagacgagcc	ucccugcucugaugagccguccuguggcagcucaggaugggcugcccggguugggucguuuggggcagugcug	cagcuggauagagcaucugacucgcagcacuugcgcuuucuguaucacccugcgaugaugcugcucgagcagcc	cagcuggauagagcaucugacucgcagcacuugcgcuuucuguaucacccugcgaugaugcugcucgagcagcc	cagcuggauagagcaucugacucgcagcacuugcgcuuucuguaucacccugcgaugaugcugcucgagcagcc	cagcuggauagagcaucugacucgcagcacuugcgcuuucuguaucacccugcgaugaugcugcucgagcagcc	cagcuggauagagcaucugacucgcagcacuugcgcuuucuguaucacccugcgaugaugcugcucgagcagcc	CM007546.1:323336..323410:-	KV877988.1:1849142..1849215:-	CM007538.1:3571227..3571301:-	CM007538.1:3571227..3571301:-	CM007538.1:3571227..3571301:-	CM007538.1:3571227..3571301:-	CM007538.1:3571227..3571301:-	cucugcagagcuccggugc	ucccugcucugaugagcc	cagcuggauagagcaucu	cagcuggauagagcaucu	cagcuggauagagcaucu	cagcuggauagagcaucu	cagcuggauagagcaucu	1	1	0	0	0	528	0	0.642912	0.356493	0	0	0	2663.84	0
14	conserve-cli-miR-3957-5p	aggugaggcgggggggcgaggggaggggggcggccccccccuccaaaccccgcccccccccccccccccccgcccccgcc	aggugaggcgggggggcgaggggaggggggcggccccccccuccaaaccccgcccccccccccccccccccgcccccgcc	ccgcacagccgcuuccucuaccuccgugugaaggugagggggcagcuggugugggc	ccgcacagccgcuuccucuaccuccgugugaaggugagggggcagcuggugugggc	ccgcacagccgcuuccucuaccuccgugugaaggugagggggcagcuggugugggc	ccgcacagccgcuuccucuaccuccgugugaaggugagggggcagcuggugugggc	ccgcacagccgcuuccucuaccuccgugugaaggugagggggcagcuggugugggc	CM007527.1:48631996..48632076:-	CM007527.1:48631996..48632076:-	CM007532.1:13278666..13278722:-	CM007532.1:13278666..13278722:-	CM007532.1:13278666..13278722:-	CM007532.1:13278666..13278722:-	CM007532.1:13278666..13278722:-	aggugaggcgggggggc	aggugaggcgggggggc	ccgcacagccgcuuccucuaccucc	ccgcacagccgcuuccucuaccucc	ccgcacagccgcuuccucuaccucc	ccgcacagccgcuuccucuaccucc	ccgcacagccgcuuccucuaccucc	895	98	1	0	0	0	0	575.406	34.9364	0.242008	0	0	0	0
15	conserve-cli-miR-301a-5p	ucugacaauguugcacuacugucugcacaaauaaagcagugcaauaauauugucaaagc	ucugacaauguugcacuacugucugcacaaauaaagcagugcaauaauauugucaaagc	ucugacaauguugcacuacugucugcacaaauaaagcagugcaauaauauugucaaagc	ucugacaauguugcacuacugucugcacaaauaaagcagugcaauaauauugucaaagc	ucugacaauguugcacuacugucugcacaaauaaagcagugcaauaauauugucaaagc	null	null	CM007539.1:504220..504279:-	CM007539.1:504220..504279:-	CM007539.1:504220..504279:-	CM007539.1:504220..504279:-	CM007539.1:504220..504279:-	null	null	ucugacaauguugcacuacu	ucugacaauguugcacuacu	ucugacaauguugcacuacu	ucugacaauguugcacuacu	ucugacaauguugcacuacu	null	null	3	4	5	3	1	0	0	1.92874	1.42597	1.21004	6.40495	2.87729	0	0
16	conserve-cli-miR-301a-3p	ucugacaauguugcacuacugucugcacaaauaaagcagugcaauaauauugucaaagc	ucugacaauguugcacuacugucugcacaaauaaagcagugcaauaauauugucaaagc	ucugacaauguugcacuacugucugcacaaauaaagcagugcaauaauauugucaaagc	ucugacaauguugcacuacugucugcacaaauaaagcagugcaauaauauugucaaagc	ucugacaauguugcacuacugucugcacaaauaaagcagugcaauaauauugucaaagc	null	null	CM007539.1:504220..504279:-	CM007539.1:504220..504279:-	CM007539.1:504220..504279:-	CM007539.1:504220..504279:-	CM007539.1:504220..504279:-	null	null	cagugcaauaauauugucaaagc	cagugcaauaauauugucaaagc	cagugcaauaauauugucaaagc	cagugcaauaauauugucaaagc	cagugcaauaauauugucaaagc	null	null	76	89	135	67	21	0	0	48.8613	31.7279	32.6711	143.044	60.4231	0	0
17	conserve-cli-miR-301b-3p	ucugacuuuauugcacuacuguacuucccagcuagcagugcaauaguauugucaaagc	ucugacuuuauugcacuacuguacuucccagcuagcagugcaauaguauugucaaagc	ucugacuuuauugcacuacuguacuucccagcuagcagugcaauaguauugucaaagc	ucugacuuuauugcacuacuguacuucccagcuagcagugcaauaguauugucaaagc	ucugacuuuauugcacuacuguacuucccagcuagcagugcaauaguauugucaaagc	null	null	CM007542.1:2746088..2746146:+	CM007542.1:2746088..2746146:+	CM007542.1:2746088..2746146:+	CM007542.1:2746088..2746146:+	CM007542.1:2746088..2746146:+	null	null	cagugcaauaguauugucaaagc	cagugcaauaguauugucaaagc	cagugcaauaguauugucaaagc	cagugcaauaguauugucaaagc	cagugcaauaguauugucaaagc	null	null	52	51	104	30	8	0	0	33.4314	18.1812	25.1688	64.0495	23.0183	0	0
18	conserve-cli-miR-183-5p	uauggcacugguagaauucacugugcaaccccgcggucagugaauuaccauagggccauaaa	uauggcacugguagaauucacugugcaaccccgcggucagugaauuaccauagggccauaaa	auggcacugguagaauucacugugcaaccccgcggucagugaauuaccauagggccauaa	null	null	null	null	CM007525.1:483489..483551:-	CM007525.1:483489..483551:-	CM007525.1:483490..483550:-	null	null	null	null	uauggcacugguagaauucacu	uauggcacugguagaauucacug	auggcacugguagaauucacu	null	null	null	null	1	4	1	0	0	0	0	0.642912	1.42597	0.242008	0	0	0	0
19	conserve-cli-miR-184-3p	ccuuaucacuuuuccagcccagcuucuucacuguaacuguuggacggagaacugauaagggu	ccuuaucacuuuuccagcccagcuucuucacuguaacuguuggacggagaacugauaagggu	ccuuaucacuuuuccagcccagcuucuucacuguaacuguuggacggagaacugauaagggu	ccuuaucacuuuuccagcccagcuucuucacuguaacuguuggacggagaacugauaagggu	ccuuaucacuuuuccagcccagcuucuucacuguaacuguuggacggagaacugauaagggu	ccuuaucacuuuuccagcccagcuucuucacuguaacuguuggacggagaacugauaagggu	ccuuaucacuuuuccagcccagcuucuucacuguaacuguuggacggagaacugauaagggu	CM007534.1:6326382..6326444:-	CM007534.1:6326382..6326444:-	CM007534.1:6326382..6326444:-	CM007534.1:6326382..6326444:-	CM007534.1:6326382..6326444:-	CM007534.1:6326382..6326444:-	CM007534.1:6326382..6326444:-	uggacggagaacugauaagggu	uggacggagaacugauaagggu	uggacggagaacugauaagggu	uggacggagaacugauaagggu	uggacggagaacugauaagggu	uggacggagaacugauaagggu	uggacggagaacugauaagggu	178	90	119	77	77	32	13	114.438	32.0844	28.7989	164.394	221.551	161.445	45.4568
20	conserve-cli-miR-187-3p	ggcuacaacacaggacaugggagcuuuucugaacccucgugucuuguguugcagccag	cuacaacacaggacaugggagcuuuucugaacccucgugucuuguguugcagcc	cggcuacaacacaggacaugggagcuuuucugaacccucgugucuuguguugcagccaga	gcuacaacacaggacaugggagcuuuucugaacccucgugucuuguguugcagcca	null	null	null	CM007526.1:67454294..67454352:+	CM007526.1:67454296..67454350:+	CM007526.1:67454293..67454353:+	CM007526.1:67454295..67454351:+	null	null	null	ucgugucuuguguugcagccag	ucgugucuuguguugcagcc	ucgugucuuguguugcagccaga	ucgugucuuguguugcagcca	null	null	null	3	1	1	1	0	0	0	1.92874	0.356493	0.242008	2.13498	0	0	0
21	conserve-cli-miR-23b-3p	ggguuccuggcaugaugauuugugacuuaagauuaaaaucacauugccagggauuacc	ggguuccuggcaugaugauuugugacuuaagauuaaaaucacauugccagggauuacc	ggguuccuggcaugaugauuugugacuuaagauuaaaaucacauugccagggauuacc	uggguuccuggcaugaugauuugugacuuaagauuaaaaucacauugccagggauuacca	gguuccuggcaugaugauuugugacuuaagauuaaaaucacauugccagggauuacca	null	null	CM007524.1:23891392..23891450:-	CM007524.1:23891392..23891450:-	CM007524.1:23891392..23891450:-	CM007524.1:23891391..23891451:-	CM007524.1:23891391..23891449:-	null	null	aucacauugccagggauuacc	aucacauugccagggauuacc	aucacauugccagggauuacc	aucacauugccagggauuacca	aucacauugccagggauuacca	null	null	381	1245	1005	574	279	0	0	244.949	443.834	243.218	1225.48	802.765	0	0
22	conserve-cli-miR-34c-5p	aggcaguguaguuagcugauugccaaaaguaccaaucacuagccacacagccagg	aggcaguguaguuagcugauugccaaaaguaccaaucacuagccacacagccagg	aggcaguguaguuagcugauugccaaaaguaccaaucacuagccacacagccagg	null	aggcaguguaguuagcugauugccaaaaguaccaaucacuagccacacagccagg	aggcaguguaguuagcugauugccaaaaguaccaaucacuagccacacagccagg	aggcaguguaguuagcugauugccaaaaguaccaaucacuagccacacagccagg	CM007547.1:3873359..3873414:-	CM007547.1:3873359..3873414:-	CM007547.1:3873359..3873414:-	null	CM007547.1:3873359..3873414:-	CM007547.1:3873359..3873414:-	CM007547.1:3873359..3873414:-	aggcaguguaguuagcugauugc	aggcaguguaguuagcugauugc	aggcaguguaguuagcugauugc	null	aggcaguguaguuagcugauugc	aggcaguguaguuagcugauugc	aggcaguguaguuagcugauugc	12	1	3	0	7	12	1	7.71494	0.356493	0.726023	0	20.141	60.5418	3.49667
23	conserve-cli-miR-34a-5p	null	ugccagcugugaguguuucuuuggcagugucuuagcugguuguu	ggcagugucuuagcugguuguugugagcaauagucaaggaagcaaucagcaaguauacugcccu	uggcagugucuuagcugguuguugugagcaauagucaaggaagcaaucagcaaguauacugcccua	null	null	null	null	CM007544.1:2977663..2977707:-	CM007544.1:2977621..2977685:-	CM007544.1:2977620..2977686:-	null	null	null	null	ugccagcugugaguguuucu	ggcagugucuuagcugguuguu	uggcagugucuuagcugguuguu	null	null	null	0	0	0	6	0	0	0	0	0	0	12.8099	0	0	0
24	conserve-cli-miR-34a-3p	null	ugccagcugugaguguuucuuuggcagugucuuagcugguuguu	ggcagugucuuagcugguuguugugagcaauagucaaggaagcaaucagcaaguauacugcccu	uggcagugucuuagcugguuguugugagcaauagucaaggaagcaaucagcaaguauacugcccua	null	null	null	null	CM007544.1:2977663..2977707:-	CM007544.1:2977621..2977685:-	CM007544.1:2977620..2977686:-	null	null	null	null	uggcagugucuuagcugguuguu	caaucagcaaguauacugcccu	caaucagcaaguauacugcccua	null	null	null	0	9	2	0	0	0	0	0	3.20844	0.484016	0	0	0	0
25	novel-cli-miR-7-3p	ccacuuuggaaaauguguuaguuccaaacaccauaggacagaguguuugucacaaacccaauuggauagaguguu	ccacuuuggaaaauguguuaguuccaaacaccauaggacagaguguuugucacaaacccaauuggauagaguguu	ccacuuuggaaaauguguuaguuccaaacaccauaggacagaguguuugucacaaacccaauuggauagaguguu	ccacuuuggaaaauguguuaguuccaaacaccauaggacagaguguuugucacaaacccaauuggauagaguguu	ccacuuuggaaaauguguuaguuccaaacaccauaggacagaguguuugucacaaacccaauuggauagaguguu	ccacuuuggaaaauguguuaguuccaaacaccauaggacagaguguuugucacaaacccaauuggauagaguguu	ccacuuuggaaaauguguuaguuccaaacaccauaggacagaguguuugucacaaacccaauuggauagaguguu	KV878009.1:40338..40413:+	KV878009.1:40338..40413:+	KV878009.1:40338..40413:+	KV878009.1:40338..40413:+	KV878009.1:40338..40413:+	KV878009.1:40338..40413:+	KV878009.1:40338..40413:+	caauuggauagaguguu	caauuggauagaguguu	caauuggauagaguguu	caauuggauagaguguu	caauuggauagaguguu	caauuggauagaguguu	caauuggauagaguguu	0	0	0	0	0	26	0	0	0	0	0	0	131.174	0
26	conserve-cli-miR-1662-5p	uugacaucaucauacuugggauguaugacacaaagucccaagcaggcugaugucaggc	uugacaucaucauacuugggauguaugacacaaagucccaagcaggcugaugucaggcc	uugacaucaucauacuugggauguaugacacaaagucccaagcaggcugaugucaggc	uugacaucaucauacuugggauguaugacacaaagucccaagcaggcugaugucaggc	uugacaucaucauacuugggauguaugacacaaagucccaagcaggcugaugucaggc	uugacaucaucauacuugggauguaugacacaaagucccaagcaggcugaugucaggc	uugacaucaucauacuugggauguaugacacaaagucccaagcaggcugaugucaggc	CM007526.1:3182469..3182527:-	CM007526.1:3182468..3182527:-	CM007526.1:3182469..3182527:-	CM007526.1:3182469..3182527:-	CM007526.1:3182469..3182527:-	CM007526.1:3182469..3182527:-	CM007526.1:3182469..3182527:-	uugacaucaucauacuugggau	uugacaucaucauacuugggau	uugacaucaucauacuugggau	uugacaucaucauacuugggau	uugacaucaucauacuugggau	uugacaucaucauacuugggau	uugacaucaucauacuugggau	81	44	63	77	189	4	4	52.0759	15.6857	15.2465	164.394	543.808	20.1806	13.9867
27	novel-cli-miR-8-5p	uucugaugaugagaccuuuguccaguucugcuacugaaucugagcgaugacaguuuggagaucugaagaggacuucaucaggga	uucugaugaugagaccuuuguccaguucugcuacugaaucugagcgaugacaguuuggagaucugaagaggacuucaucaggga	uucugaugaugagaccuuuguccaguucugcuacugaaucugagcgaugacaguuuggagaucugaagaggacuucaucaggga	uucugaugaugagaccuuuguccaguucugcuacugaaucugagcgaugacaguuuggagaucugaagaggacuucaucaggga	uucugaugaugagaccuuuguccaguucugcuacugaaucugagcgaugacaguuuggagaucugaagaggacuucaucaggga	uucugaugaugagaccuuuguccaguucugcuacugaaucugagcgaugacaguuuggagaucugaagaggacuucaucaggga	uucugaugaugagaccuuuguccaguucugcuacugaaucugagcgaugacaguuuggagaucugaagaggacuucaucaggga	CM007532.1:26236164..26236248:+	CM007532.1:26236164..26236248:+	CM007532.1:26236164..26236248:+	CM007532.1:26236164..26236248:+	CM007532.1:26236164..26236248:+	CM007532.1:26236164..26236248:+	CM007532.1:26236164..26236248:+	uucugaugaugagaccuuugucc	uucugaugaugagaccuuugucc	uucugaugaugagaccuuugucc	uucugaugaugagaccuuugucc	uucugaugaugagaccuuugucc	uucugaugaugagaccuuugucc	uucugaugaugagaccuuugucc	0	0	0	0	7	0	0	0	0	0	0	20.141	0	0
28	conserve-cli-miR-18a-5p	uaaggugcaucuagugcagauagugaaguagauuagcaucuacugcccuaagugcuccuucugg	uaaggugcaucuagugcagauagugaaguagauuagcaucuacugcccuaagugcuccuucu	uaaggugcaucuagugcagauagugaaguagauuagcaucuacugcccuaagugcuccuucuggc	uaaggugcaucuagugcagauagugaaguagauuagcaucuacugcccuaagugcuccuucu	uaaggugcaucuagugcagauagugaaguagauuagcaucuacugcccuaagugcuccuucuggc	null	null	CM007525.1:151883404..151883468:-	CM007525.1:151883406..151883468:-	CM007525.1:151883403..151883468:-	CM007525.1:151883406..151883468:-	CM007525.1:151883403..151883468:-	null	null	uaaggugcaucuagugcagauag	uaaggugcaucuagugcagauag	uaaggugcaucuagugcagauag	uaaggugcaucuagugcagauag	uaaggugcaucuagugcagauag	null	null	37	22	34	31	6	0	0	23.7877	7.84285	8.22827	66.1844	17.2638	0	0
29	conserve-cli-miR-18a-3p	uaaggugcaucuagugcagauagugaaguagauuagcaucuacugcccuaagugcuccuucugg	uaaggugcaucuagugcagauagugaaguagauuagcaucuacugcccuaagugcuccuucu	uaaggugcaucuagugcagauagugaaguagauuagcaucuacugcccuaagugcuccuucuggc	uaaggugcaucuagugcagauagugaaguagauuagcaucuacugcccuaagugcuccuucu	uaaggugcaucuagugcagauagugaaguagauuagcaucuacugcccuaagugcuccuucuggc	null	null	CM007525.1:151883404..151883468:-	CM007525.1:151883406..151883468:-	CM007525.1:151883403..151883468:-	CM007525.1:151883406..151883468:-	CM007525.1:151883403..151883468:-	null	null	acugcccuaagugcuccuucugg	acugcccuaagugcuccuucu	acugcccuaagugcuccuucuggc	uacugcccuaagugcuccuucu	acugcccuaagugcuccuucuggc	null	null	4	4	1	2	0	0	0	2.57165	1.42597	0.242008	4.26996	0	0	0
30	conserve-cli-miR-18b-5p	uaaggugcaucuagugcaguuagugaaguagcguagaaucuacugcccuaaaugcuccuucugg	uaaggugcaucuagugcaguuagugaaguagcguagaaucuacugcccuaaaugcuccuucugg	uaaggugcaucuagugcaguuagugaaguagcguagaaucuacugcccuaaaugcuccuucuggc	uaaggugcaucuagugcaguuagugaaguagcguagaaucuacugcccuaaaugcuccuucuggc	uaaggugcaucuagugcaguuagugaaguagcguagaaucuacugcccuaaaugcuccuucuggc	null	null	CM007523.1:13759250..13759314:-	CM007523.1:13759250..13759314:-	CM007523.1:13759249..13759314:-	CM007523.1:13759249..13759314:-	CM007523.1:13759249..13759314:-	null	null	uaaggugcaucuagugcagu	uaaggugcaucuagugcagu	uaaggugcaucuagugcagu	uaaggugcaucuagugcagu	uaaggugcaucuagugcagu	null	null	30	35	50	32	10	0	0	19.2874	12.4773	12.1004	68.3194	28.7729	0	0
31	conserve-cli-miR-15c-5p	uagcagcacaucaugguuuguagggacaaggagauacagaccauucugggcugccu	uagcagcacaucaugguuuguagggacaaggagauacagaccauucugggcugccuc	uagcagcacaucaugguuuguagggacaaggagauacagaccauucugggcugccuca	uagcagcacaucaugguuuguagggacaaggagauacagaccauucugggcugccuca	uagcagcacaucaugguuuguagggacaaggagauacagaccauucugggcugccuca	uagcagcacaucaugguuuguagggacaaggagauacagaccauucugggcugccuca	uagcagcacaucaugguuuguagggacaaggagauacagaccauucugggcugccuca	CM007523.1:13861713..13861769:-	CM007523.1:13861712..13861769:-	CM007523.1:13861711..13861769:-	CM007523.1:13861711..13861769:-	CM007523.1:13861711..13861769:-	CM007523.1:13861711..13861769:-	CM007523.1:13861711..13861769:-	uagcagcacaucaugguuugua	uagcagcacaucaugguuugua	uagcagcacaucaugguuugua	uagcagcacaucaugguuugua	uagcagcacaucaugguuugu	uagcagcacaucaugguuugua	uagcagcacaucaugguuugu	104	186	199	116	177	2	4	66.8628	66.3078	48.1596	247.658	509.281	10.0903	13.9867
32	conserve-cli-miR-15b-5p	uagcagcacaucaugguuugcaugcucuaauaaagaugcgaaucauuauuugcugcuu	uagcagcacaucaugguuugcaugcucuaauaaagaugcgaaucauuauuugcugcuuua	uagcagcacaucaugguuugcaugcucuaauaaagaugcgaaucauuauuugcugcuuua	uagcagcacaucaugguuugcaugcucuaauaaagaugcgaaucauuauuugcugcuuua	uagcagcacaucaugguuugcaugcucuaauaaagaugcgaaucauuauuugcugcuuua	null	null	CM007533.1:1964614..1964672:+	CM007533.1:1964614..1964674:+	CM007533.1:1964614..1964674:+	CM007533.1:1964614..1964674:+	CM007533.1:1964614..1964674:+	null	null	uagcagcacaucaugguuugc	uagcagcacaucaugguuugc	uagcagcacaucaugguuugc	uagcagcacaucaugguuugc	uagcagcacaucaugguuugc	null	null	17	49	28	31	9	0	0	10.9295	17.4682	6.77622	66.1844	25.8956	0	0
33	conserve-cli-miR-15a-5p	uagcagcacauaaugguuuguggguuuugaaaaggugcaggccauauugugcugccuca	uagcagcacauaaugguuuguggguuuugaaaaggugcaggccauauugugcugccuca	uagcagcacauaaugguuuguggguuuugaaaaggugcaggccauauugugcugccuca	uagcagcacauaaugguuuguggguuuugaaaaggugcaggccauauugugcugccuca	uagcagcacauaaugguuuguggguuuugaaaaggugcaggccauauugugcugccuca	uagcagcacauaaugguuuguggguuuugaaaaggugcaggccauauugugcugccuca	uagcagcacauaaugguuuguggguuuugaaaaggugcaggccauauugugcugccuca	CM007525.1:174158674..174158733:-	CM007525.1:174158674..174158733:-	CM007525.1:174158674..174158733:-	CM007525.1:174158674..174158733:-	CM007525.1:174158674..174158733:-	CM007525.1:174158674..174158733:-	CM007525.1:174158674..174158733:-	uagcagcacauaaugguuugu	uagcagcacauaaugguuugu	uagcagcacauaaugguuugug	uagcagcacauaaugguuugu	uagcagcacauaaugguuugu	uagcagcacauaaugguuugu	uagcagcacauaaugguuugugg	97	74	59	32	29	3	2	62.3625	26.3805	14.2785	68.3194	83.4415	15.1355	6.99335
34	conserve-cli-miR-345-5p	ucccugaauuaugugauagccuuugguuuugguugggcuguaacaugauuugggaau	ucccugaauuaugugauagccuuugguuuugguugggcuguaacaugauuugggaau	ucccugaauuaugugauagccuuugguuuugguugggcuguaacaugauuugggaau	ucccugaauuaugugauagccuuugguuuugguugggcuguaacaugauuugggaau	ucccugaauuaugugauagccuuugguuuugguugggcuguaacaugauuugggaau	ucccugaauuaugugauagccuuugguuuugguugggcuguaacaugauuugggaau	ucccugaauuaugugauagccuuugguuuugguugggcuguaacaugauuugggaau	CM007525.1:82075296..82075353:-	CM007525.1:82075296..82075353:-	CM007525.1:82075296..82075353:-	CM007525.1:82075296..82075353:-	CM007525.1:82075296..82075353:-	CM007525.1:82075296..82075353:-	CM007525.1:82075296..82075353:-	ucccugaauuaugugauagccu	ucccugaauuaugugauagccu	ucccugaauuaugugauagccu	ucccugaauuaugugauagccu	ucccugaauuaugugauagccu	ucccugaauuaugugauagccu	ucccugaauuaugugauagccu	0	0	8	0	6	0	0	0	0	1.93606	0	17.2638	0	0
35	conserve-cli-miR-27b-5p	agagcuuagcugauuggugaacagugauuguuucccucuuuguucacaguggcuaaguucugc	agagcuuagcugauuggugaacagugauuguuucccucuuuguucacaguggcuaaguucugc	agagcuuagcugauuggugaacagugauuguuucccucuuuguucacaguggcuaaguucugc	agagcuuagcugauuggugaacagugauuguuucccucuuuguucacaguggcuaaguucugc	agagcuuagcugauuggugaacagugauuguuucccucuuuguucacaguggcuaaguucugc	agagcuuagcugauuggugaacagugauuguuucccucuuuguucacaguggcuaaguucugc	gagcuuagcugauuggugaacagugauuguuucccucuuuguucacaguggcuaaguucug	CM007524.1:23891155..23891218:-	CM007524.1:23891155..23891218:-	CM007524.1:23891155..23891218:-	CM007524.1:23891155..23891218:-	CM007524.1:23891155..23891218:-	CM007524.1:23891155..23891218:-	CM007524.1:23891156..23891217:-	agagcuuagcugauuggugaac	agagcuuagcugauuggugaaca	agagcuuagcugauuggugaac	agagcuuagcugauuggugaac	agagcuuagcugauuggugaaca	agagcuuagcugauuggugaaca	gagcuuagcugauuggugaaca	4	1	1	2	1	1	0	2.57165	0.356493	0.242008	4.26996	2.87729	5.04515	0
36	conserve-cli-miR-27b-3p	agagcuuagcugauuggugaacagugauuguuucccucuuuguucacaguggcuaaguucugc	agagcuuagcugauuggugaacagugauuguuucccucuuuguucacaguggcuaaguucugc	agagcuuagcugauuggugaacagugauuguuucccucuuuguucacaguggcuaaguucugc	agagcuuagcugauuggugaacagugauuguuucccucuuuguucacaguggcuaaguucugc	agagcuuagcugauuggugaacagugauuguuucccucuuuguucacaguggcuaaguucugc	agagcuuagcugauuggugaacagugauuguuucccucuuuguucacaguggcuaaguucugc	gagcuuagcugauuggugaacagugauuguuucccucuuuguucacaguggcuaaguucug	CM007524.1:23891155..23891218:-	CM007524.1:23891155..23891218:-	CM007524.1:23891155..23891218:-	CM007524.1:23891155..23891218:-	CM007524.1:23891155..23891218:-	CM007524.1:23891155..23891218:-	CM007524.1:23891156..23891217:-	uucacaguggcuaaguucugc	uucacaguggcuaaguucugc	uucacaguggcuaaguucugc	uucacaguggcuaaguucugc	uucacaguggcuaaguucugc	uucacaguggcuaaguucugc	uucacaguggcuaaguucug	1515	6364	2976	1069	338	16	9	974.012	2268.72	720.215	2282.3	972.525	80.7225	31.4701
37	conserve-cli-miR-2411-3p	ccagcaucugcuggacugcugggaugcagcacagaaugugcucccuucuccauuucuggagugcggcagagggg	cuggagucggugcagagcgguguggagcuguucggcauccugcuggagcagcagcucaucgccaaggaccgccuggac	ccagcaucugcuggacugcugggaugcagcacagaaugugcucccuucuccauuucuggagugcggcagagggg	ccagcaucugcuggacugcugggaugcagcacagaaugugcucccuucuccauuucuggagugcggcagagggg	ccagcaucugcuggacugcugggaugcagcacagaaugugcucccuucuccauuucuggagugcggcagagggg	ccagcaucugcuggacugcugggaugcagcacagaaugugcucccuucuccauuucuggagugcggcagagggg	ccagcaucugcuggacugcugggaugcagcacagaaugugcucccuucuccauuucuggagugcggcagagggg	CM007526.1:22551178..22551252:-	CM007529.1:1290934..1291012:-	CM007526.1:22551178..22551252:-	CM007526.1:22551178..22551252:-	CM007526.1:22551178..22551252:-	CM007526.1:22551178..22551252:-	CM007526.1:22551178..22551252:-	cuggagugcggcagagggg	ucaucgccaaggaccgccuggac	cuggagugcggcagagggg	cuggagugcggcagagggg	cuggagugcggcagagggg	cuggagugcggcagagggg	cuggagugcggcagagggg	0	0	0	0	0	0	10	0	0	0	0	0	0	34.9667
38	conserve-cli-miR-7269-5p	gcccccccgccgcggcccggguguccagggggacaaggacagccaccgagugccaggcggggcugggcug	cucccggcggggcugggacggcgcugagcugccgcagggcgguacaaaccccguccccucggcugggagcc	gcccccccgccgcggcccggguguccagggggacaaggacagccaccgagugccaggcggggcugggcug	ggugaggcgggggggcgaggggaggggggcggccccccccuccaaaccccgcccccccccccccccccccgcccccgc	gcccccccgccgcggcccggguguccagggggacaaggacagccaccgagugccaggcggggcugggcug	gcccccccgccgcggcccggguguccagggggacaaggacagccaccgagugccaggcggggcugggcug	gcccccccgccgcggcccggguguccagggggacaaggacagccaccgagugccaggcggggcugggcug	CM007524.1:5153070..5153140:-	CM007546.1:378478..378549:-	CM007524.1:5153070..5153140:-	CM007527.1:48631997..48632075:-	CM007524.1:5153070..5153140:-	CM007524.1:5153070..5153140:-	CM007524.1:5153070..5153140:-	gcccccccgccgcggcccg	cucccggcggggcugggacg	gcccccccgccgcggcccg	ggugaggcgggggggcg	gcccccccgccgcggcccg	gcccccccgccgcggcccg	gcccccccgccgcggcccg	1	0	0	19	0	0	0	0.642912	0	0	40.5647	0	0	0
39	conserve-cli-miR-7015-3p	gucuccuccugccagcauaaauauuuggaugcugugcagagggaacc	gucuccuccugccagcauaaauauuuggaugcugugcagagggaacc	gucuccuccugccagcauaaauauuuggaugcugugcagagggaacc	gucuccuccugccagcauaaauauuuggaugcugugcagagggaacc	gucuccuccugccagcauaaauauuuggaugcugugcagagggaacc	gucuccuccugccagcauaaauauuuggaugcugugcagagggaacc	gucuccuccugccagcauaaauauuuggaugcugugcagagggaacc	CM007525.1:142087494..142087541:-	CM007525.1:142087494..142087541:-	CM007525.1:142087494..142087541:-	CM007525.1:142087494..142087541:-	CM007525.1:142087494..142087541:-	CM007525.1:142087494..142087541:-	CM007525.1:142087494..142087541:-	gcugugcagagggaacc	gcugugcagagggaacc	gcugugcagagggaacc	gcugugcagagggaacc	gcugugcagagggaacc	gcugugcagagggaacc	gcugugcagagggaacc	0	0	0	9	0	0	0	0	0	0	19.2148	0	0	0
40	conserve-cli-miR-7-5p	uggaagacuagugauuuuguuguuuuuagauaacuaaauugacaacaaaucgcagucugccaua	uggaagacuagugauuuuguuguuuuuagauaacuaaauugacaacaaaucgcagucugccaua	uggaagacuagugauuuuguuguuuuuagauaacuaaauugacaacaaaucgcagucugccaua	uggaagacuagugauuuuguuguuuuuagauaacuaaauugacaacaaaucgcagucugccaua	uggaagacuagugauuuuguuguuuuuagauaacuaaauugacaacaaaucgcagucugccaua	null	null	CM007524.1:25502499..25502563:+	CM007524.1:25502499..25502563:+	CM007524.1:25502499..25502563:+	CM007524.1:25502499..25502563:+	CM007524.1:25502499..25502563:+	null	null	uggaagacuagugauuuuguuguu	uggaagacuagugauuuuguuguu	uggaagacuagugauuuuguuguu	uggaagacuagugauuuuguuguu	uggaagacuagugauuuuguuguu	null	null	0	81	27	23	0	0	0	0	28.876	6.53421	49.1046	0	0	0
41	conserve-cli-miR-7-3p	uggaagacuagugauuuuguuguuuuuagauaacuaaauugacaacaaaucgcagucugccaua	uggaagacuagugauuuuguuguuuuuagauaacuaaauugacaacaaaucgcagucugccaua	uggaagacuagugauuuuguuguuuuuagauaacuaaauugacaacaaaucgcagucugccaua	uggaagacuagugauuuuguuguuuuuagauaacuaaauugacaacaaaucgcagucugccaua	uggaagacuagugauuuuguuguuuuuagauaacuaaauugacaacaaaucgcagucugccaua	null	null	CM007524.1:25502499..25502563:+	CM007524.1:25502499..25502563:+	CM007524.1:25502499..25502563:+	CM007524.1:25502499..25502563:+	CM007524.1:25502499..25502563:+	null	null	caacaaaucgcagucugccaua	caacaaaucgcagucugccaua	caacaaaucgcagucugccaua	caacaaaucgcagucugccaua	caacaaaucgcagucugccaua	null	null	6	10	10	14	8	0	0	3.85747	3.56493	2.42008	29.8897	23.0183	0	0
42	conserve-cli-miR-3198-3p	cuggagucggugcagagcgguguggagcuguucggcauccugcuggagcagcagcucaucgccaaggaccgccuggac	cuggagucggugcagagcgguguggagcuguucggcauccugcuggagcagcagcucaucgccaaggaccgccuggac	cuggagucggugcagagcgguguggagcuguucggcauccugcuggagcagcagcucaucgccaaggaccgccuggac	cuggagucggugcagagcgguguggagcuguucggcauccugcuggagcagcagcucaucgccaaggaccgccuggac	cuggagucggugcagagcgguguggagcuguucggcauccugcuggagcagcagcucaucgccaaggaccgccuggac	cuggagucggugcagagcgguguggagcuguucggcauccugcuggagcagcagcucaucgccaaggaccgccuggac	ccagcaucugcuggacugcugggaugcagcacagaaugugcucccuucuccauuucuggagugcggcagagggg	CM007529.1:1290934..1291012:-	CM007529.1:1290934..1291012:-	CM007529.1:1290934..1291012:-	CM007529.1:1290934..1291012:-	CM007529.1:1290934..1291012:-	CM007529.1:1290934..1291012:-	CM007526.1:22551178..22551252:-	ucaucgccaaggaccgccuggac	ucaucgccaaggaccgccuggac	ucaucgccaaggaccgccuggac	ucaucgccaaggaccgccuggac	ucaucgccaaggaccgccuggac	ucaucgccaaggaccgccuggac	cuggagugcggcagagggg	0	0	0	0	0	0	10	0	0	0	0	0	0	34.9667
43	conserve-cli-miR-7366-5p	cgaugggccagagcccaguaggugcagggaccaugaugcccucggucccugcugccaccauggcugggcugcccaaggg	gcuggagcaggucccaaguuacaggcuuccaaaccgaaugggagcugugguggcuucacggugaaaagcucucug	gcuggagcaggucccaaguuacaggcuuccaaaccgaaugggagcugugguggcuucacggugaaaagcucucug	gcuggagcaggucccaaguuacaggcuuccaaaccgaaugggagcugugguggcuucacggugaaaagcucucug	gcuggagcaggucccaaguuacaggcuuccaaaccgaaugggagcugugguggcuucacggugaaaagcucucug	gcuggagcaggucccaaguuacaggcuuccaaaccgaaugggagcugugguggcuucacggugaaaagcucucug	gcuggagcaggucccaaguuacaggcuuccaaaccgaaugggagcugugguggcuucacggugaaaagcucucug	CM007532.1:25828978..25829057:-	CM007532.1:18689403..18689478:-	CM007532.1:18689403..18689478:-	CM007532.1:18689403..18689478:-	CM007532.1:18689403..18689478:-	CM007532.1:18689403..18689478:-	CM007532.1:18689403..18689478:-	cgaugggccagagcccaguag	gcuggagcaggucccaag	gcuggagcaggucccaag	gcuggagcaggucccaag	gcuggagcaggucccaag	gcuggagcaggucccaagu	gcuggagcaggucccaag	0	0	0	0	0	4	32	0	0	0	0	0	20.1806	111.894
44	conserve-cli-miR-7366-3p	cgaugggccagagcccaguaggugcagggaccaugaugcccucggucccugcugccaccauggcugggcugcccaaggg	gcuggagcaggucccaaguuacaggcuuccaaaccgaaugggagcugugguggcuucacggugaaaagcucucug	gcuggagcaggucccaaguuacaggcuuccaaaccgaaugggagcugugguggcuucacggugaaaagcucucug	gcuggagcaggucccaaguuacaggcuuccaaaccgaaugggagcugugguggcuucacggugaaaagcucucug	gcuggagcaggucccaaguuacaggcuuccaaaccgaaugggagcugugguggcuucacggugaaaagcucucug	gcuggagcaggucccaaguuacaggcuuccaaaccgaaugggagcugugguggcuucacggugaaaagcucucug	gcuggagcaggucccaaguuacaggcuuccaaaccgaaugggagcugugguggcuucacggugaaaagcucucug	CM007532.1:25828978..25829057:-	CM007532.1:18689403..18689478:-	CM007532.1:18689403..18689478:-	CM007532.1:18689403..18689478:-	CM007532.1:18689403..18689478:-	CM007532.1:18689403..18689478:-	CM007532.1:18689403..18689478:-	gcugggcugcccaaggg	ucacggugaaaagcucucug	ucacggugaaaagcucucug	ucacggugaaaagcucucug	ucacggugaaaagcucucug	uucacggugaaaagcucucug	ucacggugaaaagcucucug	6	0	0	0	0	0	0	3.85747	0	0	0	0	0	0
45	conserve-cli-miR-205b-5p	null	cccuucauuccaccggaaucugucuauacagaaaccagauuucagugaaaugaagccug	null	null	null	null	null	null	CM007525.1:1037996..1038055:-	null	null	null	null	null	null	cccuucauuccaccggaaucugu	null	null	null	null	null	0	9	0	0	0	0	0	0	3.20844	0	0	0	0	0
46	conserve-cli-miR-205a-5p	uccuucauuccaccggagucugucucauaccuaaaccagauuucaguggagugaaguacga	uccuucauuccaccggagucugucucauaccuaaaccagauuucaguggagugaaguacg	uccuucauuccaccggagucugucucauaccuaaaccagauuucaguggagugaaguacga	uccuucauuccaccggagucugucucauaccuaaaccagauuucaguggagugaaguacga	uccuucauuccaccggagucugucucauaccuaaaccagauuucaguggagugaaguacga	uccuucauuccaccggagucugucucauaccuaaaccagauuucaguggagugaaguacg	uccuucauuccaccggagucugucucauaccuaaaccagauuucaguggagugaaguacg	CM007549.1:759966..760027:-	CM007549.1:759967..760027:-	CM007549.1:759966..760027:-	CM007549.1:759966..760027:-	CM007549.1:759966..760027:-	CM007549.1:759967..760027:-	CM007549.1:759967..760027:-	uccuucauuccaccggagucug	uccuucauuccaccggagucug	uccuucauuccaccggagucug	uccuucauuccaccggagucug	uccuucauuccaccggagucugu	uccuucauuccaccggagucug	uccuucauuccaccggagucug	1643	9336	14841	7626	3042	68	334	1056.3	3328.22	3591.64	16281.4	8752.72	343.07	1167.89
47	conserve-cli-miR-205a-3p	uccuucauuccaccggagucugucucauaccuaaaccagauuucaguggagugaaguacga	uccuucauuccaccggagucugucucauaccuaaaccagauuucaguggagugaaguacg	uccuucauuccaccggagucugucucauaccuaaaccagauuucaguggagugaaguacga	uccuucauuccaccggagucugucucauaccuaaaccagauuucaguggagugaaguacga	uccuucauuccaccggagucugucucauaccuaaaccagauuucaguggagugaaguacga	uccuucauuccaccggagucugucucauaccuaaaccagauuucaguggagugaaguacg	uccuucauuccaccggagucugucucauaccuaaaccagauuucaguggagugaaguacg	CM007549.1:759966..760027:-	CM007549.1:759967..760027:-	CM007549.1:759966..760027:-	CM007549.1:759966..760027:-	CM007549.1:759966..760027:-	CM007549.1:759967..760027:-	CM007549.1:759967..760027:-	auuucaguggagugaaguacga	gauuucaguggagugaaguacg	uuucaguggagugaaguacga	auuucaguggagugaaguacga	uuucaguggagugaaguacga	gauuucaguggagugaaguacg	gauuucaguggagugaaguacg	5	9	5	8	4	0	0	3.21456	3.20844	1.21004	17.0799	11.5092	0	0
48	conserve-cli-miR-375-3p	cgucgagccccacgugcaagaccugaccugaacguuuuguucguucggcucgcguu	gcgucgagccccacgugcaagaccugaccugaacguuuuguucguucggcucgcguua	gcgucgagccccacgugcaagaccugaccugaacguuuuguucguucggcucgcguua	gcgucgagccccacgugcaagaccugaccugaacguuuuguucguucggcucgcguua	gcgucgagccccacgugcaagaccugaccugaacguuuuguucguucggcucgcguua	gcgucgagccccacgugcaagaccugaccugaacguuuuguucguucggcucgcguua	ggcgucgagccccacgugcaagaccugaccugaacguuuuguucguucggcucgcguuag	CM007530.1:19989016..19989072:+	CM007530.1:19989015..19989073:+	CM007530.1:19989015..19989073:+	CM007530.1:19989015..19989073:+	CM007530.1:19989015..19989073:+	CM007530.1:19989015..19989073:+	CM007530.1:19989014..19989074:+	uuuguucguucggcucgcguu	uuuguucguucggcucgcguua	uuuguucguucggcucgcguua	uuuguucguucggcucgcguua	uuuguucguucggcucgcguua	uuuguucguucggcucgcguua	uuuguucguucggcucgcguuag	40	29	141	19	64	5	2	25.7165	10.3383	34.1231	40.5647	184.147	25.2258	6.99335
49	conserve-cli-miR-3617-3p	ccagggugcuuuuuguagguguggucacuguugccccggcaacacccagaucucaucagcaacucuggug	ccagggugcuuuuuguagguguggucacuguugccccggcaacacccagaucucaucagcaacucuggug	ccagggugcuuuuuguagguguggucacuguugccccggcaacacccagaucucaucagcaacucuggug	ccagggugcuuuuuguagguguggucacuguugccccggcaacacccagaucucaucagcaacucuggug	ccagggugcuuuuuguagguguggucacuguugccccggcaacacccagaucucaucagcaacucuggug	ccagggugcuuuuuguagguguggucacuguugccccggcaacacccagaucucaucagcaacucuggug	ccagggugcuuuuuguagguguggucacuguugccccggcaacacccagaucucaucagcaacucuggug	KV878000.1:5995195..5995265:-	KV878000.1:5995195..5995265:-	KV878000.1:5995195..5995265:-	KV878000.1:5995195..5995265:-	KV878000.1:5995195..5995265:-	KV878000.1:5995195..5995265:-	KV878000.1:5995195..5995265:-	caucagcaacucuggug	caucagcaacucuggug	caucagcaacucuggug	caucagcaacucuggug	caucagcaacucuggug	caucagcaacucuggug	caucagcaacucuggug	0	22	0	0	0	0	0	0	7.84285	0	0	0	0	0
50	conserve-cli-miR-5007-3p	cugguggagacucuuggcccuucuccccagcccaggaggaguugacaccacgcccagagucugaaucagcc	cugguggagacucuuggcccuucuccccagcccaggaggaguugacaccacgcccagagucugaaucagcc	cugguggagacucuuggcccuucuccccagcccaggaggaguugacaccacgcccagagucugaaucagcc	cugguggagacucuuggcccuucuccccagcccaggaggaguugacaccacgcccagagucugaaucagcc	cugguggagacucuuggcccuucuccccagcccaggaggaguugacaccacgcccagagucugaaucagcc	cugguggagacucuuggcccuucuccccagcccaggaggaguugacaccacgcccagagucugaaucagcc	cugguggagacucuuggcccuucuccccagcccaggaggaguugacaccacgcccagagucugaaucagcc	CM007534.1:4333457..4333528:+	CM007534.1:4333457..4333528:+	CM007534.1:4333457..4333528:+	CM007534.1:4333457..4333528:+	CM007534.1:4333457..4333528:+	CM007534.1:4333457..4333528:+	CM007534.1:4333457..4333528:+	cagagucugaaucagcc	cagagucugaaucagcc	cagagucugaaucagcc	cagagucugaaucagcc	cagagucugaaucagcc	cagagucugaaucagcc	cagagucugaaucagcc	0	0	0	0	0	4	0	0	0	0	0	0	20.1806	0
51	conserve-cli-miR-204-5p	null	uucccuuugucauccuaugccugagccauggccgaggcugggacggugaagggaggc	null	uucccuuugucauccuaugccugagaauauaugaagggggcugggaaggcaaagggacgu	guaucuugugaccaaggcuacugagaccaugugaccugugggcuucccuuugucauccuaugccu	uucccuuugucauccuaugccugagccauggccgaggcugggacggugaagggaggc	uucccuuugucauccuaugccugagccauggccgaggcugggacggugaagggaggc	null	CM007551.1:1274465..1274522:+	null	CM007524.1:28852853..28852913:-	CM007534.1:3583790..3583855:+	CM007551.1:1274465..1274522:+	CM007551.1:1274465..1274522:+	null	uucccuuugucauccuaugccu	null	uucccuuugucauccuaugccu	guaucuugugaccaaggcua	uucccuuugucauccuaugccug	uucccuuugucauccuaugccu	0	191	0	9	0	1	1	0	68.0902	0	19.2148	0	5.04515	3.49667
52	conserve-cli-miR-877-5p	cuagaggaaguaaaagucauucuccaaaggcuucuacucuuccaacuagcg	cuagaggaaguaaaagucauucuccaaaggcuucuacucuuccaacuagcg	cuagaggaaguaaaagucauucuccaaaggcuucuacucuuccaacuagcg	cuagaggaaguaaaagucauucuccaaaggcuucuacucuuccaacuagcg	cuagaggaaguaaaagucauucuccaaaggcuucuacucuuccaacuagcg	cuagaggaaguaaaagucauucuccaaaggcuucuacucuuccaacuagcg	cuagaggaaguaaaagucauucuccaaaggcuucuacucuuccaacuagcg	CM007532.1:95583..95634:+	CM007532.1:95583..95634:+	CM007532.1:95583..95634:+	CM007532.1:95583..95634:+	CM007532.1:95583..95634:+	CM007532.1:95583..95634:+	CM007532.1:95583..95634:+	cuagaggaaguaaaaguc	cuagaggaaguaaaaguc	cuagaggaaguaaaaguc	cuagaggaaguaaaaguc	cuagaggaaguaaaaguc	cuagaggaaguaaaaguc	cuagaggaaguaaaaguc	10480	2360	0	0	0	0	0	6737.72	841.324	0	0	0	0	0
53	conserve-cli-miR-130c-3p	gcccuuuuuauguuguacuacuggugaucaugcacaaaaagcagugcaauguuaaaagggcau	gcccuuuuuauguuguacuacuggugaucaugcacaaaaagcagugcaauguuaaaagggcau	gcccuuuuuauguuguacuacuggugaucaugcacaaaaagcagugcaauguuaaaagggcau	gcccuuuuuauguuguacuacuggugaucaugcacaaaaagcagugcaauguuaaaagggcau	gcccuuuuuauguuguacuacuggugaucaugcacaaaaagcagugcaauguuaaaagggcau	gcccuuuuuauguuguacuacuggugaucaugcacaaaaagcagugcaauguuaaaagggcau	ugcccuuuuuauguuguacuacuggugaucaugcacaaaaagcagugcaauguuaaaagggcauu	CM007542.1:2745504..2745567:+	CM007542.1:2745504..2745567:+	CM007542.1:2745504..2745567:+	CM007542.1:2745504..2745567:+	CM007542.1:2745504..2745567:+	CM007542.1:2745504..2745567:+	CM007542.1:2745503..2745568:+	cagugcaauguuaaaagggcau	cagugcaauguuaaaagggcau	cagugcaauguuaaaagggcau	cagugcaauguuaaaagggcau	cagugcaauguuaaaagggcau	cagugcaauguuaaaagggcau	cagugcaauguuaaaagggcauu	74	100	153	47	24	1	2	47.5755	35.6493	37.0272	100.344	69.055	5.04515	6.99335
54	conserve-cli-miR-130a-5p	gcccuuuuucuguuguacuacuggcaauuaugaugagcagugcaauauuaaaagggca	gcccuuuuucuguuguacuacuggcaauuaugaugagcagugcaauauuaaaagggca	gcccuuuuucuguuguacuacuggcaauuaugaugagcagugcaauauuaaaagggcau	gcccuuuuucuguuguacuacuggcaauuaugaugagcagugcaauauuaaaagggcau	ccuuuuucuguuguacuacuggcaauuaugaugagcagugcaauauuaaaagggc	agcccuuuuucuguuguacuacuggcaauuaugaugagcagugcaauauuaaaagggcauu	gcccuuuuucuguuguacuacuggcaauuaugaugagcagugcaauauuaaaagggcau	CM007539.1:505488..505546:-	CM007539.1:505488..505546:-	CM007539.1:505487..505546:-	CM007539.1:505487..505546:-	CM007539.1:505489..505544:-	CM007539.1:505486..505547:-	CM007539.1:505487..505546:-	gcccuuuuucuguuguacuac	gcccuuuuucuguuguacua	gcccuuuuucuguuguacuac	gcccuuuuucuguuguacuacu	ccuuuuucuguuguacuacu	agcccuuuuucuguuguacuacu	gcccuuuuucuguuguacuacu	1	5	5	0	0	0	0	0.642912	1.78247	1.21004	0	0	0	0
55	conserve-cli-miR-130a-3p	gcccuuuuucuguuguacuacuggcaauuaugaugagcagugcaauauuaaaagggca	gcccuuuuucuguuguacuacuggcaauuaugaugagcagugcaauauuaaaagggca	gcccuuuuucuguuguacuacuggcaauuaugaugagcagugcaauauuaaaagggcau	gcccuuuuucuguuguacuacuggcaauuaugaugagcagugcaauauuaaaagggcau	ccuuuuucuguuguacuacuggcaauuaugaugagcagugcaauauuaaaagggc	agcccuuuuucuguuguacuacuggcaauuaugaugagcagugcaauauuaaaagggcauu	gcccuuuuucuguuguacuacuggcaauuaugaugagcagugcaauauuaaaagggcau	CM007539.1:505488..505546:-	CM007539.1:505488..505546:-	CM007539.1:505487..505546:-	CM007539.1:505487..505546:-	CM007539.1:505489..505544:-	CM007539.1:505486..505547:-	CM007539.1:505487..505546:-	cagugcaauauuaaaagggca	cagugcaauauuaaaagggca	cagugcaauauuaaaagggcau	cagugcaauauuaaaagggcau	cagugcaauauuaaaagggc	cagugcaauauuaaaagggcauu	cagugcaauauuaaaagggcau	45	137	118	65	62	1	1	28.931	48.8396	28.5569	138.774	178.392	5.04515	3.49667
56	conserve-cli-miR-20b-5p	caaagugcucauagugcagguagcuuugaauugaaccuacuguaaugugggcacuuauagu	caaagugcucauagugcagguagcuuugaauugaaccuacuguaaugugggcacuuauagua	caaagugcucauagugcagguagcuuugaauugaaccuacuguaaugugggcacuuaua	caaagugcucauagugcagguagcuuugaauugaaccuacuguaaugugggcacuuauagu	caaagugcucauagugcagguagcuuugaauugaaccuacuguaaugugggcacuuauag	null	null	CM007523.1:13759055..13759116:-	CM007523.1:13759054..13759116:-	CM007523.1:13759057..13759116:-	CM007523.1:13759055..13759116:-	CM007523.1:13759056..13759116:-	null	null	caaagugcucauagugcagguag	caaagugcucauagugcagguag	caaagugcucauagugcagguag	caaagugcucauagugcagguag	caaagugcucauagugcagguagc	null	null	71	142	194	513	103	0	0	45.6467	50.6221	46.9495	1095.25	296.361	0	0
57	conserve-cli-miR-20b-3p	caaagugcucauagugcagguagcuuugaauugaaccuacuguaaugugggcacuuauagu	caaagugcucauagugcagguagcuuugaauugaaccuacuguaaugugggcacuuauagua	caaagugcucauagugcagguagcuuugaauugaaccuacuguaaugugggcacuuaua	caaagugcucauagugcagguagcuuugaauugaaccuacuguaaugugggcacuuauagu	caaagugcucauagugcagguagcuuugaauugaaccuacuguaaugugggcacuuauag	null	null	CM007523.1:13759055..13759116:-	CM007523.1:13759054..13759116:-	CM007523.1:13759057..13759116:-	CM007523.1:13759055..13759116:-	CM007523.1:13759056..13759116:-	null	null	acuguaaugugggcacuuauagu	acuguaaugugggcacuuauagua	uacuguaaugugggcacuuaua	acuguaaugugggcacuuauagu	acuguaaugugggcacuuauag	null	null	1	2	7	5	4	0	0	0.642912	0.712987	1.69405	10.6749	11.5092	0	0
58	conserve-cli-miR-20a-5p	uaaagugcuuauagugcagguaguguucacuaaucuacugcauuauaagcacuuaaagu	uaaagugcuuauagugcagguaguguucacuaaucuacugcauuauaagcacuuaaagu	uaaagugcuuauagugcagguaguguucacuaaucuacugcauuauaagcacuuaaagu	uaaagugcuuauagugcagguaguguucacuaaucuacugcauuauaagcacuuaaagu	uaaagugcuuauagugcagguaguguucacuaaucuacugcauuauaagcacuuaaagu	null	uaaagugcuuauagugcagguaguguucacuaaucuacugcauuauaagcacuuaaagu	CM007525.1:151883090..151883149:-	CM007525.1:151883090..151883149:-	CM007525.1:151883090..151883149:-	CM007525.1:151883090..151883149:-	CM007525.1:151883090..151883149:-	null	CM007525.1:151883090..151883149:-	uaaagugcuuauagugcagguag	uaaagugcuuauagugcagguag	uaaagugcuuauagugcagguag	uaaagugcuuauagugcagguag	uaaagugcuuauagugcagguag	null	uaaagugcuuauagugcagguagu	119	206	268	383	69	0	1	76.5065	73.4376	64.8581	817.698	198.533	0	3.49667
59	conserve-cli-miR-3179-3p	ccggggccccggcggcggcucaccucgccccuccgccccccggg	cgcguccucccucccccgucggacacggguuuccucgggagccgaaggggaggagugggcagccg	cgcguccucccucccccgucggacacggguuuccucgggagccgaaggggaggagugggcagccg	cgcguccucccucccccgucggacacggguuuccucgggagccgaaggggaggagugggcagccg	cgcguccucccucccccgucggacacggguuuccucgggagccgaaggggaggagugggcagccg	cgcguccucccucccccgucggacacggguuuccucgggagccgaaggggaggagugggcagccg	cgcguccucccucccccgucggacacggguuuccucgggagccgaaggggaggagugggcagccg	CM007526.1:84122158..84122202:+	CM007528.1:25893576..25893641:-	CM007528.1:25893576..25893641:-	CM007528.1:25893576..25893641:-	CM007528.1:25893576..25893641:-	CM007528.1:25893576..25893641:-	CM007528.1:25893576..25893641:-	cgccccuccgccccccggg	cgaaggggaggagugggcagccg	cgaaggggaggagugggcagccg	cgaaggggaggagugggcagccg	cgaaggggaggagugggcagccg	cgaaggggaggagugggcagccg	cgaaggggaggagugggcagccg	461	1	0	0	0	0	0	296.382	0.356493	0	0	0	0	0
60	conserve-cli-miR-100-5p	aacccguagauccgaacuuguggucauauuccacacaagcuuguaucuauagguaug	aacccguagauccgaacuuguggucauauuccacacaagcuuguaucuauagguaug	aacccguagauccgaacuuguggucauauuccacacaagcuuguaucuauagguaug	aacccguagauccgaacuuguggucauauuccacacaagcuuguaucuauagguaug	aacccguagauccgaacuuguggucauauuccacacaagcuuguaucuauagguaug	aacccguagauccgaacuuguggucauauuccacacaagcuuguaucuauagguaug	aacccguagauccgaacuuguggucauauuccacacaagcuuguaucuauagguaug	CM007547.1:869682..869739:-	CM007547.1:869682..869739:-	CM007547.1:869682..869739:-	CM007547.1:869682..869739:-	CM007547.1:869682..869739:-	CM007547.1:869682..869739:-	CM007547.1:869682..869739:-	aacccguagauccgaacuugug	aacccguagauccgaacuugug	aacccguagauccgaacuugug	aacccguagauccgaacuugug	aacccguagauccgaacuugug	aacccguagauccgaacuugug	aacccguagauccgaacuugug	183	310	590	103	106	13	5	117.653	110.513	142.785	219.903	304.993	65.587	17.4834
61	conserve-cli-miR-101-5p	gguuaucaugguaccggugcuguauacgugaaagguacaguacugugauaacuga	ucaguuaucacagugcugaugcugucucuuguaaagguacaguacugugauaacuga	gguuaucaugguaccggugcuguauacgugaaagguacaguacugugauaacuga	ucaguuaucacagugcugaugcugucucuuguaaagguacaguacugugauaacuga	aguuaucacagugcugaugcugucucuuguaaagguacaguacugugauaacuga	cgguuaucaugguaccggugcuguauacgugaaagguacaguacugugauaacugaa	ucgguuaucaugguaccggugcuguauacgugaaagguacaguacugugauaacugaag	CM007524.1:31108077..31108132:+	CM007532.1:19712040..19712097:-	CM007524.1:31108077..31108132:+	CM007532.1:19712040..19712097:-	CM007532.1:19712040..19712095:-	CM007524.1:31108076..31108133:+	CM007524.1:31108075..31108134:+	gguuaucaugguaccggugcug	ucaguuaucacagugcugaugc	gguuaucaugguaccggugcug	ucaguuaucacagugcugaugcu	aguuaucacagugcugaugcug	cgguuaucaugguaccggugcug	ucgguuaucaugguaccggugcu	0	7	0	1	0	0	0	0	2.49545	0	2.13498	0	0	0
62	conserve-cli-miR-101-3p	gguuaucaugguaccggugcuguauacgugaaagguacaguacugugauaacuga	ucaguuaucacagugcugaugcugucucuuguaaagguacaguacugugauaacuga	gguuaucaugguaccggugcuguauacgugaaagguacaguacugugauaacuga	ucaguuaucacagugcugaugcugucucuuguaaagguacaguacugugauaacuga	aguuaucacagugcugaugcugucucuuguaaagguacaguacugugauaacuga	cgguuaucaugguaccggugcuguauacgugaaagguacaguacugugauaacugaa	ucgguuaucaugguaccggugcuguauacgugaaagguacaguacugugauaacugaag	CM007524.1:31108077..31108132:+	CM007532.1:19712040..19712097:-	CM007524.1:31108077..31108132:+	CM007532.1:19712040..19712097:-	CM007532.1:19712040..19712095:-	CM007524.1:31108076..31108133:+	CM007524.1:31108075..31108134:+	guacaguacugugauaacuga	guacaguacugugauaacuga	guacaguacugugauaacuga	guacaguacugugauaacuga	guacaguacugugauaacuga	guacaguacugugauaacugaa	uacaguacugugauaacugaag	499	651	584	462	113	8	6	320.813	232.077	141.333	986.362	325.134	40.3612	20.98
63	conserve-cli-miR-103-3p	ucggcuucuuuacagugcugccuuguugcauauggaucaagcagcauuguacagggcuauga	agcuucuuuacagugcugccuuguugcguucaugucaagcagcauuguacagggcuauga	ucggcuucuuuacagugcugccuuguugcauauggaucaagcagcauuguacagggcuauga	agcuucuuuacagugcugccuuguugcguucaugucaagcagcauuguacagggcuauga	ucggcuucuuuacagugcugccuuguugcauauggaucaagcagcauuguacagggcuauga	uucuuuacagugcugccuuguugcauauggaucaagcagcauuguacagggc	agcuucuuuacagugcugccuuguugcguucaugucaagcagcauuguacagggcuauga	CM007537.1:3221502..3221564:-	CM007528.1:58125125..58125185:-	CM007537.1:3221502..3221564:-	CM007528.1:58125125..58125185:-	CM007537.1:3221502..3221564:-	CM007537.1:3221507..3221559:-	CM007528.1:58125125..58125185:-	agcagcauuguacagggcuauga	agcagcauuguacagggcuauga	agcagcauuguacagggcuauga	agcagcauuguacagggcuauga	agcagcauuguacagggcuauga	agcagcauuguacagggc	agcagcauuguacagggcuauga	137	228	200	129	29	4	2	88.0789	81.2805	48.4016	275.413	83.4415	20.1806	6.99335
64	conserve-cli-miR-106-5p	aaaagugcuuacagugcagguagaguuuaggaucuacugcaguauaagcacuucuggc	aaaagugcuuacagugcagguagaguuuaggaucuacugcaguauaagcacuucuggc	aaaagugcuuacagugcagguagaguuuaggaucuacugcaguauaagcacuucuggc	aaaagugcuuacagugcagguagaguuuaggaucuacugcaguauaagcacuucuggc	aaaagugcuuacagugcagguagaguuuaggaucuacugcaguauaagcacuucuggca	null	null	CM007523.1:13759409..13759467:-	CM007523.1:13759409..13759467:-	CM007523.1:13759409..13759467:-	CM007523.1:13759409..13759467:-	CM007523.1:13759408..13759467:-	null	null	aaaagugcuuacagugcagguag	aaaagugcuuacagugcagguag	aaaagugcuuacagugcagguag	aaaagugcuuacagugcagguag	aaaagugcuuacagugcagguag	null	null	41	71	73	131	38	0	0	26.3594	25.311	17.6666	279.683	109.337	0	0
65	conserve-cli-miR-106-3p	aaaagugcuuacagugcagguagaguuuaggaucuacugcaguauaagcacuucuggc	aaaagugcuuacagugcagguagaguuuaggaucuacugcaguauaagcacuucuggc	aaaagugcuuacagugcagguagaguuuaggaucuacugcaguauaagcacuucuggc	aaaagugcuuacagugcagguagaguuuaggaucuacugcaguauaagcacuucuggc	aaaagugcuuacagugcagguagaguuuaggaucuacugcaguauaagcacuucuggca	null	null	CM007523.1:13759409..13759467:-	CM007523.1:13759409..13759467:-	CM007523.1:13759409..13759467:-	CM007523.1:13759409..13759467:-	CM007523.1:13759408..13759467:-	null	null	acugcaguauaagcacuucuggc	acugcaguauaagcacuucuggc	acugcaguauaagcacuucuggc	acugcaguauaagcacuucuggc	acugcaguauaagcacuucuggca	null	null	16	22	17	7	4	0	0	10.2866	7.84285	4.11413	14.9449	11.5092	0	0
66	conserve-cli-miR-107-3p	uucuuuacaguguugccuuguggcauggaguucaagcagcauuguacagggc	uucuuuacaguguugccuuguggcauggaguucaagcagcauuguacagggc	cagcuucuuuacaguguugccuuguggcauggaguucaagcagcauuguacagggcuauc	uucuuuacaguguugccuuguggcauggaguucaagcagcauuguacagggc	agcuucuuuacaguguugccuuguggcauggaguucaagcagcauuguacagggcuau	uucuuuacaguguugccuuguggcauggaguucaagcagcauuguacagggc	cagcauuguacagggcuaucaaagcauggagaguggcagca	CM007531.1:14728617..14728669:-	CM007531.1:14728617..14728669:-	CM007531.1:14728613..14728673:-	CM007531.1:14728617..14728669:-	CM007531.1:14728614..14728672:-	CM007531.1:14728617..14728669:-	CM007531.1:14728592..14728633:-	agcagcauuguacagggc	agcagcauuguacagggc	agcagcauuguacagggcuauc	agcagcauuguacagggc	agcagcauuguacagggcuau	agcagcauuguacagggc	agcauggagaguggcagca	71	87	40	53	19	4	0	45.6467	31.0149	9.68031	113.154	54.6686	20.1806	0
67	conserve-cli-miR-7309-5p	gggcugaggguaggggugaaguguggaaaguuuggacauaaucacaucuucaccuccaggcuccu	acccggccccguggggcucugggugcugucacccaagggauggggucagggau	acccggccccguggggcucugggugcugucacccaagggauggggucagggau	acccggccccguggggcucugggugcugucacccaagggauggggucagggau	acccggccccguggggcucugggugcugucacccaagggauggggucagggau	acccggccccguggggcucugggugcugucacccaagggauggggucagggau	acccggccccguggggcucugggugcugucacccaagggauggggucagggau	CM007550.1:1615801..1615866:-	CM007540.1:8514854..8514907:+	CM007540.1:8514854..8514907:+	CM007540.1:8514854..8514907:+	CM007540.1:8514854..8514907:+	CM007540.1:8514854..8514907:+	CM007540.1:8514854..8514907:+	gggcugaggguaggggu	acccggccccguggggcucugg	acccggccccguggggcucugg	acccggccccguggggcucugg	acccggccccguggggcucugg	acccggccccguggggcucugg	acccggccccguggggcucugg	13	0	0	0	0	0	0	8.35786	0	0	0	0	0	0
68	novel-cli-miR-9-5p	agguaaaggcucaccaaggcuuaccaagcugggaggaguggcugauggaagcugugcugccauccag	agguaaaggcucaccaaggcuuaccaagcugggaggaguggcugauggaagcugugcugccauccag	agguaaaggcucaccaaggcuuaccaagcugggaggaguggcugauggaagcugugcugccauccag	agguaaaggcucaccaaggcuuaccaagcugggaggaguggcugauggaagcugugcugccauccag	agguaaaggcucaccaaggcuuaccaagcugggaggaguggcugauggaagcugugcugccauccag	agguaaaggcucaccaaggcuuaccaagcugggaggaguggcugauggaagcugugcugccauccag	agguaaaggcucaccaaggcuuaccaagcugggaggaguggcugauggaagcugugcugccauccag	CM007530.1:10052581..10052648:-	CM007530.1:10052581..10052648:-	CM007530.1:10052581..10052648:-	CM007530.1:10052581..10052648:-	CM007530.1:10052581..10052648:-	CM007530.1:10052581..10052648:-	CM007530.1:10052581..10052648:-	agguaaaggcucaccaaggc	agguaaaggcucaccaaggc	agguaaaggcucaccaaggc	agguaaaggcucaccaaggc	agguaaaggcucaccaaggc	agguaaaggcucaccaaggc	agguaaaggcucaccaaggc	37	0	0	0	0	0	0	23.7877	0	0	0	0	0	0
69	conserve-cli-miR-99a-5p	aacccguagauccgaucuuguguugaaacgcacugcacaagcucgcuucuaugggucugu	aacccguagauccgaucuuguguugaaacgcacugcacaagcucgcuucuauggguc	aacccguagauccgaucuuguguugaaacgcacugcacaagcucgcuucuaugggucugu	aacccguagauccgaucuuguguugaaacgcacugcacaagcucgcuucuaugggucugu	aacccguagauccgaucuuguguugaaacgcacugcacaagcucgcuucuaugggucug	null	aacccguagauccgaucuuguguugaaacgcacugcacaagcucgcuucuaugggucug	CM007525.1:129065017..129065077:+	CM007525.1:129065017..129065074:+	CM007525.1:129065017..129065077:+	CM007525.1:129065017..129065077:+	CM007525.1:129065017..129065076:+	null	CM007525.1:129065017..129065076:+	aacccguagauccgaucuugug	aacccguagauccgaucuugug	aacccguagauccgaucuugu	aacccguagauccgaucuugug	aacccguagauccgaucuugug	null	aacccguagauccgaucuugug	35	116	89	38	13	0	1	22.5019	41.3532	21.5387	81.1293	37.4048	0	3.49667
70	conserve-cli-miR-10a-5p	uacccuguagauccgaauuuguguaaaggaaguugggucacaaauucguaucuaggggaau	uacccuguagauccgaauuuguguaaaggaaguugggucacaaauucguaucuaggggaau	uacccuguagauccgaauuuguguaaaggaaguugggucacaaauucguaucuaggggaau	uacccuguagauccgaauuuguguaaaggaaguugggucacaaauucguaucuaggggaau	uacccuguagauccgaauuuguguaaaggaaguugggucacaaauucguaucuaggggaau	uacccuguagauccgaauuuguguaaaggaaguugggucacaaauucguaucuaggggaau	uacccuguagauccgaauuuguguaaaggaaguugggucacaaauucguaucuaggggaau	CM007550.1:2050942..2051003:+	CM007550.1:2050942..2051003:+	CM007550.1:2050942..2051003:+	CM007550.1:2050942..2051003:+	CM007550.1:2050942..2051003:+	CM007550.1:2050942..2051003:+	CM007550.1:2050942..2051003:+	uacccuguagauccgaauuugu	uacccuguagauccgaauuugu	uacccuguagauccgaauuugu	uacccuguagauccgaauuugu	uacccuguagauccgaauuugu	uacccuguagauccgaauuugu	uacccuguagauccgaauuugu	5251	17059	10347	3304	2148	152	84	3375.93	6081.42	2504.05	7053.98	6180.42	766.863	293.721
71	conserve-cli-miR-10a-3p	uacccuguagauccgaauuuguguaaaggaaguugggucacaaauucguaucuaggggaau	uacccuguagauccgaauuuguguaaaggaaguugggucacaaauucguaucuaggggaau	uacccuguagauccgaauuuguguaaaggaaguugggucacaaauucguaucuaggggaau	uacccuguagauccgaauuuguguaaaggaaguugggucacaaauucguaucuaggggaau	uacccuguagauccgaauuuguguaaaggaaguugggucacaaauucguaucuaggggaau	uacccuguagauccgaauuuguguaaaggaaguugggucacaaauucguaucuaggggaau	uacccuguagauccgaauuuguguaaaggaaguugggucacaaauucguaucuaggggaau	CM007550.1:2050942..2051003:+	CM007550.1:2050942..2051003:+	CM007550.1:2050942..2051003:+	CM007550.1:2050942..2051003:+	CM007550.1:2050942..2051003:+	CM007550.1:2050942..2051003:+	CM007550.1:2050942..2051003:+	caaauucguaucuaggggaau	caaauucguaucuaggggaau	caaauucguaucuaggggaau	acaaauucguaucuaggggaau	caaauucguaucuaggggaau	caaauucguaucuaggggaau	caaauucguaucuaggggaau	4	9	38	6	11	2	3	2.57165	3.20844	9.1963	12.8099	31.6502	10.0903	10.49
72	conserve-cli-miR-10b-5p	uacccuguagaaccgaauuugugugauauucauauagucacagauucgauucuaggggaaua	uacccuguagaaccgaauuugugugauauucauauagucacagauucgauucuaggggaaua	uacccuguagaaccgaauuugugugauauucauauagucacagauucgauucuaggggaaua	uacccuguagaaccgaauuugugugauauucauauagucacagauucgauucuaggggaaua	uacccuguagaaccgaauuugugugauauucauauagucacagauucgauucuaggggaaua	uacccuguagaaccgaauuugugugauauucauauagucacagauucgauucuaggggaaua	null	CM007530.1:13276965..13277027:-	CM007530.1:13276965..13277027:-	CM007530.1:13276965..13277027:-	CM007530.1:13276965..13277027:-	CM007530.1:13276965..13277027:-	CM007530.1:13276965..13277027:-	null	uacccuguagaaccgaauuugu	uacccuguagaaccgaauuugu	uacccuguagaaccgaauuugu	uacccuguagaaccgaauuugu	uacccuguagaaccgaauuugu	uacccuguagaaccgaauuugu	null	321	132	10	10	21	51	0	206.375	47.0571	2.42008	21.3498	60.4231	257.303	0
73	conserve-cli-miR-1843-5p	acuggaggaagguggggacaggacagcccuuuuuccuucugggu	acuggaggaagguggggacaggacagcccuuuuuccuucugggu	acuggaggaagguggggacaggacagcccuuuuuccuucugggu	acuggaggaagguggggacaggacagcccuuuuuccuucugggu	acuggaggaagguggggacaggacagcccuuuuuccuucugggu	acuggaggaagguggggacaggacagcccuuuuuccuucugggu	acuggaggaagguggggacaggacagcccuuuuuccuucugggu	CM007530.1:24204028..24204072:-	CM007530.1:24204028..24204072:-	CM007530.1:24204028..24204072:-	CM007530.1:24204028..24204072:-	CM007530.1:24204028..24204072:-	CM007530.1:24204028..24204072:-	CM007530.1:24204028..24204072:-	acuggaggaaggugggga	acuggaggaaggugggga	acuggaggaaggugggga	acuggaggaaggugggga	acuggaggaaggugggga	acuggaggaaggugggga	acuggaggaaggugggga	0	0	33	0	0	0	0	0	0	7.98626	0	0	0	0
74	novel-cli-miR-10-3p	aagacaaaauuaguggcacugcgcuagugagucugggaccaggagcgauugcgcugaucgucuuggc	aagacaaaauuaguggcacugcgcuagugagucugggaccaggagcgauugcgcugaucgucuuggc	aagacaaaauuaguggcacugcgcuagugagucugggaccaggagcgauugcgcugaucgucuuggc	aagacaaaauuaguggcacugcgcuagugagucugggaccaggagcgauugcgcugaucgucuuggc	aagacaaaauuaguggcacugcgcuagugagucugggaccaggagcgauugcgcugaucgucuuggc	aagacaaaauuaguggcacugcgcuagugagucugggaccaggagcgauugcgcugaucgucuuggc	aagacaaaauuaguggcacugcgcuagugagucugggaccaggagcgauugcgcugaucgucuuggc	CM007526.1:91230463..91230530:+	CM007526.1:91230463..91230530:+	CM007526.1:91230463..91230530:+	CM007526.1:91230463..91230530:+	CM007526.1:91230463..91230530:+	CM007526.1:91230463..91230530:+	CM007526.1:91230463..91230530:+	gagcgauugcgcugaucgucuuggc	gagcgauugcgcugaucgucuuggc	gagcgauugcgcugaucgucuuggc	gagcgauugcgcugaucgucuuggc	gagcgauugcgcugaucgucuuggc	gagcgauugcgcugaucgucuuggc	gagcgauugcgcugaucgucuuggc	0	0	0	0	3	0	0	0	0	0	0	8.63188	0	0
75	conserve-cli-miR-4695-3p	uuccugguacagcuccuccuguuucuggaaggaggcaaaccaggagga	uuccugguacagcuccuccuguuucuggaaggaggcaaaccaggagga	uuccugguacagcuccuccuguuucuggaaggaggcaaaccaggagga	uuccugguacagcuccuccuguuucuggaaggaggcaaaccaggagga	uuccugguacagcuccuccuguuucuggaaggaggcaaaccaggagga	uuccugguacagcuccuccuguuucuggaaggaggcaaaccaggagga	uuccugguacagcuccuccuguuucuggaaggaggcaaaccaggagga	CM007535.1:3335086..3335134:+	CM007535.1:3335086..3335134:+	CM007535.1:3335086..3335134:+	CM007535.1:3335086..3335134:+	CM007535.1:3335086..3335134:+	CM007535.1:3335086..3335134:+	CM007535.1:3335086..3335134:+	aaggaggcaaaccaggagga	aaggaggcaaaccaggagga	aaggaggcaaaccaggagga	aaggaggcaaaccaggagga	aaggaggcaaaccaggagga	aaggaggcaaaccaggagga	aaggaggcaaaccaggagga	0	0	0	0	0	6	0	0	0	0	0	0	30.2709	0
76	conserve-cli-miR-7974-3p	cauaccaaugagcagcagguccuuaugcugggccugaagccacaggaugaccuuuggcugugcagguguguu	cauaccaaugagcagcagguccuuaugcugggccugaagccacaggaugaccuuuggcugugcagguguguu	cauaccaaugagcagcagguccuuaugcugggccugaagccacaggaugaccuuuggcugugcagguguguu	cauaccaaugagcagcagguccuuaugcugggccugaagccacaggaugaccuuuggcugugcagguguguu	cauaccaaugagcagcagguccuuaugcugggccugaagccacaggaugaccuuuggcugugcagguguguu	cauaccaaugagcagcagguccuuaugcugggccugaagccacaggaugaccuuuggcugugcagguguguu	cauaccaaugagcagcagguccuuaugcugggccugaagccacaggaugaccuuuggcugugcagguguguu	CM007525.1:84437441..84437513:+	CM007525.1:84437441..84437513:+	CM007525.1:84437441..84437513:+	CM007525.1:84437441..84437513:+	CM007525.1:84437441..84437513:+	CM007525.1:84437441..84437513:+	CM007525.1:84437441..84437513:+	uggcugugcagguguguu	uggcugugcagguguguu	uggcugugcagguguguu	uggcugugcagguguguu	uggcugugcagguguguu	uggcugugcagguguguu	uggcugugcagguguguu	0	0	0	4	0	0	0	0	0	0	8.53993	0	0	0
77	conserve-cli-miR-9171-5p	ccuggcagcucugcagggcccucccaggaggcaaaaagccccaaggggcuaugcagagcccagccagggg	cccuggcagcucugcagggcccucccaggaggcaaaaagccccaaggggcuaugcagagcccagccaggggc	ggcuccauagcucaggggguagagccuuggucuaguagaccaggggucaugacuucaaaucuccccuggagccuggggggcuc	ccuggcagcucugcagggcccucccaggaggcaaaaagccccaaggggcuaugcagagcccagccagggg	ccuggcagcucugcagggcccucccaggaggcaaaaagccccaaggggcuaugcagagcccagccagggg	gcugggagucucaggccacguucugggccacagagggugacagcac	gcugggagucucaggccacguucugggccacagagggugacagcac	CM007547.1:4984467..4984537:-	CM007547.1:4984466..4984538:-	CM007529.1:6221493..6221576:-	CM007547.1:4984467..4984537:-	CM007547.1:4984467..4984537:-	CM007525.1:78091608..78091654:-	CM007525.1:78091608..78091654:-	ccuggcagcucugcagggccc	cccuggcagcucugcagggccc	ggcuccauagcucaggggg	ccuggcagcucugcagggccc	ccuggcagcucugcagggccc	gcugggagucucaggccac	gcugggagucucaggccac	1	1	89	0	0	0	0	0.642912	0.356493	21.5387	0	0	0	0
78	conserve-cli-miR-9171-3p	ccuggcagcucugcagggcccucccaggaggcaaaaagccccaaggggcuaugcagagcccagccagggg	cccuggcagcucugcagggcccucccaggaggcaaaaagccccaaggggcuaugcagagcccagccaggggc	ggcuccauagcucaggggguagagccuuggucuaguagaccaggggucaugacuucaaaucuccccuggagccuggggggcuc	ccuggcagcucugcagggcccucccaggaggcaaaaagccccaaggggcuaugcagagcccagccagggg	ccuggcagcucugcagggcccucccaggaggcaaaaagccccaaggggcuaugcagagcccagccagggg	gcugggagucucaggccacguucugggccacagagggugacagcac	gcugggagucucaggccacguucugggccacagagggugacagcac	CM007547.1:4984467..4984537:-	CM007547.1:4984466..4984538:-	CM007529.1:6221493..6221576:-	CM007547.1:4984467..4984537:-	CM007547.1:4984467..4984537:-	CM007525.1:78091608..78091654:-	CM007525.1:78091608..78091654:-	gcuaugcagagcccagccagggg	gcuaugcagagcccagccaggggc	ccuggagccuggggggcuc	gcuaugcagagcccagccagggg	gcuaugcagagcccagccagggg	ggccacagagggugacagcac	ggccacagagggugacagcac	0	0	0	0	0	20	20	0	0	0	0	0	100.903	69.9335
79	conserve-cli-miR-3548-3p	uccuaccaucuucagugccuuugacccuaaaaaaaaaaaagcacugaagaugguaggauc	accaucuucagugccuuugacccuaaaaaaaaaaaagcacugaagaugguaggau	uccuaccaucuucagugccuuugacccuaaaaaaaaaaaagcacugaagaugguaggauc	uccuaccaucuucagugccuuugacccuaaaaaaaaaaaagcacugaagaugguaggauc	uccuaccaucuucagugccuuugacccuaaaaaaaaaaaagcacugaagaugguaggauc	uccuaccaucuucagugccuuugacccuaaaaaaaaaaaagcacugaagaugguaggauc	uccuaccaucuucagugccuuugacccuaaaaaaaaaaaagcacugaagaugguaggauc	CM007527.1:22704073..22704133:-	CM007527.1:22704074..22704129:-	CM007527.1:22704073..22704133:-	CM007527.1:22704073..22704133:-	CM007527.1:22704073..22704133:-	CM007527.1:22704073..22704133:-	CM007527.1:22704073..22704133:-	aagcacugaagaugguaggauc	aagcacugaagaugguaggau	aagcacugaagaugguaggauc	aagcacugaagaugguaggauc	aagcacugaagaugguaggauc	aagcacugaagaugguaggauc	aagcacugaagaugguaggauc	0	1	5	0	0	0	0	0	0.356493	1.21004	0	0	0	0
80	novel-cli-miR-11-3p	ccaccaagauguggccugugauguccuugguuccucaagcucccugacagggacaaacaaauggugucacauccuggugcug	ccaccaagauguggccugugauguccuugguuccucaagcucccugacagggacaaacaaauggugucacauccuggugcug	ccaccaagauguggccugugauguccuugguuccucaagcucccugacagggacaaacaaauggugucacauccuggugcug	ccaccaagauguggccugugauguccuugguuccucaagcucccugacagggacaaacaaauggugucacauccuggugcug	ccaccaagauguggccugugauguccuugguuccucaagcucccugacagggacaaacaaauggugucacauccuggugcug	ccaccaagauguggccugugauguccuugguuccucaagcucccugacagggacaaacaaauggugucacauccuggugcug	ccaccaagauguggccugugauguccuugguuccucaagcucccugacagggacaaacaaauggugucacauccuggugcug	CM007524.1:218823..218905:+	CM007524.1:218823..218905:+	CM007524.1:218823..218905:+	CM007524.1:218823..218905:+	CM007524.1:218823..218905:+	CM007524.1:218823..218905:+	CM007524.1:218823..218905:+	gucacauccuggugcug	gucacauccuggugcug	gucacauccuggugcug	gucacauccuggugcug	gucacauccuggugcug	gucacauccuggugcug	gucacauccuggugcug	0	0	0	0	0	0	36	0	0	0	0	0	0	125.88
81	conserve-cli-miR-190a-5p	ugauauguuugauauauuagguuguuauuuaauccaacuauauaucaaacauauuccu	ugauauguuugauauauuagguuguuauuuaauccaacuauauaucaaacauauuccu	ugauauguuugauauauuagguuguuauuuaauccaacuauauaucaaacauauuccu	ugauauguuugauauauuagguuguuauuuaauccaacuauauaucaaacauauuccu	ugauauguuugauauauuagguuguuauuuaauccaacuauauaucaaacauauuccu	null	null	CM007534.1:2106714..2106772:-	CM007534.1:2106714..2106772:-	CM007534.1:2106714..2106772:-	CM007534.1:2106714..2106772:-	CM007534.1:2106714..2106772:-	null	null	ugauauguuugauauauuagguu	ugauauguuugauauauuagguu	ugauauguuugauauauuagguu	ugauauguuugauauauuagguug	ugauauguuugauauauuagguugu	null	null	6	9	7	3	2	0	0	3.85747	3.20844	1.69405	6.40495	5.75458	0	0
82	conserve-cli-miR-190a-3p	ugauauguuugauauauuagguuguuauuuaauccaacuauauaucaaacauauuccu	ugauauguuugauauauuagguuguuauuuaauccaacuauauaucaaacauauuccu	ugauauguuugauauauuagguuguuauuuaauccaacuauauaucaaacauauuccu	ugauauguuugauauauuagguuguuauuuaauccaacuauauaucaaacauauuccu	ugauauguuugauauauuagguuguuauuuaauccaacuauauaucaaacauauuccu	null	null	CM007534.1:2106714..2106772:-	CM007534.1:2106714..2106772:-	CM007534.1:2106714..2106772:-	CM007534.1:2106714..2106772:-	CM007534.1:2106714..2106772:-	null	null	cuauauaucaaacauauuccu	cuauauaucaaacauauuccu	cuauauaucaaacauauuccu	acuauauaucaaacauauuccu	cuauauaucaaacauauuccu	null	null	0	0	3	0	1	0	0	0	0	0.726023	0	2.87729	0	0
83	novel-cli-miR-12-3p	guuuagugaggucuucagauugacuccgguggguuggccuuggcccugcuggagugucaagaagacagucgaacuugac	guuuagugaggucuucagauugacuccgguggguuggccuuggcccugcuggagugucaagaagacagucgaacuugac	guuuagugaggucuucagauugacuccgguggguuggccuuggcccugcuggagugucaagaagacagucgaacuugac	guuuagugaggucuucagauugacuccgguggguuggccuuggcccugcuggagugucaagaagacagucgaacuugac	guuuagugaggucuucagauugacuccgguggguuggccuuggcccugcuggagugucaagaagacagucgaacuugac	guuuagugaggucuucagauugacuccgguggguuggccuuggcccugcuggagugucaagaagacagucgaacuugac	guuuagugaggucuucagauugacuccgguggguuggccuuggcccugcuggagugucaagaagacagucgaacuugac	CM007527.1:86691503..86691582:+	CM007527.1:86691503..86691582:+	CM007527.1:86691503..86691582:+	CM007527.1:86691503..86691582:+	CM007527.1:86691503..86691582:+	CM007527.1:86691503..86691582:+	CM007527.1:86691503..86691582:+	aagacagucgaacuugac	aagacagucgaacuugac	aagacagucgaacuugac	aagacagucgaacuugac	aagacagucgaacuugac	aagacagucgaacuugac	aagacagucgaacuugac	0	16167	0	0	0	0	0	0	5763.43	0	0	0	0	0
84	conserve-cli-miR-218-3p	uaacugaugggaacuuucuacuuacauguccuuuguaaaagagaguagugaguccaugguuccuuugguagcu	uaacugaugggaacuuucuacuuacauguccuuuguaaaagagaguagugaguccaugguuccuuugguagcu	uaacugaugggaacuuucuacuuacauguccuuuguaaaagagaguagugaguccaugguuccuuugguagcu	uaacugaugggaacuuucuacuuacauguccuuuguaaaagagaguagugaguccaugguuccuuugguagcu	uaacugaugggaacuuucuacuuacauguccuuuguaaaagagaguagugaguccaugguuccuuugguagcu	uaacugaugggaacuuucuacuuacauguccuuuguaaaagagaguagugaguccaugguuccuuugguagcu	uaacugaugggaacuuucuacuuacauguccuuuguaaaagagaguagugaguccaugguuccuuugguagcu	CM007525.1:32223607..32223680:-	CM007525.1:32223607..32223680:-	CM007525.1:32223607..32223680:-	CM007525.1:32223607..32223680:-	CM007525.1:32223607..32223680:-	CM007525.1:32223607..32223680:-	CM007525.1:32223607..32223680:-	augguuccuuugguagcu	augguuccuuugguagcu	augguuccuuugguagcu	augguuccuuugguagcu	augguuccuuugguagcu	augguuccuuugguagcu	augguuccuuugguagcu	56	0	0	0	0	0	0	36.0031	0	0	0	0	0	0
85	novel-cli-miR-13-5p	ggggaggcuguuggggugcagccccaggcuguggcggcagguggcucggccagucccac	agcacagucugagcucccacacagccagugguuugggcuauuuccagaacccugagucacacuggaggcucuggcccugccac	agcacagucugagcucccacacagccagugguuugggcuauuuccagaacccugagucacacuggaggcucuggcccugccac	agcacagucugagcucccacacagccagugguuugggcuauuuccagaacccugagucacacuggaggcucuggcccugccac	agcacagucugagcucccacacagccagugguuugggcuauuuccagaacccugagucacacuggaggcucuggcccugccac	agcacagucugagcucccacacagccagugguuugggcuauuuccagaacccugagucacacuggaggcucuggcccugccac	agcacagucugagcucccacacagccagugguuugggcuauuuccagaacccugagucacacuggaggcucuggcccugccac	CM007523.1:12644880..12644939:+	CM007526.1:37009061..37009144:+	CM007526.1:37009061..37009144:+	CM007526.1:37009061..37009144:+	CM007526.1:37009061..37009144:+	CM007526.1:37009061..37009144:+	CM007526.1:37009061..37009144:+	ggggaggcuguuggggugc	agcacagucugagcuccc	agcacagucugagcuccc	agcacagucugagcuccc	agcacagucugagcuccc	agcacagucugagcuccc	agcacagucugagcuccc	1	36	0	0	0	0	0	0.642912	12.8338	0	0	0	0	0
86	novel-cli-miR-14-3p	ggaccucugguuuuggcuccuucauccccaugagcacuggggcugggggugcuuuaagaaugagcugugaug	ggaccucugguuuuggcuccuucauccccaugagcacuggggcugggggugcuuuaagaaugagcugugaug	ggaccucugguuuuggcuccuucauccccaugagcacuggggcugggggugcuuuaagaaugagcugugaug	ggaccucugguuuuggcuccuucauccccaugagcacuggggcugggggugcuuuaagaaugagcugugaug	ggaccucugguuuuggcuccuucauccccaugagcacuggggcugggggugcuuuaagaaugagcugugaug	ggaccucugguuuuggcuccuucauccccaugagcacuggggcugggggugcuuuaagaaugagcugugaug	ggaccucugguuuuggcuccuucauccccaugagcacuggggcugggggugcuuuaagaaugagcugugaug	CM007525.1:6651503..6651575:+	CM007525.1:6651503..6651575:+	CM007525.1:6651503..6651575:+	CM007525.1:6651503..6651575:+	CM007525.1:6651503..6651575:+	CM007525.1:6651503..6651575:+	CM007525.1:6651503..6651575:+	uuuaagaaugagcugugaug	uuuaagaaugagcugugaug	uuuaagaaugagcugugaug	uuuaagaaugagcugugaug	uuuaagaaugagcugugaug	uuuaagaaugagcugugaug	uuuaagaaugagcugugaug	0	0	0	0	57	0	0	0	0	0	0	164.006	0	0
87	conserve-cli-miR-580-3p	aauauguucaacugcucugaagagagugagugagaauagccuuucugaac	aauauguucaacugcucugaagagagugagugagaauagccuuucugaac	aauauguucaacugcucugaagagagugagugagaauagccuuucugaac	aauauguucaacugcucugaagagagugagugagaauagccuuucugaac	aauauguucaacugcucugaagagagugagugagaauagccuuucugaac	aauauguucaacugcucugaagagagugagugagaauagccuuucugaac	aauauguucaacugcucugaagagagugagugagaauagccuuucugaac	CM007525.1:191907294..191907344:+	CM007525.1:191907294..191907344:+	CM007525.1:191907294..191907344:+	CM007525.1:191907294..191907344:+	CM007525.1:191907294..191907344:+	CM007525.1:191907294..191907344:+	CM007525.1:191907294..191907344:+	gugagaauagccuuucugaac	gugagaauagccuuucugaac	gugagaauagccuuucugaac	gugagaauagccuuucugaac	gugagaauagccuuucugaac	gugagaauagccuuucugaac	gugagaauagccuuucugaac	0	9	0	0	0	0	0	0	3.20844	0	0	0	0	0
88	conserve-cli-miR-1229-1-3p	aguuugcuuaccccgccaguugugcgggcagcaucugucggcagcagaaacgggcaguggguaggggagcguuc	gaaguuugcuuaccccgccaguugugcgggcagcaucugucggcagcagaaacgggcaguggguaggggagcguucuu	gaaguuugcuuaccccgccaguugugcgggcagcaucugucggcagcagaaacgggcaguggguaggggagcguucuu	gaaguuugcuuaccccgccaguugugcgggcagcaucugucggcagcagaaacgggcaguggguaggggagcguucuu	aaguuugcuuaccccgccaguugugcgggcagcaucugucggcagcagaaacgggcaguggguaggggagcguucu	gaaguuugcuuaccccgccaguugugcgggcagcaucugucggcagcagaaacgggcaguggguaggggagcguucuu	aaguuugcuuaccccgccaguugugcgggcagcaucugucggcagcagaaacgggcaguggguaggggagcguucu	CM007526.1:33460079..33460153:+	CM007526.1:33460077..33460155:+	CM007526.1:33460077..33460155:+	CM007526.1:33460077..33460155:+	CM007526.1:33460078..33460154:+	CM007526.1:33460077..33460155:+	CM007526.1:33460078..33460154:+	guggguaggggagcguuc	guggguaggggagcguucuu	guggguaggggagcguucuu	guggguaggggagcguucuu	aguggguaggggagcguucu	guggguaggggagcguucuu	aguggguaggggagcguucu	6	8	0	0	51	0	479	3.85747	2.85195	0	0	146.742	0	1674.91
89	conserve-cli-miR-17-5p	caaagugcuuacagugcagguagugauauauagaaccuacugcagugaaggcacuuguagc	caaagugcuuacagugcagguagugauauauagaaccuacugcagugaaggcacuuguagca	caaagugcuuacagugcagguagugauauauagaaccuacugcagugaaggcacuuguagca	caaagugcuuacagugcagguagugauauauagaaccuacugcagugaaggcacuuguagca	caaagugcuuacagugcagguagugauauauagaaccuacugcagugaaggcacuuguagca	caaagugcuuacagugcagguagugauauauagaaccuacugcagugaaggcacuuguag	caaagugcuuacagugcagguagugauauauagaaccuacugcagugaaggcacuuguag	CM007525.1:151883554..151883615:-	CM007525.1:151883553..151883615:-	CM007525.1:151883553..151883615:-	CM007525.1:151883553..151883615:-	CM007525.1:151883553..151883615:-	CM007525.1:151883555..151883615:-	CM007525.1:151883555..151883615:-	caaagugcuuacagugcagguag	caaagugcuuacagugcagguag	caaagugcuuacagugcagguag	caaagugcuuacagugcagguag	caaagugcuuacagugcagguag	caaagugcuuacagugcagguagu	caaagugcuuacagugcagguagu	87	158	217	289	117	2	7	55.9333	56.326	52.5157	617.01	336.643	10.0903	24.4767
90	conserve-cli-miR-17-3p	caaagugcuuacagugcagguagugauauauagaaccuacugcagugaaggcacuuguagc	caaagugcuuacagugcagguagugauauauagaaccuacugcagugaaggcacuuguagca	caaagugcuuacagugcagguagugauauauagaaccuacugcagugaaggcacuuguagca	caaagugcuuacagugcagguagugauauauagaaccuacugcagugaaggcacuuguagca	caaagugcuuacagugcagguagugauauauagaaccuacugcagugaaggcacuuguagca	caaagugcuuacagugcagguagugauauauagaaccuacugcagugaaggcacuuguag	caaagugcuuacagugcagguagugauauauagaaccuacugcagugaaggcacuuguag	CM007525.1:151883554..151883615:-	CM007525.1:151883553..151883615:-	CM007525.1:151883553..151883615:-	CM007525.1:151883553..151883615:-	CM007525.1:151883553..151883615:-	CM007525.1:151883555..151883615:-	CM007525.1:151883555..151883615:-	acugcagugaaggcacuuguagc	acugcagugaaggcacuuguagca	acugcagugaaggcacuuguagca	acugcagugaaggcacuuguagca	cugcagugaaggcacuuguagca	cuacugcagugaaggcacuuguag	cuacugcagugaaggcacuuguag	11	6	14	2	1	0	0	7.07203	2.13896	3.38811	4.26996	2.87729	0	0
91	conserve-cli-miR-16-5p	uagcagcacguaaauauugguguaguaaaauaaaccuuaaaccccaauauuauugugcugcuu	uagcagcacguaaauauugguguaguaaaauaaaccuuaaaccccaauauuauugugcugcuu	uagcagcacguaaauauugguguuaagacuguaaauaucuccaguauuaacugugcugcuga	uagcagcacguaaauauugguguaguaaaauaaaccuuaaaccccaauauuauugugcugcuu	uagcagcacguaaauauugguguaguaaaauaaaccuuaaaccccaauauuauugugcugcuu	uagcagcacguaaauauugguguuaagacuguaaauaucuccaguauuaacugugcugcugaa	uagcagcacguaaauauugguguaguaaaauaaaccuuaaaccccaauauuauugugcugcu	CM007533.1:1964786..1964849:+	CM007533.1:1964786..1964849:+	CM007525.1:174158530..174158592:-	CM007533.1:1964786..1964849:+	CM007533.1:1964786..1964849:+	CM007525.1:174158529..174158592:-	CM007533.1:1964786..1964848:+	uagcagcacguaaauauuggug	uagcagcacguaaauauuggug	uagcagcacguaaauauuggug	uagcagcacguaaauauuggug	uagcagcacguaaauauuggug	uagcagcacguaaauauuggug	uagcagcacguaaauauuggug	592	160	456	255	268	23	18	380.604	57.0389	110.356	544.42	771.114	116.039	62.9401
92	conserve-cli-miR-16-3p	uagcagcacguaaauauugguguaguaaaauaaaccuuaaaccccaauauuauugugcugcuu	uagcagcacguaaauauugguguaguaaaauaaaccuuaaaccccaauauuauugugcugcuu	uagcagcacguaaauauugguguuaagacuguaaauaucuccaguauuaacugugcugcuga	uagcagcacguaaauauugguguaguaaaauaaaccuuaaaccccaauauuauugugcugcuu	uagcagcacguaaauauugguguaguaaaauaaaccuuaaaccccaauauuauugugcugcuu	uagcagcacguaaauauugguguuaagacuguaaauaucuccaguauuaacugugcugcugaa	uagcagcacguaaauauugguguaguaaaauaaaccuuaaaccccaauauuauugugcugcu	CM007533.1:1964786..1964849:+	CM007533.1:1964786..1964849:+	CM007525.1:174158530..174158592:-	CM007533.1:1964786..1964849:+	CM007533.1:1964786..1964849:+	CM007525.1:174158529..174158592:-	CM007533.1:1964786..1964848:+	cccaauauuauugugcugcuu	cccaauauuauugugcugcuu	cuccaguauuaacugugcugcuga	cccaauauuauugugcugcuu	cccaauauuauugugcugcuu	ccaguauuaacugugcugcugaa	cccaauauuauugugcugcu	5	6	1	1	1	0	1	3.21456	2.13896	0.242008	2.13498	2.87729	0	3.49667
93	conserve-cli-miR-4722-3p	uugccugugccuaccucacauaacagugcaggaggcuaggaaaagc	uugccugugccuaccucacauaacagugcaggaggcuaggaaaagc	uugccugugccuaccucacauaacagugcaggaggcuaggaaaagc	uugccugugccuaccucacauaacagugcaggaggcuaggaaaagc	uugccugugccuaccucacauaacagugcaggaggcuaggaaaagc	uugccugugccuaccucacauaacagugcaggaggcuaggaaaagc	uugccugugccuaccucacauaacagugcaggaggcuaggaaaagc	CM007526.1:7743817..7743863:+	CM007526.1:7743817..7743863:+	CM007526.1:7743817..7743863:+	CM007526.1:7743817..7743863:+	CM007526.1:7743817..7743863:+	CM007526.1:7743817..7743863:+	CM007526.1:7743817..7743863:+	ugcaggaggcuaggaaaagc	ugcaggaggcuaggaaaagc	ugcaggaggcuaggaaaagc	ugcaggaggcuaggaaaagc	ugcaggaggcuaggaaaagc	ugcaggaggcuaggaaaagc	ugcaggaggcuaggaaaagc	0	0	86	0	0	0	0	0	0	20.8127	0	0	0	0
94	conserve-cli-miR-140-5p	cagugguuuuacccuaugguagguuacgucaugcuguucuaccacaggguagaaccacggac	cagugguuuuacccuaugguagguuacgucaugcuguucuaccacaggguagaaccacggac	cagugguuuuacccuaugguagguuacgucaugcuguucuaccacaggguagaaccacggacg	cagugguuuuacccuaugguagguuacgucaugcuguucuaccacaggguagaaccacggacg	cagugguuuuacccuaugguagguuacgucaugcuguucuaccacaggguagaaccacggac	cagugguuuuacccuaugguagguuacgucaugcuguucuaccacaggguagaaccacggacg	gccagugguuuuacccuaugguagguuacgucaugcuguucuaccacaggguagaaccacggacg	CM007535.1:5480471..5480533:-	CM007535.1:5480471..5480533:-	CM007535.1:5480470..5480533:-	CM007535.1:5480470..5480533:-	CM007535.1:5480471..5480533:-	CM007535.1:5480470..5480533:-	CM007535.1:5480470..5480535:-	cagugguuuuacccuaugguag	cagugguuuuacccuaugguag	cagugguuuuacccuaugguag	cagugguuuuacccuaugguag	cagugguuuuacccuaugguagg	cagugguuuuacccuaugguaggu	gccagugguuuuacccuauggua	4	13	8	26	6	1	0	2.57165	4.63441	1.93606	55.5095	17.2638	5.04515	0
95	conserve-cli-miR-140-3p	cagugguuuuacccuaugguagguuacgucaugcuguucuaccacaggguagaaccacggac	cagugguuuuacccuaugguagguuacgucaugcuguucuaccacaggguagaaccacggac	cagugguuuuacccuaugguagguuacgucaugcuguucuaccacaggguagaaccacggacg	cagugguuuuacccuaugguagguuacgucaugcuguucuaccacaggguagaaccacggacg	cagugguuuuacccuaugguagguuacgucaugcuguucuaccacaggguagaaccacggac	cagugguuuuacccuaugguagguuacgucaugcuguucuaccacaggguagaaccacggacg	gccagugguuuuacccuaugguagguuacgucaugcuguucuaccacaggguagaaccacggacg	CM007535.1:5480471..5480533:-	CM007535.1:5480471..5480533:-	CM007535.1:5480470..5480533:-	CM007535.1:5480470..5480533:-	CM007535.1:5480471..5480533:-	CM007535.1:5480470..5480533:-	CM007535.1:5480470..5480535:-	accacaggguagaaccacggac	accacaggguagaaccacggac	accacaggguagaaccacggacg	accacaggguagaaccacggacg	accacaggguagaaccacggac	accacaggguagaaccacggacg	ccacaggguagaaccacggacg	194	383	426	343	124	22	4	124.725	136.537	103.095	732.299	356.784	110.993	13.9867
96	conserve-cli-miR-142-5p	cccauaaaguagaaagcacuacuaaacagcacugcaggguguaguguuuccuacuuuauggaug	cccauaaaguagaaagcacuacuaaacagcacugcaggguguaguguuuccuacuuuaugga	cauaaaguagaaagcacuacuaaacagcacugcaggguguaguguuuccuacuuuaugga	null	cauaaaguagaaagcacuacuaaacagcacugcaggguguaguguuuccuacuuuaugga	cccauaaaguagaaagcacuacuaaacagcacugcaggguguaguguuuccuacuuuauggaug	cauaaaguagaaagcacuacuaaacagcacugcaggguguaguguuuccuacuuuaugga	KV877990.1:1011551..1011615:+	KV877990.1:1011551..1011613:+	KV877990.1:1011553..1011613:+	null	KV877990.1:1011553..1011613:+	KV877990.1:1011551..1011615:+	KV877990.1:1011553..1011613:+	cccauaaaguagaaagcacuac	cccauaaaguagaaagcacuac	cauaaaguagaaagcacuacu	null	cauaaaguagaaagcacuacu	cccauaaaguagaaagcacu	cauaaaguagaaagcacuacu	389	83	87	0	18	10	9	250.093	29.589	21.0547	0	51.7913	50.4515	31.4701
97	conserve-cli-miR-142-3p	cccauaaaguagaaagcacuacuaaacagcacugcaggguguaguguuuccuacuuuauggaug	cccauaaaguagaaagcacuacuaaacagcacugcaggguguaguguuuccuacuuuaugga	cauaaaguagaaagcacuacuaaacagcacugcaggguguaguguuuccuacuuuaugga	null	cauaaaguagaaagcacuacuaaacagcacugcaggguguaguguuuccuacuuuaugga	cccauaaaguagaaagcacuacuaaacagcacugcaggguguaguguuuccuacuuuauggaug	cauaaaguagaaagcacuacuaaacagcacugcaggguguaguguuuccuacuuuaugga	KV877990.1:1011551..1011615:+	KV877990.1:1011551..1011613:+	KV877990.1:1011553..1011613:+	null	KV877990.1:1011553..1011613:+	KV877990.1:1011551..1011615:+	KV877990.1:1011553..1011613:+	aguguuuccuacuuuauggaug	guaguguuuccuacuuuaugga	uguaguguuuccuacuuuaugga	null	uaguguuuccuacuuuaugga	aguguuuccuacuuuauggaug	uaguguuuccuacuuuaugga	12	2	4	0	0	1	0	7.71494	0.712987	0.968031	0	0	5.04515	0
98	conserve-cli-miR-7052-5p	gcuggguuggucgggcuggcaaagccuucccuggcgcagccg	ccucugccccggcgcagccgccuccgcccgccacggcagagccuccuggggcugggugggugcucgcggcucagcccugggcgucaccgca	ccucugccccggcgcagccgccuccgcccgccacggcagagccuccuggggcugggugggugcucgcggcucagcccugggcgucaccgca	ccucugccccggcgcagccgccuccgcccgccacggcagagccuccuggggcugggugggugcucgcggcucagcccugggcgucaccgca	ccucugccccggcgcagccgccuccgcccgccacggcagagccuccuggggcugggugggugcucgcggcucagcccugggcgucaccgca	ccucugccccggcgcagccgccuccgcccgccacggcagagccuccuggggcugggugggugcucgcggcucagcccugggcgucaccgca	ccucugccccggcgcagccgccuccgcccgccacggcagagccuccuggggcugggugggugcucgcggcucagcccugggcgucaccgca	CM007541.1:4914383..4914425:+	CM007546.1:559241..559332:-	CM007546.1:559241..559332:-	CM007546.1:559241..559332:-	CM007546.1:559241..559332:-	CM007546.1:559241..559332:-	CM007546.1:559241..559332:-	gcuggguuggucgggcu	ccucugccccggcgcagccgcc	ccucugccccggcgcagccgcc	ccucugccccggcgcagccgcc	ccucugccccggcgcagccgcc	ccucugccccggcgcagccgcc	ccucugccccggcgcagccgcc	2139	0	1	0	0	0	0	1375.19	0	0.242008	0	0	0	0
99	novel-cli-miR-15-5p	gaugcugacuccugugcccaggcucccucaggccaccaaaggguguccugccugcagugccuggggcaggaggcagcgggac	ggcaggauggccgagcgggguggccccguggccacugugccgc	ggcaggauggccgagcgggguggccccguggccacugugccgc	ggcaggauggccgagcgggguggccccguggccacugugccgc	ggcaggauggccgagcgggguggccccguggccacugugccgc	ggcaggauggccgagcgggguggccccguggccacugugccgc	ggcaggauggccgagcgggguggccccguggccacugugccgc	CM007525.1:52575812..52575894:-	CM007546.1:3529048..3529091:+	CM007546.1:3529048..3529091:+	CM007546.1:3529048..3529091:+	CM007546.1:3529048..3529091:+	CM007546.1:3529048..3529091:+	CM007546.1:3529048..3529091:+	gaugcugacuccugugccc	ggcaggauggccgagcgg	ggcaggauggccgagcgg	ggcaggauggccgagcgg	ggcaggauggccgagcgg	ggcaggauggccgagcgg	ggcaggauggccgagcgg	2	17	0	0	0	0	0	1.28582	6.06039	0	0	0	0	0
100	conserve-cli-miR-182-5p	uuuggcaaugguagaacucacacuggugcgguagcaggauccggugguucuagacuugccaacua	uuuggcaaugguagaacucacacuggugcgguagcaggauccggugguucuagacuugccaacua	uuuggcaaugguagaacucacacuggugcgguagcaggauccggugguucuagacuugccaacua	uuuggcaaugguagaacucacacuggugcgguagcaggauccggugguucuagacuugccaacua	uuuggcaaugguagaacucacacuggugcgguagcaggauccggugguucuagacuugccaacua	uuuggcaaugguagaacucacacuggugcgguagcaggauccggugguucuagacuugccaacua	uuuggcaaugguagaacucacacuggugcgguagcaggauccggugguucuagacuugccaacua	CM007525.1:482818..482883:-	CM007525.1:482818..482883:-	CM007525.1:482818..482883:-	CM007525.1:482818..482883:-	CM007525.1:482818..482883:-	CM007525.1:482818..482883:-	CM007525.1:482818..482883:-	uuuggcaaugguagaacucacacu	uuuggcaaugguagaacucacacu	uuuggcaaugguagaacucacacu	uuuggcaaugguagaacucacacu	uuuggcaaugguagaacucacac	uuuggcaaugguagaacucacac	uuuggcaaugguagaacucacacu	45	17	5	2	5	1	2	28.931	6.06039	1.21004	4.26996	14.3865	5.04515	6.99335
101	novel-cli-miR-16-3p	uuuccuuucuguuuucuuguuuuacagacaauuuagaagaaugugcugggaaga	uuuccuuucuguuuucuuguuuuacagacaauuuagaagaaugugcugggaaga	uuuccuuucuguuuucuuguuuuacagacaauuuagaagaaugugcugggaaga	uuuccuuucuguuuucuuguuuuacagacaauuuagaagaaugugcugggaaga	uuuccuuucuguuuucuuguuuuacagacaauuuagaagaaugugcugggaaga	uuuccuuucuguuuucuuguuuuacagacaauuuagaagaaugugcugggaaga	uuuccuuucuguuuucuuguuuuacagacaauuuagaagaaugugcugggaaga	CM007527.1:7203357..7203411:-	CM007527.1:7203357..7203411:-	CM007527.1:7203357..7203411:-	CM007527.1:7203357..7203411:-	CM007527.1:7203357..7203411:-	CM007527.1:7203357..7203411:-	CM007527.1:7203357..7203411:-	uuagaagaaugugcugggaaga	uuagaagaaugugcugggaaga	uuagaagaaugugcugggaaga	uuagaagaaugugcugggaaga	uuagaagaaugugcugggaaga	uuagaagaaugugcugggaaga	uuagaagaaugugcugggaaga	0	0	0	0	18	0	0	0	0	0	0	51.7913	0	0
102	conserve-cli-miR-98-5p	agagguaguagguugcauaguuuuagggcagggauuuugcucacaaggagguaacuauacaaccugcugccuuucu	agagguaguagguugcauaguuuuagggcagggauuuugcucacaaggagguaacuauacaaccugcugccuuucu	agagguaguagguugcauaguuuuagggcagggauuuugcucacaaggagguaacuauacaaccugcugccuuucu	agagguaguagguugcauaguuuuagggcagggauuuugcucacaaggagguaacuauacaaccugcugccuuucu	agagguaguagguugcauaguuuuagggcagggauuuugcucacaaggagguaacuauacaaccugcugccuuucu	agagguaguagguugcauaguuuuagggcagggauuuugcucacaaggagguaacuauacaaccugcugccuuucu	agagguaguagguugcauaguuuuagggcagggauuuugcucacaaggagguaacuauacaaccugcugccuuucu	CM007536.1:1901680..1901756:-	CM007536.1:1901680..1901756:-	CM007536.1:1901680..1901756:-	CM007536.1:1901680..1901756:-	CM007536.1:1901680..1901756:-	CM007536.1:1901680..1901756:-	CM007536.1:1901680..1901756:-	agagguaguagguugcauaguu	agagguaguagguugcauaguu	agagguaguagguugcauaguu	agagguaguagguugcauaguu	agagguaguagguugcauaguu	agagguaguagguugcauaguu	agagguaguagguugcauaguu	17	17	35	12	25	0	1	10.9295	6.06039	8.47027	25.6198	71.9323	0	3.49667
103	conserve-cli-miR-98-3p	agagguaguagguugcauaguuuuagggcagggauuuugcucacaaggagguaacuauacaaccugcugccuuucu	agagguaguagguugcauaguuuuagggcagggauuuugcucacaaggagguaacuauacaaccugcugccuuucu	agagguaguagguugcauaguuuuagggcagggauuuugcucacaaggagguaacuauacaaccugcugccuuucu	agagguaguagguugcauaguuuuagggcagggauuuugcucacaaggagguaacuauacaaccugcugccuuucu	agagguaguagguugcauaguuuuagggcagggauuuugcucacaaggagguaacuauacaaccugcugccuuucu	agagguaguagguugcauaguuuuagggcagggauuuugcucacaaggagguaacuauacaaccugcugccuuucu	agagguaguagguugcauaguuuuagggcagggauuuugcucacaaggagguaacuauacaaccugcugccuuucu	CM007536.1:1901680..1901756:-	CM007536.1:1901680..1901756:-	CM007536.1:1901680..1901756:-	CM007536.1:1901680..1901756:-	CM007536.1:1901680..1901756:-	CM007536.1:1901680..1901756:-	CM007536.1:1901680..1901756:-	cuauacaaccugcugccuuucu	cuauacaaccugcugccuuucu	cuauacaaccugcugccuuucu	cuauacaaccugcugccuuucu	cuauacaaccugcugccuuucu	cuauacaaccugcugccuuucu	cuauacaaccugcugccuuucu	16	14	11	9	12	0	1	10.2866	4.99091	2.66209	19.2148	34.5275	0	3.49667
104	novel-cli-miR-17-5p	ucaagugguagaacacuggccuaguagaccaagggucauguucaaaucucacuggagccug	ucaagugguagaacacuggccuaguagaccaagggucauguucaaaucucacuggagccug	ucaagugguagaacacuggccuaguagaccaagggucauguucaaaucucacuggagccug	ucaagugguagaacacuggccuaguagaccaagggucauguucaaaucucacuggagccug	ucaagugguagaacacuggccuaguagaccaagggucauguucaaaucucacuggagccug	cagcuggauagagcaucugacucgcagcacuugcgcuuucuguaucacccugcgaugaugcugcucgagcagcc	ucaagugguagaacacuggccuaguagaccaagggucauguucaaaucucacuggagccug	CM007525.1:65637771..65637832:+	CM007525.1:65637771..65637832:+	CM007525.1:65637771..65637832:+	CM007525.1:65637771..65637832:+	CM007525.1:65637771..65637832:+	CM007538.1:3571227..3571301:-	CM007525.1:65637771..65637832:+	ucaagugguagaacacu	ucaagugguagaacacu	ucaagugguagaacacu	ucaagugguagaacacu	ucaagugguagaacacu	cagcuggauagagcaucu	ucaagugguagaacacu	0	1	0	0	0	528	0	0	0.356493	0	0	0	2663.84	0
105	novel-cli-miR-17-3p	ucaagugguagaacacuggccuaguagaccaagggucauguucaaaucucacuggagccug	ucaagugguagaacacuggccuaguagaccaagggucauguucaaaucucacuggagccug	ucaagugguagaacacuggccuaguagaccaagggucauguucaaaucucacuggagccug	ucaagugguagaacacuggccuaguagaccaagggucauguucaaaucucacuggagccug	ucaagugguagaacacuggccuaguagaccaagggucauguucaaaucucacuggagccug	cagcuggauagagcaucugacucgcagcacuugcgcuuucuguaucacccugcgaugaugcugcucgagcagcc	ucaagugguagaacacuggccuaguagaccaagggucauguucaaaucucacuggagccug	CM007525.1:65637771..65637832:+	CM007525.1:65637771..65637832:+	CM007525.1:65637771..65637832:+	CM007525.1:65637771..65637832:+	CM007525.1:65637771..65637832:+	CM007538.1:3571227..3571301:-	CM007525.1:65637771..65637832:+	uucaaaucucacuggagccug	uucaaaucucacuggagccug	uucaaaucucacuggagccug	uucaaaucucacuggagccug	uucaaaucucacuggagccug	augcugcucgagcagcc	uucaaaucucacuggagccug	0	16	0	0	0	0	0	0	5.70389	0	0	0	0	0
106	conserve-cli-miR-148a-5p	aaaguucugugacacuccgacucuggguacgauagcagucagugcacuacagaacuuugu	aaaguucugugacacuccgacucuggguacgauagcagucagugcacuacagaacuuugu	aaaguucugugacacuccgacucuggguacgauagcagucagugcacuacagaacuuugu	aaaguucugugacacuccgacucuggguacgauagcagucagugcacuacagaacuuugu	aaaguucugugacacuccgacucuggguacgauagcagucagugcacuacagaacuuugu	aaaguucugugacacuccgacucuggguacgauagcagucagugcacuacagaacuuugu	aaaguucugugacacuccgacucuggguacgauagcagucagugcacuacagaacuuugu	KV877994.1:5020939..5020999:+	KV877994.1:5020939..5020999:+	KV877994.1:5020939..5020999:+	KV877994.1:5020939..5020999:+	KV877994.1:5020939..5020999:+	KV877994.1:5020939..5020999:+	KV877994.1:5020939..5020999:+	aaaguucugugacacuccgacu	aaaguucugugacacuccgacu	aaaguucugugacacuccgacu	aaaguucugugacacuccgacu	aaaguucugugacacuccgacu	aaaguucugugacacuccgacu	aaaguucugugacacuccgacu	24	81	37	5	7	0	1	15.4299	28.876	8.95429	10.6749	20.141	0	3.49667
107	conserve-cli-miR-148a-3p	aaaguucugugacacuccgacucuggguacgauagcagucagugcacuacagaacuuugu	aaaguucugugacacuccgacucuggguacgauagcagucagugcacuacagaacuuugu	aaaguucugugacacuccgacucuggguacgauagcagucagugcacuacagaacuuugu	aaaguucugugacacuccgacucuggguacgauagcagucagugcacuacagaacuuugu	aaaguucugugacacuccgacucuggguacgauagcagucagugcacuacagaacuuugu	aaaguucugugacacuccgacucuggguacgauagcagucagugcacuacagaacuuugu	aaaguucugugacacuccgacucuggguacgauagcagucagugcacuacagaacuuugu	KV877994.1:5020939..5020999:+	KV877994.1:5020939..5020999:+	KV877994.1:5020939..5020999:+	KV877994.1:5020939..5020999:+	KV877994.1:5020939..5020999:+	KV877994.1:5020939..5020999:+	KV877994.1:5020939..5020999:+	ucagugcacuacagaacuuugu	ucagugcacuacagaacuuugu	ucagugcacuacagaacuuugu	ucagugcacuacagaacuuugu	ucagugcacuacagaacuuugu	ucagugcacuacagaacuuugu	ucagugcacuacagaacuuugu	3223	16218	22172	16807	4788	81	71	2072.11	5781.61	5365.8	35882.6	13776.5	408.657	248.264
108	conserve-cli-miR-365-3p	gagggacuuucaggggcagcuguguuuugcuaacccagucauaaugccccuaaaaauccuuau	gagggacuuucaggggcagcuguguuuugcuaacccagucauaaugccccuaaaaauccuuau	gagggacuuucaggggcagcuguguuuugcuaacccagucauaaugccccuaaaaauccuuau	gagggacuuucaggggcagcuguguuuugcuaacccagucauaaugccccuaaaaauccuuau	gagggacuuucaggggcagcuguguuuugcuaacccagucauaaugccccuaaaaauccuuau	null	gagggacuuucaggggcagcuguguuuugcuaacccagucauaaugccccuaaaaauccuuau	CM007541.1:5561832..5561895:+	CM007541.1:5561832..5561895:+	CM007541.1:5561832..5561895:+	CM007541.1:5561832..5561895:+	CM007541.1:5561832..5561895:+	null	CM007541.1:5561832..5561895:+	uaaugccccuaaaaauccuuau	uaaugccccuaaaaauccuuau	uaaugccccuaaaaauccuuau	uaaugccccuaaaaauccuuau	uaaugccccuaaaaauccuuau	null	uaaugccccuaaaaauccuuau	64	369	316	243	102	0	4	41.1464	131.546	76.4745	518.801	293.484	0	13.9867
109	conserve-cli-miR-6802-5p	aggggaggggcggggggagccgauggcccuggagccaccuuugguggcuacuauuggcucaccccaugccuccccucu	aggggaggggcggggggagccgauggcccuggagccaccuuugguggcuacuauuggcucaccccaugccuccccucu	aggugaggcgggggggcgaggggaggggggcggccccccccuccaaaccccgcccccccccccccccccccgcccccgcc	aggggaggggcggggggagccgauggcccuggagccaccuuugguggcuacuauuggcucaccccaugccuccccucu	aggggaggggcggggggagccgauggcccuggagccaccuuugguggcuacuauuggcucaccccaugccuccccucu	aggggaggggcggggggagccgauggcccuggagccaccuuugguggcuacuauuggcucaccccaugccuccccucu	aggggaggggcggggggagccgauggcccuggagccaccuuugguggcuacuauuggcucaccccaugccuccccucu	CM007532.1:25707592..25707670:+	CM007532.1:25707592..25707670:+	CM007527.1:48631996..48632076:-	CM007532.1:25707592..25707670:+	CM007532.1:25707592..25707670:+	CM007532.1:25707592..25707670:+	CM007532.1:25707592..25707670:+	aggggaggggcggggggagcc	aggggaggggcggggggagcc	aggugaggcgggggggc	aggggaggggcggggggagcc	aggggaggggcggggggagcc	aggggaggggcggggggagcc	aggggaggggcggggggagcc	0	0	14	0	0	0	0	0	0	3.38811	0	0	0	0
110	conserve-cli-miR-3069-5p	guugaagacgucccugcccuuggcagggggguuggacu	cagagccgggaccgcaccucaggagaggggcgcgguggcaucuggcucuggu	cacagcccagccccaauuuucgucugucccacaggcaggcgaguggcagucggggcuccuggac	cacagcccagccccaauuuucgucugucccacaggcaggcgaguggcagucggggcuccuggac	cacagcccagccccaauuuucgucugucccacaggcaggcgaguggcagucggggcuccuggac	cacagcccagccccaauuuucgucugucccacaggcaggcgaguggcagucggggcuccuggac	cacagcccagccccaauuuucgucugucccacaggcaggcgaguggcagucggggcuccuggac	CM007529.1:29891713..29891751:-	CM007544.1:3464842..3464894:-	CM007528.1:9692..9756:+	CM007528.1:9692..9756:+	CM007528.1:9692..9756:+	CM007528.1:9692..9756:+	CM007528.1:9692..9756:+	guugaagacgucccugcccu	cagagccgggaccg	cacagcccagccccaauuuuc	cacagcccagccccaauuuuc	cacagcccagccccaauuuuc	cacagcccagccccaauuuuc	cacagcccagccccaauuuuc	17	0	0	0	0	0	0	10.9295	0	0	0	0	0	0
111	conserve-cli-miR-181b-5p	aacauucauugcugucgguggguuuucuuuucugucaacucacugaucaaugaaugcaaa	aacauucauugcugucgguggguuuucuuuucugucaacucacugaucaaugaaugcaaa	aacauucauugcugucgguggguuuucuuuucugucaacucacugaucaaugaaugcaaa	acauucauugcugucgguggguuuaacuauguggacaagcucacugaacaaugaaugcaa	aacauucauugcugucgguggguuuucuuuucugucaacucacugaucaaugaaugcaaa	null	null	CM007540.1:9854262..9854322:+	CM007540.1:9854262..9854322:+	CM007540.1:9854262..9854322:+	CM007532.1:11336271..11336331:+	CM007540.1:9854262..9854322:+	null	null	aacauucauugcugucgguggguu	aacauucauugcugucggugggu	aacauucauugcugucggug	acauucauugcugucgguggguu	aacauucauugcugucggugggu	null	null	20	7	3	2	1	0	0	12.8582	2.49545	0.726023	4.26996	2.87729	0	0
112	conserve-cli-miR-6834-5p	gugagggaaaggugaaaagugguucuucuuggggggacaaaccuuagaucccucaaga	gugagggaaaggugaaaagugguucuucuuggggggacaaaccuuagaucccucaaga	gugagggaaaggugaaaagugguucuucuuggggggacaaaccuuagaucccucaaga	gugagggaaaggugaaaagugguucuucuuggggggacaaaccuuagaucccucaaga	gugagggaaaggugaaaagugguucuucuuggggggacaaaccuuagaucccucaaga	gugagggaaaggugaaaagugguucuucuuggggggacaaaccuuagaucccucaaga	gugagggaaaggugaaaagugguucuucuuggggggacaaaccuuagaucccucaaga	CM007542.1:6824055..6824113:+	CM007542.1:6824055..6824113:+	CM007542.1:6824055..6824113:+	CM007542.1:6824055..6824113:+	CM007542.1:6824055..6824113:+	CM007542.1:6824055..6824113:+	CM007542.1:6824055..6824113:+	gugagggaaaggugaaaagu	gugagggaaaggugaaaagu	gugagggaaaggugaaaagu	gugagggaaaggugaaaagu	gugagggaaaggugaaaagu	gugagggaaaggugaaaagu	gugagggaaaggugaaaagu	0	0	0	0	1151	149	0	0	0	0	0	3311.76	751.728	0
113	novel-cli-miR-20-5p	aacgcugagggaggggguugcggagcaggagccaacgccugccccagcccuggucucaucagccgccu	gcccugugcccaggccagcgcucacugcuuggggcuggcucaggaccg	aacgcugagggaggggguugcggagcaggagccaacgccugccccagcccuggucucaucagccgccu	aacgcugagggaggggguugcggagcaggagccaacgccugccccagcccuggucucaucagccgccu	aacgcugagggaggggguugcggagcaggagccaacgccugccccagcccuggucucaucagccgccu	aacgcugagggaggggguugcggagcaggagccaacgccugccccagcccuggucucaucagccgccu	aacgcugagggaggggguugcggagcaggagccaacgccugccccagcccuggucucaucagccgccu	CM007536.1:5251024..5251092:-	CM007550.1:4894537..4894585:+	CM007536.1:5251024..5251092:-	CM007536.1:5251024..5251092:-	CM007536.1:5251024..5251092:-	CM007536.1:5251024..5251092:-	CM007536.1:5251024..5251092:-	aacgcugagggaggggguugc	gcccugugcccaggccagcgcu	aacgcugagggaggggguugc	aacgcugagggaggggguugc	aacgcugagggaggggguugc	aacgcugagggaggggguugc	aacgcugagggaggggguugc	0	0	0	0	0	0	229	0	0	0	0	0	0	800.738
114	conserve-cli-miR-221-3p	ccuggcagcucugcagggcccucccaggaggcaaaaagccccaaggggcuaugcagagcccagccagggg	cccuggcagcucugcagggcccucccaggaggcaaaaagccccaaggggcuaugcagagcccagccaggggc	cccuggcagcucugcagggcccucccaggaggcaaaaagccccaaggggcuaugcagagcccagccaggggc	cccuggcagcucugcagggcccucccaggaggcaaaaagccccaaggggcuaugcagagcccagccaggggc	cccuuggcagccucagccccugcaagauguuugggaaggauucagcagcugaucugcucuggguc	cccuggcagcucugcagggcccucccaggaggcaaaaagccccaaggggcuaugcagagcccagccaggggc	cccuggcagcucugcagggcccucccaggaggcaaaaagccccaaggggcuaugcagagcccagccaggggc	CM007547.1:4984467..4984537:-	CM007547.1:4984466..4984538:-	CM007547.1:4984466..4984538:-	CM007547.1:4984466..4984538:-	CM007526.1:46698238..46698303:+	CM007547.1:4984466..4984538:-	CM007547.1:4984466..4984538:-	gcuaugcagagcccagccagggg	gcuaugcagagcccagccaggggc	gcuaugcagagcccagccaggggc	gcuaugcagagcccagccaggggc	agcugaucugcucuggguc	gcuaugcagagcccagccaggggc	gcuaugcagagcccagccaggggc	0	0	0	0	26	0	0	0	0	0	0	74.8096	0	0
115	conserve-cli-miR-181a-5p	aacauucaacgcugucggugaguuugagaacuacaaaaaccaucgaccguugacuguacc	aacauucaacgcugucggugaguuugagaacuacaaaaaccaucgaccguugacuguacc	aacauucaacgcugucggugaguuuggaauuaaagugaaaaccaucgaccguugauuguacc	aacauucaacgcugucggugaguuugagaacuacaaaaaccaucgaccguugacuguacc	aacauucaacgcugucggugaguuuggaauuaaagugaaaaccaucgaccguugauuguacc	aacauucaacgcugucggugaguuuggaauuaaagugaaaaccaucgaccguugauuguacc	aacauucaacgcugucggugaguuuggaauuaaagugaaaaccaucgaccguugauuguacc	CM007540.1:9853340..9853400:+	CM007540.1:9853340..9853400:+	CM007532.1:11336085..11336147:+	CM007540.1:9853340..9853400:+	CM007532.1:11336085..11336147:+	CM007532.1:11336085..11336147:+	CM007532.1:11336085..11336147:+	aacauucaacgcugucggugagu	aacauucaacgcugucggugagu	aacauucaacgcugucggugagu	aacauucaacgcugucggugagu	aacauucaacgcugucggugagu	aacauucaacgcugucggugagu	aacauucaacgcugucggugagu	517	708	364	191	95	21	6	332.385	252.397	88.0908	407.782	273.343	105.948	20.98
116	conserve-cli-miR-181a-3p	aacauucaacgcugucggugaguuugagaacuacaaaaaccaucgaccguugacuguacc	aacauucaacgcugucggugaguuugagaacuacaaaaaccaucgaccguugacuguacc	aacauucaacgcugucggugaguuuggaauuaaagugaaaaccaucgaccguugauuguacc	aacauucaacgcugucggugaguuugagaacuacaaaaaccaucgaccguugacuguacc	aacauucaacgcugucggugaguuuggaauuaaagugaaaaccaucgaccguugauuguacc	aacauucaacgcugucggugaguuuggaauuaaagugaaaaccaucgaccguugauuguacc	aacauucaacgcugucggugaguuuggaauuaaagugaaaaccaucgaccguugauuguacc	CM007540.1:9853340..9853400:+	CM007540.1:9853340..9853400:+	CM007532.1:11336085..11336147:+	CM007540.1:9853340..9853400:+	CM007532.1:11336085..11336147:+	CM007532.1:11336085..11336147:+	CM007532.1:11336085..11336147:+	accaucgaccguugacuguacc	accaucgaccguugacuguacc	ccaucgaccguugauuguacc	accaucgaccguugacuguacc	accaucgaccguugauuguacc	ccaucgaccguugauuguacc	ccaucgaccguugauuguacc	3	4	0	1	1	0	0	1.92874	1.42597	0	2.13498	2.87729	0	0
117	novel-cli-miR-21-3p	gguccagcucuuacuggaagugucucagcucuuccaaacaguugaccca	gguccagcucuuacuggaagugucucagcucuuccaaacaguugaccca	gguccagcucuuacuggaagugucucagcucuuccaaacaguugaccca	gguccagcucuuacuggaagugucucagcucuuccaaacaguugaccca	gguccagcucuuacuggaagugucucagcucuuccaaacaguugaccca	gguccagcucuuacuggaagugucucagcucuuccaaacaguugaccca	gguccagcucuuacuggaagugucucagcucuuccaaacaguugaccca	CM007527.1:7998105..7998154:+	CM007527.1:7998105..7998154:+	CM007527.1:7998105..7998154:+	CM007527.1:7998105..7998154:+	CM007527.1:7998105..7998154:+	CM007527.1:7998105..7998154:+	CM007527.1:7998105..7998154:+	cuuccaaacaguugaccca	cuuccaaacaguugaccca	cuuccaaacaguugaccca	cuuccaaacaguugaccca	cuuccaaacaguugaccca	cuuccaaacaguugaccca	cuuccaaacaguugaccca	0	163	0	0	0	0	0	0	58.1084	0	0	0	0	0
118	conserve-cli-miR-2329-3p	cagccccugggauaucagggggugccuggguuugggggcaggugucccccgaggugguuugggcugaggcugugauggccgaggggugaaggc	cagccccugggauaucagggggugccuggguuugggggcaggugucccccgaggugguuugggcugaggcugugauggccgaggggugaaggc	cagccccugggauaucagggggugccuggguuugggggcaggugucccccgaggugguuugggcugaggcugugauggccgaggggugaaggc	cagccccugggauaucagggggugccuggguuugggggcaggugucccccgaggugguuugggcugaggcugugauggccgaggggugaaggc	cagccccugggauaucagggggugccuggguuugggggcaggugucccccgaggugguuugggcugaggcugugauggccgaggggugaaggc	cagccccugggauaucagggggugccuggguuugggggcaggugucccccgaggugguuugggcugaggcugugauggccgaggggugaaggc	cagccccugggauaucagggggugccuggguuugggggcaggugucccccgaggugguuugggcugaggcugugauggccgaggggugaaggc	CM007530.1:63546..63639:+	CM007530.1:63546..63639:+	CM007530.1:63546..63639:+	CM007530.1:63546..63639:+	CM007530.1:63546..63639:+	CM007530.1:63546..63639:+	CM007530.1:63546..63639:+	gcugugauggccgaggggugaaggc	gcugugauggccgaggggugaaggc	gcugugauggccgaggggugaaggc	gcugugauggccgaggggugaaggc	gcugugauggccgaggggugaaggc	gcugugauggccgaggggugaaggc	gcugugauggccgaggggugaaggc	934	1013	0	0	0	51	0	600.48	361.128	0	0	0	257.303	0
119	conserve-cli-miR-218-1-5p	uugugcuugaucuaaccaugugguugugagguaugaguaaaacaugguucugucaagcaccaug	uugugcuugaucuaaccaugugguagaacaauacaaauggaacaugguucugucaagcaccaug	uugugcuugaucuaaccaugugguagaacaauacaaauggaacaugguucugucaagcaccaug	uugugcuugaucuaaccaugugguugugagguaugaguaaaacaugguucugucaagcaccaug	uugugcuugaucuaaccaugugguugugagguaugaguaaaacaugguucugucaagcaccaug	null	null	CM007528.1:43523812..43523876:-	CM007537.1:3366518..3366582:-	CM007537.1:3366518..3366582:-	CM007528.1:43523812..43523876:-	CM007528.1:43523812..43523876:-	null	null	uugugcuugaucuaaccaugug	uugugcuugaucuaaccaugug	uugugcuugaucuaaccaugug	uugugcuugaucuaaccaugug	uugugcuugaucuaaccaugu	null	null	7	21	28	41	13	0	0	4.50038	7.48636	6.77622	87.5343	37.4048	0	0
120	conserve-cli-miR-211-1-5p	uucccuuugucauccuaugccugagaauauaugaagggggcugggaaggcaaagggacgu	null	uucccuuugucauccuaugccugagccauggccgaggcugggacggugaagggaggc	null	null	null	null	CM007524.1:28852853..28852913:-	null	CM007551.1:1274465..1274522:+	null	null	null	null	uucccuuugucauccuaugccug	null	uucccuuugucauccuaugccu	null	null	null	null	3	0	11	0	0	0	0	1.92874	0	2.66209	0	0	0	0
121	novel-cli-miR-22-5p	cugucccagccccugccaggaccugcugcuccuggcagcaagccagcuuggcgugu	cugucccagccccugccaggaccugcugcuccuggcagcaagccagcuuggcgugu	cugucccagccccugccaggaccugcugcuccuggcagcaagccagcuuggcgugu	cugucccagccccugccaggaccugcugcuccuggcagcaagccagcuuggcgugu	cugucccagccccugccaggaccugcugcuccuggcagcaagccagcuuggcgugu	cugucccagccccugccaggaccugcugcuccuggcagcaagccagcuuggcgugu	cugucccagccccugccaggaccugcugcuccuggcagcaagccagcuuggcgugu	CM007530.1:1292213..1292269:+	CM007530.1:1292213..1292269:+	CM007530.1:1292213..1292269:+	CM007530.1:1292213..1292269:+	CM007530.1:1292213..1292269:+	CM007530.1:1292213..1292269:+	CM007530.1:1292213..1292269:+	cugucccagccccugcc	cugucccagccccugcc	cugucccagccccugcc	cugucccagccccugcc	cugucccagccccugcc	cugucccagccccugcc	cugucccagccccugcc	0	564	0	10	0	0	0	0	201.062	0	21.3498	0	0	0
122	conserve-cli-miR-214-3p	ugccugucuacacuugcugugcagaacauccucucaccuguacagcaggcacagacaggcagu	null	gccugucuacacuugcugugcagaacauccucucaccuguacagcaggcacagacaggcag	null	null	null	null	CM007532.1:14447475..14447538:+	null	CM007532.1:14447476..14447537:+	null	null	null	null	acagcaggcacagacaggcagu	null	acagcaggcacagacaggcag	null	null	null	null	10	0	1	0	0	0	0	6.42912	0	0.242008	0	0	0	0
123	conserve-cli-miR-215-5p	augaccuaugaauugacagacugcuuucuaaacuugccugucauuucuauaggccaaua	augaccuaugaauugacagacugcuuucuaaacuugccugucauuucuauaggccaaua	augaccuaugaauugacagacugcuuucuaaacuugccugucauuucuauaggccaaua	augaccuaugaauugacagacugcuuucuaaacuugccugucauuucuauaggccaaua	augaccuaugaauugacagacugcuuucuaaacuugccugucauuucuauaggccaaua	augaccuaugaauugacagacugcuuucuaaacuugccugucauuucuauaggccaaua	null	CM007527.1:13332437..13332496:+	CM007527.1:13332437..13332496:+	CM007527.1:13332437..13332496:+	CM007527.1:13332437..13332496:+	CM007527.1:13332437..13332496:+	CM007527.1:13332437..13332496:+	null	augaccuaugaauugacagac	augaccuaugaauugacagacu	augaccuaugaauugacagacu	augaccuaugaauugacagacu	augaccuaugaauugacagacu	augaccuaugaauugacagacu	null	29	38	41	11	272	1288	0	18.6444	13.5467	9.92232	23.4848	782.623	6498.16	0
124	conserve-cli-miR-2451-3p	gacacccuuaacuacagugcugucuucugacacugaggugggaucccug	gacacccuuaacuacagugcugucuucugacacugaggugggaucccug	gacacccuuaacuacagugcugucuucugacacugaggugggaucccug	gacacccuuaacuacagugcugucuucugacacugaggugggaucccug	gacacccuuaacuacagugcugucuucugacacugaggugggaucccug	gacacccuuaacuacagugcugucuucugacacugaggugggaucccug	gacacccuuaacuacagugcugucuucugacacugaggugggaucccug	CM007525.1:50941258..50941307:+	CM007525.1:50941258..50941307:+	CM007525.1:50941258..50941307:+	CM007525.1:50941258..50941307:+	CM007525.1:50941258..50941307:+	CM007525.1:50941258..50941307:+	CM007525.1:50941258..50941307:+	cugaggugggaucccug	cugaggugggaucccug	cugaggugggaucccug	cugaggugggaucccug	cugaggugggaucccug	cugaggugggaucccug	cugaggugggaucccug	1367	0	0	0	0	0	0	878.861	0	0	0	0	0	0
125	novel-cli-miR-23-5p	ugagcccagcccaaggcuuggagaugccacugugggucaggauacaagcccuggggcugggcugccc	uugaacagccucuggucauacuggacuucauuggauggccugggguuggguaccc	uugaacagccucuggucauacuggacuucauuggauggccugggguuggguaccc	uugaacagccucuggucauacuggacuucauuggauggccugggguuggguaccc	aggagaaggggugcugagccucaggaagggggugggaagagaugcugccugggguuugcagccaucugaagc	uugaacagccucuggucauacuggacuucauuggauggccugggguuggguaccc	aggagaaggggugcugagccucaggaagggggugggaagagaugcugccugggguuugcagccaucugaagc	CM007524.1:4549272..4549339:+	CM007529.1:42958158..42958213:+	CM007529.1:42958158..42958213:+	CM007529.1:42958158..42958213:+	CM007525.1:82036346..82036418:-	CM007529.1:42958158..42958213:+	CM007525.1:82036346..82036418:-	ugagcccagcccaaggc	uugaacagccucugguc	uugaacagccucugguc	uugaacagccucugguc	aggagaaggggugcugagc	uugaacagccucugguc	aggagaaggggugcugagc	0	0	0	0	191	67	14	0	0	0	0	549.563	338.025	48.9534
126	novel-cli-miR-23-3p	ugagcccagcccaaggcuuggagaugccacugugggucaggauacaagcccuggggcugggcugccc	uugaacagccucuggucauacuggacuucauuggauggccugggguuggguaccc	uugaacagccucuggucauacuggacuucauuggauggccugggguuggguaccc	uugaacagccucuggucauacuggacuucauuggauggccugggguuggguaccc	aggagaaggggugcugagccucaggaagggggugggaagagaugcugccugggguuugcagccaucugaagc	uugaacagccucuggucauacuggacuucauuggauggccugggguuggguaccc	aggagaaggggugcugagccucaggaagggggugggaagagaugcugccugggguuugcagccaucugaagc	CM007524.1:4549272..4549339:+	CM007529.1:42958158..42958213:+	CM007529.1:42958158..42958213:+	CM007529.1:42958158..42958213:+	CM007525.1:82036346..82036418:-	CM007529.1:42958158..42958213:+	CM007525.1:82036346..82036418:-	cuggggcugggcugccc	ccugggguuggguaccc	ccugggguuggguaccc	ccugggguuggguaccc	uugcagccaucugaagc	ccugggguuggguaccc	uugcagccaucugaagc	26	0	0	0	0	0	0	16.7157	0	0	0	0	0	0
127	conserve-cli-miR-222a-5p	cgcucaguagucaguguagauccugucuuuacaaucagcagcuacaucuggcuacugggucu	cgcucaguagucaguguagauccugucuuuacaaucagcagcuacaucuggcuacugggucuc	cgcucaguagucaguguagauccugucuuuacaaucagcagcuacaucuggcuacugggucu	cgcucaguagucaguguagauccugucuuuacaaucagcagcuacaucuggcuacugggucuc	cgcucaguagucaguguagauccugucuuuacaaucagcagcuacaucuggcuacugggucuc	cgcucaguagucaguguagauccugucuuuacaaucagcagcuacaucuggcuacugggucuc	cgcucaguagucaguguagauccugucuuuacaaucagcagcuacaucuggcuacugggucuc	CM007525.1:109737401..109737463:-	CM007525.1:109737400..109737463:-	CM007525.1:109737401..109737463:-	CM007525.1:109737400..109737463:-	CM007525.1:109737400..109737463:-	CM007525.1:109737400..109737463:-	CM007525.1:109737400..109737463:-	cgcucaguagucaguguagaucc	cgcucaguagucaguguagaucc	cgcucaguagucaguguagaucc	cgcucaguagucaguguagaucc	cgcucaguagucaguguagaucc	cgcucaguagucaguguagaucc	cgcucaguagucaguguagaucc	28	15	27	7	24	0	0	18.0015	5.3474	6.53421	14.9449	69.055	0	0
128	conserve-cli-miR-222a-3p	cgcucaguagucaguguagauccugucuuuacaaucagcagcuacaucuggcuacugggucu	cgcucaguagucaguguagauccugucuuuacaaucagcagcuacaucuggcuacugggucuc	cgcucaguagucaguguagauccugucuuuacaaucagcagcuacaucuggcuacugggucu	cgcucaguagucaguguagauccugucuuuacaaucagcagcuacaucuggcuacugggucuc	cgcucaguagucaguguagauccugucuuuacaaucagcagcuacaucuggcuacugggucuc	cgcucaguagucaguguagauccugucuuuacaaucagcagcuacaucuggcuacugggucuc	cgcucaguagucaguguagauccugucuuuacaaucagcagcuacaucuggcuacugggucuc	CM007525.1:109737401..109737463:-	CM007525.1:109737400..109737463:-	CM007525.1:109737401..109737463:-	CM007525.1:109737400..109737463:-	CM007525.1:109737400..109737463:-	CM007525.1:109737400..109737463:-	CM007525.1:109737400..109737463:-	agcuacaucuggcuacugggucu	agcuacaucuggcuacugggucuc	agcuacaucuggcuacugggucu	agcuacaucuggcuacugggucuc	agcuacaucuggcuacugggucuc	agcuacaucuggcuacugggucuc	agcuacaucuggcuacugggucuc	297	615	1076	902	769	18	38	190.945	219.243	260.4	1925.75	2212.64	90.8128	132.874
129	conserve-cli-miR-7065-3p	uggucuucugcaugagagcaugguggaagcucucguguagcagagaaaugc	uggucuucugcaugagagcaugguggaagcucucguguagcagagaaaugc	uggucuucugcaugagagcaugguggaagcucucguguagcagagaaaugc	uggucuucugcaugagagcaugguggaagcucucguguagcagagaaaugc	uggucuucugcaugagagcaugguggaagcucucguguagcagagaaaugc	uggucuucugcaugagagcaugguggaagcucucguguagcagagaaaugc	uggucuucugcaugagagcaugguggaagcucucguguagcagagaaaugc	CM007526.1:131607138..131607189:-	CM007526.1:131607138..131607189:-	CM007526.1:131607138..131607189:-	CM007526.1:131607138..131607189:-	CM007526.1:131607138..131607189:-	CM007526.1:131607138..131607189:-	CM007526.1:131607138..131607189:-	cguguagcagagaaaugc	cguguagcagagaaaugc	cguguagcagagaaaugc	cguguagcagagaaaugc	cguguagcagagaaaugc	cguguagcagagaaaugc	cguguagcagagaaaugc	10	0	0	0	0	0	0	6.42912	0	0	0	0	0	0
130	novel-cli-miR-24-3p	ggagguuuggccucuuugaucuggcuggucaaacuccgaauguucca	ggagguuuggccucuuugaucuggcuggucaaacuccgaauguucca	ggagguuuggccucuuugaucuggcuggucaaacuccgaauguucca	ggagguuuggccucuuugaucuggcuggucaaacuccgaauguucca	ggagguuuggccucuuugaucuggcuggucaaacuccgaauguucca	ggagguuuggccucuuugaucuggcuggucaaacuccgaauguucca	ggagguuuggccucuuugaucuggcuggucaaacuccgaauguucca	KV878006.1:985163..985210:+	KV878006.1:985163..985210:+	KV878006.1:985163..985210:+	KV878006.1:985163..985210:+	KV878006.1:985163..985210:+	KV878006.1:985163..985210:+	KV878006.1:985163..985210:+	caaacuccgaauguucca	caaacuccgaauguucca	caaacuccgaauguucca	caaacuccgaauguucca	caaacuccgaauguucca	caaacuccgaauguucca	caaacuccgaauguucca	0	0	0	0	0	9	0	0	0	0	0	0	45.4064	0
131	novel-cli-miR-25-5p	ucgcacaggggcaaguuaccgcguucagcucaccugcaguaacuugcuccugugagagg	ucgcacaggggcaaguuaccgcguucagcucaccugcaguaacuugcuccugugagagg	ucgcacaggggcaaguuaccgcguucagcucaccugcaguaacuugcuccugugagaggu	ucgcacaggggcaaguuaccgcguucagcucaccugcaguaacuugcuccugugagagg	ucgcacaggggcaaguuaccgcguucagcucaccugcaguaacuugcuccugugagagg	ucgcacaggggcaaguuaccgcguucagcucaccugcaguaacuugcuccugugagagg	ucgcacaggggcaaguuaccgcguucagcucaccugcaguaacuugcuccugugagagg	CM007527.1:74874982..74875041:+	CM007527.1:74874982..74875041:+	CM007527.1:74874982..74875042:+	CM007527.1:74874982..74875041:+	CM007527.1:74874982..74875041:+	CM007527.1:74874982..74875041:+	CM007527.1:74874982..74875041:+	ucgcacaggggcaaguuaccgc	ucgcacaggggcaaguuaccgc	ucgcacaggggcaaguuaccgc	ucgcacaggggcaaguuaccgc	ucgcacaggggcaaguuaccgc	ucgcacaggggcaaguuaccgc	ucgcacaggggcaaguuaccgc	0	20	32	16	0	0	0	0	7.12987	7.74425	34.1597	0	0	0
132	conserve-cli-miR-146c-5p	ugagaacugaauuccauggacugguuccaguuccauguguucaguccaugguauucaguucucu	ugagaacugaauuccauggacugguuccaguuccauguguucaguccaugguauucaguucucu	ugagaacugaauuccauggacugguuccaguuccauguguucaguccaugguauucaguucucu	ugagaacugaauuccauggacugguuccaguuccauguguucaguccaugguauucaguucucu	ugagaacugaauuccauggacugguuccaguuccauguguucaguccaugguauucaguucucua	ugagaacugaauuccauggacugguuccaguuccauguguucaguccaugguauucaguucucuag	ugagaacugaauuccauggacugguuccaguuccauguguucaguccaugguauucaguucucuag	CM007528.1:58424971..58425035:-	CM007528.1:58424971..58425035:-	CM007528.1:58424971..58425035:-	CM007528.1:58424971..58425035:-	CM007528.1:58424970..58425035:-	CM007528.1:58424969..58425035:-	CM007528.1:58424969..58425035:-	ugagaacugaauuccauggacug	ugagaacugaauuccauggacu	ugagaacugaauuccauggacu	ugagaacugaauuccauggacu	ugagaacugaauuccauggacu	ugagaacugaauuccauggacugg	ugagaacugaauuccauggacu	1993	19223	8235	3220	389	73	23	1281.32	6852.87	1992.93	6874.64	1119.27	368.296	80.4235
133	conserve-cli-miR-146c-3p	ugagaacugaauuccauggacugguuccaguuccauguguucaguccaugguauucaguucucu	ugagaacugaauuccauggacugguuccaguuccauguguucaguccaugguauucaguucucu	ugagaacugaauuccauggacugguuccaguuccauguguucaguccaugguauucaguucucu	ugagaacugaauuccauggacugguuccaguuccauguguucaguccaugguauucaguucucu	ugagaacugaauuccauggacugguuccaguuccauguguucaguccaugguauucaguucucua	ugagaacugaauuccauggacugguuccaguuccauguguucaguccaugguauucaguucucuag	ugagaacugaauuccauggacugguuccaguuccauguguucaguccaugguauucaguucucuag	CM007528.1:58424971..58425035:-	CM007528.1:58424971..58425035:-	CM007528.1:58424971..58425035:-	CM007528.1:58424971..58425035:-	CM007528.1:58424970..58425035:-	CM007528.1:58424969..58425035:-	CM007528.1:58424969..58425035:-	guccaugguauucaguucucu	guccaugguauucaguucucu	guccaugguauucaguucucu	guccaugguauucaguucucu	guccaugguauucaguucucua	aguccaugguauucaguucucuag	uccaugguauucaguucucuag	7	46	13	10	5	0	0	4.50038	16.3987	3.1461	21.3498	14.3865	0	0
134	conserve-cli-miR-146b-5p	ugagaacugaauuccauaggcauuaaagccucuaaaaaugcccuauggauucaguucug	ugagaacugaauuccauaggcauuaaagccucuaaaaaugcccuauggauucaguucugca	ugagaacugaauuccauaggcauuaaagccucuaaaaaugcccuauggauucaguucugca	ugagaacugaauuccauaggcauuaaagccucuaaaaaugcccuauggauucaguucugca	ugagaacugaauuccauaggcauuaaagccucuaaaaaugcccuauggauucaguucugca	ugagaacugaauuccauaggcauuaaagccucuaaaaaugcccuauggauucaguucugcag	ugagaacugaauuccauaggcauuaaagccucuaaaaaugcccuauggauucaguucugca	CM007531.1:19123903..19123962:+	CM007531.1:19123903..19123964:+	CM007531.1:19123903..19123964:+	CM007531.1:19123903..19123964:+	CM007531.1:19123903..19123964:+	CM007531.1:19123903..19123965:+	CM007531.1:19123903..19123964:+	ugagaacugaauuccauaggcau	ugagaacugaauuccauaggcau	ugagaacugaauuccauaggcauu	ugagaacugaauuccauaggcau	ugagaacugaauuccauaggcau	ugagaacugaauuccauaggcau	ugagaacugaauuccauaggcau	1818	8393	15819	2418	146	21	9	1168.81	2992.05	3828.32	5162.39	420.085	105.948	31.4701
135	conserve-cli-miR-146b-3p	ugagaacugaauuccauaggcauuaaagccucuaaaaaugcccuauggauucaguucug	ugagaacugaauuccauaggcauuaaagccucuaaaaaugcccuauggauucaguucugca	ugagaacugaauuccauaggcauuaaagccucuaaaaaugcccuauggauucaguucugca	ugagaacugaauuccauaggcauuaaagccucuaaaaaugcccuauggauucaguucugca	ugagaacugaauuccauaggcauuaaagccucuaaaaaugcccuauggauucaguucugca	ugagaacugaauuccauaggcauuaaagccucuaaaaaugcccuauggauucaguucugcag	ugagaacugaauuccauaggcauuaaagccucuaaaaaugcccuauggauucaguucugca	CM007531.1:19123903..19123962:+	CM007531.1:19123903..19123964:+	CM007531.1:19123903..19123964:+	CM007531.1:19123903..19123964:+	CM007531.1:19123903..19123964:+	CM007531.1:19123903..19123965:+	CM007531.1:19123903..19123964:+	ugcccuauggauucaguucug	ugcccuauggauucaguucugca	ugcccuauggauucaguucugca	ugcccuauggauucaguucugca	ugcccuauggauucaguucugca	gcccuauggauucaguucugcag	ugcccuauggauucaguucugca	6	81	105	11	5	0	1	3.85747	28.876	25.4108	23.4848	14.3865	0	3.49667
136	conserve-cli-miR-146a-5p	ugagaacugaauuccauggguuguaauugaauucgcugucagacccauggggcucaguucuucag	ugagaacugaauuccauggguuguaauugaauucgcugucagacccauggggcucaguucuucag	ugagaacugaauuccauggguuguaauugaauucgcugucagacccauggggcucaguucuucag	aaugaaugucguguauucucagcuuugagaacugaauuccaugg	ugagaacugaauuccauggguuguaauugaauucgcugucagacccauggggcucaguucuucag	ugagaacugaauuccauggguuguaauugaauucgcugucagacccauggggcucaguucuucag	ugagaacugaauuccauggguuguaauugaauucgcugucagacccauggggcucaguucuucag	CM007537.1:7864229..7864294:-	CM007537.1:7864229..7864294:-	CM007537.1:7864229..7864294:-	CM007537.1:7864275..7864319:-	CM007537.1:7864229..7864294:-	CM007537.1:7864229..7864294:-	CM007537.1:7864229..7864294:-	ugagaacugaauuccauggguu	ugagaacugaauuccauggguu	ugagaacugaauuccauggguu	aaugaaugucguguauucucagc	ugagaacugaauuccauggguugu	ugagaacugaauuccauggguug	ugagaacugaauuccauggguu	28	51	14	0	8	8	1	18.0015	18.1812	3.38811	0	23.0183	40.3612	3.49667
137	conserve-cli-miR-146a-3p	ugagaacugaauuccauggguuguaauugaauucgcugucagacccauggggcucaguucuucag	ugagaacugaauuccauggguuguaauugaauucgcugucagacccauggggcucaguucuucag	ugagaacugaauuccauggguuguaauugaauucgcugucagacccauggggcucaguucuucag	aaugaaugucguguauucucagcuuugagaacugaauuccaugg	ugagaacugaauuccauggguuguaauugaauucgcugucagacccauggggcucaguucuucag	ugagaacugaauuccauggguuguaauugaauucgcugucagacccauggggcucaguucuucag	ugagaacugaauuccauggguuguaauugaauucgcugucagacccauggggcucaguucuucag	CM007537.1:7864229..7864294:-	CM007537.1:7864229..7864294:-	CM007537.1:7864229..7864294:-	CM007537.1:7864275..7864319:-	CM007537.1:7864229..7864294:-	CM007537.1:7864229..7864294:-	CM007537.1:7864229..7864294:-	cccauggggcucaguucuucag	cccauggggcucaguucuucag	cccauggggcucaguucuucag	ugagaacugaauuccaugg	gacccauggggcucaguucuucag	acccauggggcucaguucuucag	cccauggggcucaguucuucag	0	0	0	13	0	0	0	0	0	0	27.7548	0	0	0
138	conserve-cli-miR-22-5p	aagcugccaguugaagaacuguugaauguagccacucgcuucucgucaccggugccuugaaugucagcugga	aguucuucaguggcaagcuuuauguccuucucuaguagcuaaagcugccaguugaagaacugu	aguucuucaguggcaagcuuuauguccuucucuaguagcuaaagcugccaguugaagaacugu	aagcugccaguugaagaacuguugaauguagccacucgcuucucgucaccggugccuugaaugucagcugga	aguucuucaguggcaagcuuuauguccuucucuaguagcuaaagcugccaguugaagaacugu	aguucuucaguggcaagcuuuauguccuucucuaguagcuaaagcugccaguugaagaacugu	aguucuucaguggcaagcuuuauguccuucucuaguagcuaaagcugccaguugaagaacugu	CM007542.1:4838284..4838356:+	CM007542.1:4838243..4838306:+	CM007542.1:4838243..4838306:+	CM007542.1:4838284..4838356:+	CM007542.1:4838243..4838306:+	CM007542.1:4838243..4838306:+	CM007542.1:4838243..4838306:+	aagcugccaguugaagaacugu	aguucuucaguggcaagcuuua	aguucuucaguggcaagcuuua	aagcugccaguugaagaacugu	aguucuucaguggcaagcuu	aguucuucaguggcaagcuuua	aguucuucaguggcaagcuuua	2922	8	8	1897	1	0	0	1878.59	2.85195	1.93606	4050.06	2.87729	0	0
139	conserve-cli-miR-22-3p	aagcugccaguugaagaacuguugaauguagccacucgcuucucgucaccggugccuugaaugucagcugga	aguucuucaguggcaagcuuuauguccuucucuaguagcuaaagcugccaguugaagaacugu	aguucuucaguggcaagcuuuauguccuucucuaguagcuaaagcugccaguugaagaacugu	aagcugccaguugaagaacuguugaauguagccacucgcuucucgucaccggugccuugaaugucagcugga	aguucuucaguggcaagcuuuauguccuucucuaguagcuaaagcugccaguugaagaacugu	aguucuucaguggcaagcuuuauguccuucucuaguagcuaaagcugccaguugaagaacugu	aguucuucaguggcaagcuuuauguccuucucuaguagcuaaagcugccaguugaagaacugu	CM007542.1:4838284..4838356:+	CM007542.1:4838243..4838306:+	CM007542.1:4838243..4838306:+	CM007542.1:4838284..4838356:+	CM007542.1:4838243..4838306:+	CM007542.1:4838243..4838306:+	CM007542.1:4838243..4838306:+	ggugccuugaaugucagcugga	aagcugccaguugaagaacugu	aagcugccaguugaagaacugu	ggugccuugaaugucagcugga	aagcugccaguugaagaacugu	aagcugccaguugaagaacugu	aagcugccaguugaagaacugu	0	3114	4675	0	4309	70	52	0	1110.12	1131.39	0	12398.3	353.161	181.827
140	conserve-cli-miR-21-5p	uagcuuaucagacugauguugacuguuggaucucauggcaacaacagucgguaggc	uagcuuaucagacugauguugacuguuggaucucauggcaacaacagucgguaggc	uagcuuaucagacugauguugacuguuggaucucauggcaacaacagucgguaggcugu	uagcuuaucagacugauguugacuguuggaucucauggcaacaacagucgguaggc	uagcuuaucagacugauguugacuguuggaucucauggcaacaacagucgguaggcugucu	uagcuuaucagacugauguugacuguuggaucucauggcaacaacagucgguaggcugucu	uagcuuaucagacugauguugacuguuggaucucauggcaacaacagucgguaggcugucu	CM007542.1:2549838..2549894:-	CM007542.1:2549838..2549894:-	CM007542.1:2549835..2549894:-	CM007542.1:2549838..2549894:-	CM007542.1:2549833..2549894:-	CM007542.1:2549833..2549894:-	CM007542.1:2549833..2549894:-	uagcuuaucagacugauguugacu	uagcuuaucagacugauguugacu	uagcuuaucagacugauguugacu	uagcuuaucagacugauguugacu	uagcuuaucagacugauguugac	uagcuuaucagacugauguugacu	uagcuuaucagacugauguugacu	14385	29455	31652	16695	2126	307	216	9248.29	10500.5	7660.03	35643.5	6117.12	1548.86	755.282
141	conserve-cli-miR-21-3p	uagcuuaucagacugauguugacuguuggaucucauggcaacaacagucgguaggc	uagcuuaucagacugauguugacuguuggaucucauggcaacaacagucgguaggc	uagcuuaucagacugauguugacuguuggaucucauggcaacaacagucgguaggcugu	uagcuuaucagacugauguugacuguuggaucucauggcaacaacagucgguaggc	uagcuuaucagacugauguugacuguuggaucucauggcaacaacagucgguaggcugucu	uagcuuaucagacugauguugacuguuggaucucauggcaacaacagucgguaggcugucu	uagcuuaucagacugauguugacuguuggaucucauggcaacaacagucgguaggcugucu	CM007542.1:2549838..2549894:-	CM007542.1:2549838..2549894:-	CM007542.1:2549835..2549894:-	CM007542.1:2549838..2549894:-	CM007542.1:2549833..2549894:-	CM007542.1:2549833..2549894:-	CM007542.1:2549833..2549894:-	caacaacagucgguaggc	caacaacagucgguaggc	caacaacagucgguaggcugu	caacaacagucgguaggc	aacaacagucgguaggcugucu	acaacagucgguaggcugucu	caacaacagucgguaggcugucu	30	90	384	58	23	1	2	19.2874	32.0844	92.931	123.829	66.1777	5.04515	6.99335
142	conserve-cli-miR-1467-5p	ucucagcuacgucgguguaaauccagagcaacuccacugagauucacaccagaguaacugagagc	ucucagcuacgucgguguaaauccagagcaacuccacugagauucacaccagaguaacugagagc	ucucagcuacgucgguguaaauccagagcaacuccacugagauucacaccagaguaacugagagc	ucucagcuacgucgguguaaauccagagcaacuccacugagauucacaccagaguaacugagagc	ucucagcuacgucgguguaaauccagagcaacuccacugagauucacaccagaguaacugagagc	ucucagcuacgucgguguaaauccagagcaacuccacugagauucacaccagaguaacugagagc	ucucagcuacgucgguguaaauccagagcaacuccacugagauucacaccagaguaacugagagc	CM007526.1:122030760..122030825:-	CM007526.1:122030760..122030825:-	CM007526.1:122030760..122030825:-	CM007526.1:122030760..122030825:-	CM007526.1:122030760..122030825:-	CM007526.1:122030760..122030825:-	CM007526.1:122030760..122030825:-	ucucagcuacgucgguguaaauc	ucucagcuacgucgguguaaau	ucucagcuacgucgguguaaau	ucucagcuacgucgguguaaauc	ucucagcuacgucgguguaaauc	ucucagcuacgucgguguaaau	ucucagcuacgucgguguaaau	0	1	3	0	0	0	0	0	0.356493	0.726023	0	0	0	0
143	conserve-cli-miR-1467-3p	ucucagcuacgucgguguaaauccagagcaacuccacugagauucacaccagaguaacugagagc	ucucagcuacgucgguguaaauccagagcaacuccacugagauucacaccagaguaacugagagc	ucucagcuacgucgguguaaauccagagcaacuccacugagauucacaccagaguaacugagagc	ucucagcuacgucgguguaaauccagagcaacuccacugagauucacaccagaguaacugagagc	ucucagcuacgucgguguaaauccagagcaacuccacugagauucacaccagaguaacugagagc	ucucagcuacgucgguguaaauccagagcaacuccacugagauucacaccagaguaacugagagc	ucucagcuacgucgguguaaauccagagcaacuccacugagauucacaccagaguaacugagagc	CM007526.1:122030760..122030825:-	CM007526.1:122030760..122030825:-	CM007526.1:122030760..122030825:-	CM007526.1:122030760..122030825:-	CM007526.1:122030760..122030825:-	CM007526.1:122030760..122030825:-	CM007526.1:122030760..122030825:-	uucacaccagaguaacugagagc	uucacaccagaguaacugagagc	uucacaccagaguaacugagagc	uucacaccagaguaacugagagc	uucacaccagaguaacugagagc	uucacaccagaguaacugagagc	uucacaccagaguaacugagagc	39	77	91	44	30	0	0	25.0736	27.45	22.0227	93.9392	86.3188	0	0
144	conserve-cli-miR-7664-3p	uuuuuuggaauucaguguuuaaugauucuguuaaauacagggaaaauaaacacuaguuuacugaagagcc	uuuuuuggaauucaguguuuaaugauucuguuaaauacagggaaaauaaacacuaguuuacugaagagcc	uuuuuuggaauucaguguuuaaugauucuguuaaauacagggaaaauaaacacuaguuuacugaagagcc	uuuuuuggaauucaguguuuaaugauucuguuaaauacagggaaaauaaacacuaguuuacugaagagcc	uuuuuuggaauucaguguuuaaugauucuguuaaauacagggaaaauaaacacuaguuuacugaagagcc	uuuuuuggaauucaguguuuaaugauucuguuaaauacagggaaaauaaacacuaguuuacugaagagcc	uuuuuuggaauucaguguuuaaugauucuguuaaauacagggaaaauaaacacuaguuuacugaagagcc	CM007525.1:113714821..113714891:-	CM007525.1:113714821..113714891:-	CM007525.1:113714821..113714891:-	CM007525.1:113714821..113714891:-	CM007525.1:113714821..113714891:-	CM007525.1:113714821..113714891:-	CM007525.1:113714821..113714891:-	uaguuuacugaagagcc	uaguuuacugaagagcc	uaguuuacugaagagcc	uaguuuacugaagagcc	uaguuuacugaagagcc	uaguuuacugaagagcc	uaguuuacugaagagcc	0	16	0	0	0	0	0	0	5.70389	0	0	0	0	0
145	novel-cli-miR-26-3p	gagcgcucccgccgcugcucccgccccucccgccagcggcggggggccgc	gagcgcucccgccgcugcucccgccccucccgccagcggcggggggccgc	gagcgcucccgccgcugcucccgccccucccgccagcggcggggggccgc	gagcgcucccgccgcugcucccgccccucccgccagcggcggggggccgc	gagcgcucccgccgcugcucccgccccucccgccagcggcggggggccgc	gagcgcucccgccgcugcucccgccccucccgccagcggcggggggccgc	gagcgcucccgccgcugcucccgccccucccgccagcggcggggggccgc	CM007527.1:7722178..7722228:-	CM007527.1:7722178..7722228:-	CM007527.1:7722178..7722228:-	CM007527.1:7722178..7722228:-	CM007527.1:7722178..7722228:-	CM007527.1:7722178..7722228:-	CM007527.1:7722178..7722228:-	cagcggcggggggccgc	cagcggcggggggccgc	cagcggcggggggccgc	cagcggcggggggccgc	cagcggcggggggccgc	cagcggcggggggccgc	cagcggcggggggccgc	0	572	0	0	0	0	0	0	203.914	0	0	0	0	0
146	conserve-cli-miR-2343-5p	uaggggagcauugcauggcuuguacagaaaagagcucucuaagcugccuccugcuugcacaugcuuugcccuuucuc	uaggggagcauugcauggcuuguacagaaaagagcucucuaagcugccuccugcuugcacaugcuuugcccuuucuc	uaggggagcauugcauggcuuguacagaaaagagcucucuaagcugccuccugcuugcacaugcuuugcccuuucuc	uaggggagcauugcauggcuuguacagaaaagagcucucuaagcugccuccugcuugcacaugcuuugcccuuucuc	aguaggggagcauugcauggcuuguacagaaaagagcucucuaagcugccuccugcuugcacaugcuuugcccuuucucc	uaggggagcauugcauggcuuguacagaaaagagcucucuaagcugccuccugcuugcacaugcuuugcccuuucuc	uaggggagcauugcauggcuuguacagaaaagagcucucuaagcugccuccugcuugcacaugcuuugcccuuucuc	CM007524.1:4312944..4313021:+	CM007524.1:4312944..4313021:+	CM007524.1:4312944..4313021:+	CM007524.1:4312944..4313021:+	CM007524.1:4312942..4313022:+	CM007524.1:4312944..4313021:+	CM007524.1:4312944..4313021:+	uaggggagcauugcaugg	uaggggagcauugcaugg	uaggggagcauugcaugg	uaggggagcauugcaugg	aguaggggagcauugcaug	uaggggagcauugcaugg	uaggggagcauugcaugg	0	0	0	10	22	0	0	0	0	0	21.3498	63.3004	0	0
147	conserve-cli-miR-138-5p	agcugguguugugaaucaggccgucaccagucggagaacggcuacuucacaacaccagggu	agcugguguugugaaucaggccgucaccagucggagaacggcuacuucacaacaccaggguc	agcugguguugugaaucaggccgucaccagucggagaacggcuacuucacaacaccaggguc	agcugguguugugaaucaggccgucaccagucggagaacggcuacuucacaacaccagg	agcugguguugugaaucaggccgucaccagucggagaacggcuacuucacaacaccagggu	null	null	KV877995.1:879547..879608:-	KV877995.1:879546..879608:-	KV877995.1:879546..879608:-	KV877995.1:879549..879608:-	KV877995.1:879547..879608:-	null	null	agcugguguugugaaucaggccg	agcugguguugugaaucaggccg	agcugguguugugaaucaggccg	agcugguguugugaaucaggccg	agcugguguugugaaucaggc	null	null	20	21	11	7	2	0	0	12.8582	7.48636	2.66209	14.9449	5.75458	0	0
148	conserve-cli-miR-873-1-5p	agcaggaagagaaagaaaaaaaaaaaaauugaaaaacuuggcugccugcuuu	agcaggaagagaaagaaaaaaaaaaaaauugaaaaacuuggcugccugcuuu	agcaggaagagaaagaaaaaaaaaaaaauugaaaaacuuggcugccugcuuu	agcaggaagagaaagaaaaaaaaaaaaauugaaaaacuuggcugccugcuuu	agcaggaagagaaagaaaaaaaaaaaaauugaaaaacuuggcugccugcuuu	agcaggaagagaaagaaaaaaaaaaaaauugaaaaacuuggcugccugcuuu	agcaggaagagaaagaaaaaaaaaaaaauugaaaaacuuggcugccugcuuu	CM007529.1:18975092..18975144:-	CM007529.1:18975092..18975144:-	CM007529.1:18975092..18975144:-	CM007529.1:18975092..18975144:-	CM007529.1:18975092..18975144:-	CM007529.1:18975092..18975144:-	CM007529.1:18975092..18975144:-	agcaggaagagaaagaaa	agcaggaagagaaagaaa	agcaggaagagaaagaaa	agcaggaagagaaagaaa	agcaggaagagaaagaaa	agcaggaagagaaagaaa	agcaggaagagaaagaaa	0	0	0	0	0	0	43	0	0	0	0	0	0	150.357
149	conserve-cli-miR-6535-5p	aggaguggagccuguggcugggacugcacugggcagccuggggcacccagcagugucuguuccugc	cagggggaaagccuggagcuggggguuuccaaauuuccuccuuuu	cagggggaaagccuggagcuggggguuuccaaauuuccuccuuuu	aggaguggagccuguggcugggacugcacugggcagccuggggcacccagcagugucuguuccugc	cagggggaaagccuggagcuggggguuuccaaauuuccuccuuuu	cagggggaaagccuggagcuggggguuuccaaauuuccuccuuuu	cagggggaaagccuggagcuggggguuuccaaauuuccuccuuuu	CM007546.1:4372405..4372471:-	CM007539.1:5488759..5488804:-	CM007539.1:5488759..5488804:-	CM007546.1:4372405..4372471:-	CM007539.1:5488759..5488804:-	CM007539.1:5488759..5488804:-	CM007539.1:5488759..5488804:-	aggaguggagccuguggc	cagggggaaagccuggagc	cagggggaaagccuggagc	aggaguggagccuguggc	cagggggaaagccuggagc	cagggggaaagccuggagc	cagggggaaagccuggagc	1147	0	0	262	84	14	0	737.42	0	0	559.365	241.693	70.6322	0
150	conserve-cli-miR-2131-5p	augcagaagugcacggaaacagcuauuugcuauugaaaaguuggcuguuacuguucuucugaugg	augcagaagugcacggaaacagcuauuugcuauugaaaaguuggcuguuacuguucuucugaugg	augcagaagugcacggaaacagcuauuugcuauugaaaaguuggcuguuacuguucuucugaugg	augcagaagugcacggaaacagcuauuugcuauugaaaaguuggcuguuacuguucuucugaugg	augcagaagugcacggaaacagcuauuugcuauugaaaaguuggcuguuacuguucuucugaugg	null	null	KV878003.1:5684682..5684747:-	KV878003.1:5684682..5684747:-	KV878003.1:5684682..5684747:-	KV878003.1:5684682..5684747:-	KV878003.1:5684682..5684747:-	null	null	augcagaagugcacggaaacagcu	augcagaagugcacggaaacagcu	augcagaagugcacggaaacagcu	augcagaagugcacggaaacagcu	augcagaagugcacggaaacagc	null	null	2	4	7	1	1	0	0	1.28582	1.42597	1.69405	2.13498	2.87729	0	0
151	conserve-cli-miR-4642-3p	cagagccgggaccgcaccucaggagaggggcgcgguggcaucuggcucuggu	cagagccgggaccgcaccucaggagaggggcgcgguggcaucuggcucuggu	cagagccgggaccgcaccucaggagaggggcgcgguggcaucuggcucuggu	ccuuggcagccucagccccugcaagauguuugggaaggauucagcagcugaucugcucugggu	cacagcccagccccaauuuucgucugucccacaggcaggcgaguggcagucggggcuccuggac	cagagccgggaccgcaccucaggagaggggcgcgguggcaucuggcucuggu	cagagccgggaccgcaccucaggagaggggcgcgguggcaucuggcucuggu	CM007544.1:3464842..3464894:-	CM007544.1:3464842..3464894:-	CM007544.1:3464842..3464894:-	CM007526.1:46698239..46698302:+	CM007528.1:9692..9756:+	CM007544.1:3464842..3464894:-	CM007544.1:3464842..3464894:-	guggcaucuggcucuggu	guggcaucuggcucuggu	guggcaucuggcucuggu	cagcugaucugcucugggu	guggcagucggggcuccuggac	guggcaucuggcucuggu	guggcaucuggcucuggu	0	1	0	138	1	0	0	0	0.356493	0	294.628	2.87729	0	0
152	conserve-cli-miR-210-5p	agccacugacuaacgcacauugugcucucggcgacuccacugugcgugugacagcggcu	agccacugacuaacgcacauugugcucucggcgacuccacugugcgugugacagcggcuaac	agccacugacuaacgcacauugugcucucggcgacuccacugugcgugugacagcggcuaacc	gagccacugacuaacgcacauugugcucucggcgacuccacugugcgugugacagcg	agccacugacuaacgcacauugugcucucggcgacuccacugugcgugugacagcggcuaa	agccacugacuaacgcacauugugcucucggcgacuccacugugcgugugacagcggcuaacc	agccacugacuaacgcacauugugcucucggcgacuccacugugcgugugacagcggcuaa	CM007529.1:17195603..17195662:+	CM007529.1:17195603..17195665:+	CM007529.1:17195603..17195666:+	CM007529.1:17195602..17195659:+	CM007529.1:17195603..17195664:+	CM007529.1:17195603..17195666:+	CM007529.1:17195603..17195664:+	agccacugacuaacgcacauug	agccacugacuaacgcacauugu	agccacugacuaacgcacauug	gagccacugacuaacgcacauu	agccacugacuaacgcacauug	agccacugacuaacgcacauug	agccacugacuaacgcacauug	1	2	6	6	6	0	1	0.642912	0.712987	1.45205	12.8099	17.2638	0	3.49667
153	conserve-cli-miR-210-3p	agccacugacuaacgcacauugugcucucggcgacuccacugugcgugugacagcggcu	agccacugacuaacgcacauugugcucucggcgacuccacugugcgugugacagcggcuaac	agccacugacuaacgcacauugugcucucggcgacuccacugugcgugugacagcggcuaacc	gagccacugacuaacgcacauugugcucucggcgacuccacugugcgugugacagcg	agccacugacuaacgcacauugugcucucggcgacuccacugugcgugugacagcggcuaa	agccacugacuaacgcacauugugcucucggcgacuccacugugcgugugacagcggcuaacc	agccacugacuaacgcacauugugcucucggcgacuccacugugcgugugacagcggcuaa	CM007529.1:17195603..17195662:+	CM007529.1:17195603..17195665:+	CM007529.1:17195603..17195666:+	CM007529.1:17195602..17195659:+	CM007529.1:17195603..17195664:+	CM007529.1:17195603..17195666:+	CM007529.1:17195603..17195664:+	cugugcgugugacagcggcu	cugugcgugugacagcggcuaac	cugugcgugugacagcggcuaacc	cugugcgugugacagcg	cugugcgugugacagcggcuaa	cugugcgugugacagcggcuaacc	cugugcgugugacagcggcuaa	16	2	8	6	4	0	0	10.2866	0.712987	1.93606	12.8099	11.5092	0	0
154	novel-cli-miR-27-5p	gaaacacaaccugaaacccuguguuuucuucaaggcaaucugccuuuccugaaguagaagugcuaacaagggauaaguucaggguuauguuucug	gaaacacaaccugaaacccuguguuuucuucaaggcaaucugccuuuccugaaguagaagugcuaacaagggauaaguucaggguuauguuucug	gaaacacaaccugaaacccuguguuuucuucaaggcaaucugccuuuccugaaguagaagugcuaacaagggauaaguucaggguuauguuucug	acaaccugaaacccuguguuuucuucaaggcaaucugccuuuccugaaguagaagugcuaacaagggauaaguucaggguuaugu	gaaacacaaccugaaacccuguguuuucuucaaggcaaucugccuuuccugaaguagaagugcuaacaagggauaaguucaggguuauguuucug	aaacacaaccugaaacccuguguuuucuucaaggcaaucugccuuuccugaaguagaagugcuaacaagggauaaguucaggguuauguuucu	gaaacacaaccugaaacccuguguuuucuucaaggcaaucugccuuuccugaaguagaagugcuaacaagggauaaguucaggguuauguuucug	CM007525.1:173662723..173662818:-	CM007525.1:173662723..173662818:-	CM007525.1:173662723..173662818:-	CM007525.1:173662728..173662813:-	CM007525.1:173662723..173662818:-	CM007525.1:173662724..173662817:-	CM007525.1:173662723..173662818:-	gaaacacaaccugaaacc	gaaacacaaccugaaacc	gaaacacaaccugaaacc	acaaccugaaacccugug	gaaacacaaccugaaacc	aaacacaaccugaaacc	gaaacacaaccugaaacc	0	0	0	29	0	42	166	0	0	0	61.9145	0	211.896	580.448
155	conserve-cli-miR-4426-3p	cuggcagagggcccacucuuggccggggggacaaagccaucaaagauggacccucugcuggca	cuggcagagggcccacucuuggccggggggacaaagccaucaaagauggacccucugcuggca	cuggcagagggcccacucuuggccggggggacaaagccaucaaagauggacccucugcuggca	cuggcagagggcccacucuuggccggggggacaaagccaucaaagauggacccucugcuggca	cuggcagagggcccacucuuggccggggggacaaagccaucaaagauggacccucugcuggca	cuggcagagggcccacucuuggccggggggacaaagccaucaaagauggacccucugcuggca	cuggcagagggcccacucuuggccggggggacaaagccaucaaagauggacccucugcuggca	CM007530.1:20004504..20004567:+	CM007530.1:20004504..20004567:+	CM007530.1:20004504..20004567:+	CM007530.1:20004504..20004567:+	CM007530.1:20004504..20004567:+	CM007530.1:20004504..20004567:+	CM007530.1:20004504..20004567:+	aaagauggacccucugcuggca	aaagauggacccucugcuggca	aaagauggacccucugcuggca	aaagauggacccucugcuggca	aaagauggacccucugcuggca	aaagauggacccucugcuggca	aaagauggacccucugcuggca	0	4	8	0	0	0	0	0	1.42597	1.93606	0	0	0	0
156	conserve-cli-miR-6781-5p	ggggccggggccgcggcggcugcgggcaggggcugcacggagccuucuccucccggcugccuccccgccuaaucc	ggggccggggccgcggcggcugcgggcaggggcugcacggagccuucuccucccggcugccuccccgccuaaucc	ggggccggggccgcggcggcugcgggcaggggcugcacggagccuucuccucccggcugccuccccgccuaaucc	ggggccggggccgcggcggcugcgggcaggggcugcacggagccuucuccucccggcugccuccccgccuaaucc	gugugcuccgguguggaagcggcgccgcggcggggccggggggggcgg	ggggccggggccgcggcggcugcgggcaggggcugcacggagccuucuccucccggcugccuccccgccuaaucc	ggggccggggccgcggcggcugcgggcaggggcugcacggagccuucuccucccggcugccuccccgccuaaucc	CM007531.1:28393188..28393263:+	CM007531.1:28393188..28393263:+	CM007531.1:28393188..28393263:+	CM007531.1:28393188..28393263:+	KV878011.1:7522668..7522716:-	CM007531.1:28393188..28393263:+	CM007531.1:28393188..28393263:+	ggggccggggccgcggcggc	ggggccggggccgcggcggc	ggggccggggccgcggcggc	ggggccggggccgcggcggc	gugugcuccgguguggaagc	ggggccggggccgcggcggc	ggggccggggccgcggcggc	0	11	0	0	0	0	0	0	3.92143	0	0	0	0	0
157	conserve-cli-miR-6751-3p	gagaauaguacccagccagggcagaaaagcuuuggggguaguaggacugc	gagaauaguacccagccagggcagaaaagcuuuggggguaguaggacugc	gagaauaguacccagccagggcagaaaagcuuuggggguaguaggacugc	gagaauaguacccagccagggcagaaaagcuuuggggguaguaggacugc	gagaauaguacccagccagggcagaaaagcuuuggggguaguaggacugc	gagaauaguacccagccagggcagaaaagcuuuggggguaguaggacugc	gagaauaguacccagccagggcagaaaagcuuuggggguaguaggacugc	CM007526.1:80462126..80462176:-	CM007526.1:80462126..80462176:-	CM007526.1:80462126..80462176:-	CM007526.1:80462126..80462176:-	CM007526.1:80462126..80462176:-	CM007526.1:80462126..80462176:-	CM007526.1:80462126..80462176:-	uuggggguaguaggacugc	uuggggguaguaggacugc	uuggggguaguaggacugc	uuggggguaguaggacugc	uuggggguaguaggacugc	uuggggguaguaggacugc	uuggggguaguaggacugc	0	0	0	5243	217	13	26	0	0	0	11193.7	624.372	65.587	90.9135
158	conserve-cli-miR-92-3p	agguugggaucaguugcaaugcugugugugucucugguauugcacuugucccggccugu	cagguugggaucaguugcaaugcugugugugucucugguauugcacuugucccggccugu	cagguugggaucaguugcaaugcugugugugucucugguauugcacuugucccggccugu	agguugggaucaguugcaaugcugugugugucucugguauugcacuugucccggccugu	cagguugggaucaguugcaaugcugugugugucucugguauugcacuugucccggccugu	agguugggaucaguugcaaugcugugugugucucugguauugcacuugucccggccugu	agguugggaucaguugcaaugcugugugugucucugguauugcacuugucccggccugu	CM007525.1:151882838..151882897:-	CM007525.1:151882838..151882898:-	CM007525.1:151882838..151882898:-	CM007525.1:151882838..151882897:-	CM007525.1:151882838..151882898:-	CM007525.1:151882838..151882897:-	CM007525.1:151882838..151882897:-	uauugcacuugucccggccugu	uauugcacuugucccggccugu	uauugcacuugucccggccugu	uauugcacuugucccggccugu	uauugcacuugucccggccugu	uauugcacuugucccggccugu	uauugcacuugucccggccugu	1233	3251	2363	1597	2158	44	129	792.71	1158.96	571.864	3409.57	6209.2	221.987	451.071
159	conserve-cli-miR-7068-5p	uugaggcuugcgcaguuccuaaccugacagugguucugguuugcuaucagccucauag	uugaggcuugcgcaguuccuaaccugacagugguucugguuugcuaucagccucauag	uugaggcuugcgcaguuccuaaccugacagugguucugguuugcuaucagccucauag	uugaggcuugcgcaguuccuaaccugacagugguucugguuugcuaucagccucauag	uugaggcuugcgcaguuccuaaccugacagugguucugguuugcuaucagccucauag	uugaggcuugcgcaguuccuaaccugacagugguucugguuugcuaucagccucauag	uugaggcuugcgcaguuccuaaccugacagugguucugguuugcuaucagccucauag	CM007529.1:10323976..10324034:+	CM007529.1:10323976..10324034:+	CM007529.1:10323976..10324034:+	CM007529.1:10323976..10324034:+	CM007529.1:10323976..10324034:+	CM007529.1:10323976..10324034:+	CM007529.1:10323976..10324034:+	uugaggcuugcgcaguuccuaaccu	uugaggcuugcgcaguuccuaaccu	uugaggcuugcgcaguuccuaaccu	uugaggcuugcgcaguuccuaaccu	uugaggcuugcgcaguuccuaaccu	uugaggcuugcgcaguuccuaaccu	uugaggcuugcgcaguuccuaaccu	0	0	3	0	0	0	0	0	0	0.726023	0	0	0	0
160	conserve-cli-miR-34a-1-5p	aggcaguguaguuagcugauuguaaccacugcuccgcaaucacuacacucacugccauc	aggcaguguaguuagcugauuguaaccacugcuccgcaaucacuacacucacugccauc	aggcaguguaguuagcugauuguaaccacugcuccgcaaucacuacacucacugccauc	aggcaguguaguuagcugauuguaaccacugcuccgcaaucacuacacucacugccauc	aggcaguguauuguuaguuagcuguucuucauacaccagcaacugacuacacugccaca	aggcaguguaguuagcugauuguaaccacugcuccgcaaucacuacacucacugccauc	aggcaguguaguuagcugauuguaaccacugcuccgcaaucacuacacucacugccauc	CM007547.1:3873730..3873789:-	CM007547.1:3873730..3873789:-	CM007547.1:3873730..3873789:-	CM007547.1:3873730..3873789:-	KV877999.1:10796682..10796741:+	CM007547.1:3873730..3873789:-	CM007547.1:3873730..3873789:-	aggcaguguaguuagcugauug	aggcaguguaguuagcugauugu	aggcaguguaguuagcugauugu	aggcaguguaguuagcugauugu	aggcaguguauuguuaguuagcug	aggcaguguaguuagcugauugu	aggcaguguaguuagcugauugu	2	0	0	0	2	3	0	1.28582	0	0	0	5.75458	15.1355	0
161	conserve-cli-miR-4260-5p	ggggcugaaguagguuccuaugaguccugaaccaccuccccccuu	cuuggggcugaaguagguuccuaugaguccugaaccaccuccccccuuucc	cuuggggcugaaguagguuccuaugaguccugaaccaccuccccccuuucc	cuuggggcugaaguagguuccuaugaguccugaaccaccuccccccuuucc	cuuggggcugaaguagguuccuaugaguccugaaccaccuccccccuuucc	cuuggggcugaaguagguuccuaugaguccugaaccaccuccccccuuucc	cuuggggcugaaguagguuccuaugaguccugaaccaccuccccccuuucc	CM007547.1:3190982..3191027:-	CM007547.1:3190979..3191030:-	CM007547.1:3190979..3191030:-	CM007547.1:3190979..3191030:-	CM007547.1:3190979..3191030:-	CM007547.1:3190979..3191030:-	CM007547.1:3190979..3191030:-	ggggcugaaguagguuc	cuuggggcugaaguaggu	cuuggggcugaaguaggu	cuuggggcugaaguaggu	cuuggggcugaaguaggu	cuuggggcugaaguaggu	cuuggggcugaaguaggu	49	0	0	0	0	16	0	31.5027	0	0	0	0	80.7225	0
162	conserve-cli-miR-1906-3p	gugccauggucugacugaagggccugucugaugcaaggccagagcagaacuggcgcug	ggugcagugcugcaucucuggucaauugggagucugagaugaagcacuguagcuc	gugcagugcugcaucucuggucaauugggagucugagaugaagcacuguagcu	agcagcagauacaguggcacuggaaguggaugggaucacccagcugcauggcuguugcugg	agcagcagauacaguggcacuggaaguggaugggaucacccagcugcauggcuguugcugg	agcagcagauacaguggcacuggaaguggaugggaucacccagcugcauggcuguugcugg	ggugcagugcugcaucucuggucaauugggagucugagaugaagcacuguagcuc	CM007526.1:26336614..26336672:-	CM007537.1:17677500..17677555:+	CM007537.1:17677501..17677554:+	KV877998.1:1628673..1628734:-	KV877998.1:1628673..1628734:-	KV877998.1:1628673..1628734:-	CM007537.1:17677500..17677555:+	gagcagaacuggcgcug	ugagaugaagcacuguagcuc	ugagaugaagcacuguagcu	gcugcauggcuguugcugg	gcugcauggcuguugcugg	gcugcauggcuguugcugg	ugagaugaagcacuguagcuc	151	35	26	0	0	0	1	97.0797	12.4773	6.2922	0	0	0	3.49667
163	novel-cli-miR-28-5p	gggaugcagguuaaugugcaaaagcagcugcuuguaacccgcagucucuu	gggaugcagguuaaugugcaaaagcagcugcuuguaacccgcagucucuu	gggaugcagguuaaugugcaaaagcagcugcuuguaacccgcagucucuu	gggaugcagguuaaugugcaaaagcagcugcuuguaacccgcagucucuu	gggaugcagguuaaugugcaaaagcagcugcuuguaacccgcagucucuu	gggaugcagguuaaugugcaaaagcagcugcuuguaacccgcagucucuu	gggaugcagguuaaugugcaaaagcagcugcuuguaacccgcagucucuu	CM007531.1:24705441..24705491:-	CM007531.1:24705441..24705491:-	CM007531.1:24705441..24705491:-	CM007531.1:24705441..24705491:-	CM007531.1:24705441..24705491:-	CM007531.1:24705441..24705491:-	CM007531.1:24705441..24705491:-	gggaugcagguuaaugugc	gggaugcagguuaaugugc	gggaugcagguuaaugugc	gggaugcagguuaaugugc	gggaugcagguuaaugugc	gggaugcagguuaaugugc	gggaugcagguuaaugugc	0	11	0	0	0	0	0	0	3.92143	0	0	0	0	0
164	novel-cli-miR-29-3p	cuuaugaucauaaggauaaaugagccccaucgaguaauuaauuuauccguaugaucauaagac	cuuaugaucauaaggauaaaugagccccaucgaguaauuaauuuauccguaugaucauaagac	cuuaugaucauaaggauaaaugagccccaucgaguaauuaauuuauccguaugaucauaagac	cuuaugaucauaaggauaaaugagccccaucgaguaauuaauuuauccguaugaucauaagac	cuuaugaucauaaggauaaaugagccccaucgaguaauuaauuuauccguaugaucauaagac	cuuaugaucauaaggauaaaugagccccaucgaguaauuaauuuauccguaugaucauaagac	cuuaugaucauaaggauaaaugagccccaucgaguaauuaauuuauccguaugaucauaagac	CM007546.1:856737..856800:-	CM007546.1:856737..856800:-	CM007546.1:856737..856800:-	CM007546.1:856737..856800:-	CM007546.1:856737..856800:-	CM007546.1:856737..856800:-	CM007546.1:856737..856800:-	uuuauccguaugaucauaagac	uuuauccguaugaucauaagac	uuuauccguaugaucauaagac	uuuauccguaugaucauaagac	uuuauccguaugaucauaagac	uuuauccguaugaucauaagac	uuuauccguaugaucauaagac	0	12	0	0	0	0	0	0	4.27792	0	0	0	0	0
165	conserve-cli-miR-4723-3p	gugccuacuccuuccauacugaaggagggagggggagagaggcgggu	ggcucugcucccuuccaguuucuuucccaguugguagagcaug	gugccuacuccuuccauacugaaggagggagggggagagaggcgggu	gugccuacuccuuccauacugaaggagggagggggagagaggcgggu	gugccuacuccuuccauacugaaggagggagggggagagaggcgggu	gugccuacuccuuccauacugaaggagggagggggagagaggcgggu	gugccuacuccuuccauacugaaggagggagggggagagaggcgggu	CM007525.1:83193724..83193771:-	CM007525.1:42728267..42728310:+	CM007525.1:83193724..83193771:-	CM007525.1:83193724..83193771:-	CM007525.1:83193724..83193771:-	CM007525.1:83193724..83193771:-	CM007525.1:83193724..83193771:-	agggggagagaggcgggu	ccaguugguagagcaug	agggggagagaggcgggu	agggggagagaggcgggu	agggggagagaggcgggu	agggggagagaggcgggu	agggggagagaggcgggu	8	17	0	0	0	0	0	5.1433	6.06039	0	0	0	0	0
166	conserve-cli-miR-7669-5p	cagcugggagagcaccugaauuaagcacauuugguacagggcucacugaaauaaugcc	gggaaacucggugggacugaagcagcugccgggagucccug	cagcugggagagcaccugaauuaagcacauuugguacagggcucacugaaauaaugcc	cagcugggagagcaccugaauuaagcacauuugguacagggcucacugaaauaaugcc	cagcugggagagcaccugaauuaagcacauuugguacagggcucacugaaauaaugcc	cagcugggagagcaccugaauuaagcacauuugguacagggcucacugaaauaaugcc	cagcugggagagcaccugaauuaagcacauuugguacagggcucacugaaauaaugcc	CM007526.1:81841654..81841712:+	CM007551.1:1143477..1143518:+	CM007526.1:81841654..81841712:+	CM007526.1:81841654..81841712:+	CM007526.1:81841654..81841712:+	CM007526.1:81841654..81841712:+	CM007526.1:81841654..81841712:+	cagcugggagagcaccu	gggaaacucggugggacu	cagcugggagagcaccu	cagcugggagagcaccu	cagcugggagagcaccu	cagcugggagagcaccu	cagcugggagagcaccu	0	1	0	0	0	524	0	0	0.356493	0	0	0	2643.66	0
167	novel-cli-miR-31-5p	ccgcucccacgcccgccgggccccccgacucgcuaucccaucaugcucugcuccggcaagccccgcgcggccgcggcc	cccggcgccgccgggcccugcugccugggggcgcggggga	cccggggccccggcggcggcucaccucgccccuccgccccccgggc	ccgcucccacgcccgccgggccccccgacucgcuaucccaucaugcucugcuccggcaagccccgcgcggccgcggcc	ccgcucccacgcccgccgggccccccgacucgcuaucccaucaugcucugcuccggcaagccccgcgcggccgcggcc	ccgcucccacgcccgccgggccccccgacucgcuaucccaucaugcucugcuccggcaagccccgcgcggccgcggcc	ccgcucccacgcccgccgggccccccgacucgcuaucccaucaugcucugcuccggcaagccccgcgcggccgcggcc	CM007538.1:1546714..1546792:+	CM007536.1:15895977..15896017:+	CM007526.1:84122157..84122203:+	CM007538.1:1546714..1546792:+	CM007538.1:1546714..1546792:+	CM007538.1:1546714..1546792:+	CM007538.1:1546714..1546792:+	ccgcucccacgcccgccgggc	cccggcgccgccgggcc	cccggggccccggcggcggcuca	ccgcucccacgcccgccgggc	ccgcucccacgcccgccgggc	ccgcucccacgcccgccgggc	ccgcucccacgcccgccgggc	0	552	0	0	0	0	0	0	196.784	0	0	0	0	0
168	novel-cli-miR-31-3p	ccgcucccacgcccgccgggccccccgacucgcuaucccaucaugcucugcuccggcaagccccgcgcggccgcggcc	cccggcgccgccgggcccugcugccugggggcgcggggga	cccggggccccggcggcggcucaccucgccccuccgccccccgggc	ccgcucccacgcccgccgggccccccgacucgcuaucccaucaugcucugcuccggcaagccccgcgcggccgcggcc	ccgcucccacgcccgccgggccccccgacucgcuaucccaucaugcucugcuccggcaagccccgcgcggccgcggcc	ccgcucccacgcccgccgggccccccgacucgcuaucccaucaugcucugcuccggcaagccccgcgcggccgcggcc	ccgcucccacgcccgccgggccccccgacucgcuaucccaucaugcucugcuccggcaagccccgcgcggccgcggcc	CM007538.1:1546714..1546792:+	CM007536.1:15895977..15896017:+	CM007526.1:84122157..84122203:+	CM007538.1:1546714..1546792:+	CM007538.1:1546714..1546792:+	CM007538.1:1546714..1546792:+	CM007538.1:1546714..1546792:+	cccgcgcggccgcggcc	ccugggggcgcggggga	cgccccuccgccccccgggc	cccgcgcggccgcggcc	cccgcgcggccgcggcc	cccgcgcggccgcggcc	cccgcgcggccgcggcc	924	0	40	0	0	0	0	594.051	0	9.68031	0	0	0	0
169	novel-cli-miR-32-3p	cuucuugguuuggacaaaaccaguucggacuguaggc	cuucuugguuuggacaaaaccaguucggacuguaggc	cuucuugguuuggacaaaaccaguucggacuguaggc	cuucuugguuuggacaaaaccaguucggacuguaggc	cuucuugguuuggacaaaaccaguucggacuguaggc	cuucuugguuuggacaaaaccaguucggacuguaggc	cuucuugguuuggacaaaaccaguucggacuguaggc	CM007531.1:28005864..28005901:-	CM007531.1:28005864..28005901:-	CM007531.1:28005864..28005901:-	CM007531.1:28005864..28005901:-	CM007531.1:28005864..28005901:-	CM007531.1:28005864..28005901:-	CM007531.1:28005864..28005901:-	caguucggacuguaggc	caguucggacuguaggc	caguucggacuguaggc	caguucggacuguaggc	caguucggacuguaggc	caguucggacuguaggc	caguucggacuguaggc	0	0	0	29	0	247	0	0	0	0	61.9145	0	1246.15	0
170	conserve-cli-miR-1839-3p	cucugaaucugccucacugagguagaguuugagagca	cucugaaucugccucacugagguagaguuugagagca	cucugaaucugccucacugagguagaguuugagagca	cucugaaucugccucacugagguagaguuugagagca	cucugaaucugccucacugagguagaguuugagagca	cucugaaucugccucacugagguagaguuugagagca	cucugaaucugccucacugagguagaguuugagagca	CM007526.1:99823422..99823459:-	CM007526.1:99823422..99823459:-	CM007526.1:99823422..99823459:-	CM007526.1:99823422..99823459:-	CM007526.1:99823422..99823459:-	CM007526.1:99823422..99823459:-	CM007526.1:99823422..99823459:-	gagguagaguuugagagca	gagguagaguuugagagca	gagguagaguuugagagca	gagguagaguuugagagca	gagguagaguuugagagca	gagguagaguuugagagca	gagguagaguuugagagca	0	0	0	0	0	7	0	0	0	0	0	0	35.3161	0
171	conserve-cli-miR-6903-5p	cugggaaagcuuuugcggcgcugggaggcaacugucauuacugacugcugcugaucucagaccaacagcaccagag	cugggaaagcuuuugcggcgcugggaggcaacugucauuacugacugcugcugaucucagaccaacagcaccagag	cugggaaagcuuuugcggcgcugggaggcaacugucauuacugacugcugcugaucucagaccaacagcaccagag	cugggaaagcuuuugcggcgcugggaggcaacugucauuacugacugcugcugaucucagaccaacagcaccagag	cugggaaagcuuuugcggcgcugggaggcaacugucauuacugacugcugcugaucucagaccaacagcaccagag	cugggaaagcuuuugcggcgcugggaggcaacugucauuacugacugcugcugaucucagaccaacagcaccagag	cugggaaagcuuuugcggcgcugggaggcaacugucauuacugacugcugcugaucucagaccaacagcaccagag	CM007525.1:187769214..187769290:-	CM007525.1:187769214..187769290:-	CM007525.1:187769214..187769290:-	CM007525.1:187769214..187769290:-	CM007525.1:187769214..187769290:-	CM007525.1:187769214..187769290:-	CM007525.1:187769214..187769290:-	cugggaaagcuuuugcg	cugggaaagcuuuugcg	cugggaaagcuuuugcg	cugggaaagcuuuugcg	cugggaaagcuuuugcg	cugggaaagcuuuugcg	cugggaaagcuuuugcg	0	5	0	0	0	0	0	0	1.78247	0	0	0	0	0
172	conserve-cli-miR-6746-3p	cuaacccuucccucgccgcugccugccgcagcgcgggagaaagggugcc	cuaacccuucccucgccgcugccugccgcagcgcgggagaaagggugcc	cuaacccuucccucgccgcugccugccgcagcgcgggagaaagggugcc	cuaacccuucccucgccgcugccugccgcagcgcgggagaaagggugcc	cuaacccuucccucgccgcugccugccgcagcgcgggagaaagggugcc	cuaacccuucccucgccgcugccugccgcagcgcgggagaaagggugcc	cuaacccuucccucgccgcugccugccgcagcgcgggagaaagggugcc	KV877991.1:745627..745676:-	KV877991.1:745627..745676:-	KV877991.1:745627..745676:-	KV877991.1:745627..745676:-	KV877991.1:745627..745676:-	KV877991.1:745627..745676:-	KV877991.1:745627..745676:-	gcgggagaaagggugcc	gcgggagaaagggugcc	gcgggagaaagggugcc	gcgggagaaagggugcc	gcgggagaaagggugcc	gcgggagaaagggugcc	gcgggagaaagggugcc	0	0	0	25	0	0	0	0	0	0	53.3746	0	0	0
173	novel-cli-miR-33-5p	acaugcaggaagacccgcuaggcagcggcagaucuugcaagugg	acaugcaggaagacccgcuaggcagcggcagaucuugcaagugg	acaugcaggaagacccgcuaggcagcggcagaucuugcaagugg	acaugcaggaagacccgcuaggcagcggcagaucuugcaagugg	acaugcaggaagacccgcuaggcagcggcagaucuugcaagugg	acaugcaggaagacccgcuaggcagcggcagaucuugcaagugg	acaugcaggaagacccgcuaggcagcggcagaucuugcaagugg	CM007526.1:16707224..16707268:-	CM007526.1:16707224..16707268:-	CM007526.1:16707224..16707268:-	CM007526.1:16707224..16707268:-	CM007526.1:16707224..16707268:-	CM007526.1:16707224..16707268:-	CM007526.1:16707224..16707268:-	acaugcaggaagacccg	acaugcaggaagacccg	acaugcaggaagacccg	acaugcaggaagacccg	acaugcaggaagacccg	acaugcaggaagacccg	acaugcaggaagacccg	0	0	0	0	0	0	12	0	0	0	0	0	0	41.9601
174	novel-cli-miR-34-5p	gcuggguuggucgggcuggcaaagccuucccuggcgcagccg	cugcagccuggccgggugugcaggaauguguuugugcagggggagaggcuggcugcuguggggcu	ccucugccccggcgcagccgccuccgcccgccacggcagagccuccuggggcugggugggugcucgcggcucagcccugggcgucaccgca	gcuggguuggucgggcuggcaaagccuucccuggcgcagccg	gcuggguuggucgggcuggcaaagccuucccuggcgcagccg	gcuggguuggucgggcuggcaaagccuucccuggcgcagccg	gcuggguuggucgggcuggcaaagccuucccuggcgcagccg	CM007541.1:4914383..4914425:+	CM007530.1:20002896..20002961:-	CM007546.1:559241..559332:-	CM007541.1:4914383..4914425:+	CM007541.1:4914383..4914425:+	CM007541.1:4914383..4914425:+	CM007541.1:4914383..4914425:+	gcuggguuggucgggcu	cugcagccuggccg	ccucugccccggcgcagccgcc	gcuggguuggucgggcu	gcuggguuggucgggcu	gcuggguuggucgggcu	gcuggguuggucgggcu	2139	0	1	0	0	0	0	1375.19	0	0.242008	0	0	0	0
175	conserve-cli-miR-667-5p	gggugcuguaggcuuuagaaugauggaugucugcaagcacccuc	gggugcuguaggcuuuagaaugauggaugucugcaagcacccuc	gggugcuguaggcuuuagaaugauggaugucugcaagcacccuc	gggugcuguaggcuuuagaaugauggaugucugcaagcacccuc	gggugcuguaggcuuuagaaugauggaugucugcaagcacccuc	gggugcuguaggcuuuagaaugauggaugucugcaagcacccuc	gggugcuguaggcuuuagaaugauggaugucugcaagcacccuc	CM007547.1:5923813..5923857:+	CM007547.1:5923813..5923857:+	CM007547.1:5923813..5923857:+	CM007547.1:5923813..5923857:+	CM007547.1:5923813..5923857:+	CM007547.1:5923813..5923857:+	CM007547.1:5923813..5923857:+	gggugcuguaggcuuua	gggugcuguaggcuuua	gggugcuguaggcuuua	gggugcuguaggcuuua	gggugcuguaggcuuua	gggugcuguaggcuuua	gggugcuguaggcuuua	269	295	0	0	0	0	0	172.943	105.166	0	0	0	0	0
176	conserve-cli-miR-6165-5p	cagcaggauagagcaaccagaagaguacuuuuaacugcuuugucuuguuugu	cagcaggauagagcaaccagaagaguacuuuuaacugcuuugucuuguuugu	cagcaggauagagcaaccagaagaguacuuuuaacugcuuugucuuguuugu	cagcaggauagagcaaccagaagaguacuuuuaacugcuuugucuuguuugu	cagcaggauagagcaaccagaagaguacuuuuaacugcuuugucuuguuugu	cagcaggauagagcaaccagaagaguacuuuuaacugcuuugucuuguuugu	cagcaggauagagcaaccagaagaguacuuuuaacugcuuugucuuguuugu	CM007527.1:33355980..33356032:+	CM007527.1:33355980..33356032:+	CM007527.1:33355980..33356032:+	CM007527.1:33355980..33356032:+	CM007527.1:33355980..33356032:+	CM007527.1:33355980..33356032:+	CM007527.1:33355980..33356032:+	cagcaggauagagcaac	cagcaggauagagcaac	cagcaggauagagcaac	cagcaggauagagcaac	cagcaggauagagcaac	cagcaggauagagcaac	cagcaggauagagcaac	0	0	0	0	0	45	0	0	0	0	0	0	227.032	0
177	conserve-cli-miR-3156-5p	aucccacuucugacaccaaauugucgugagggagaauga	aucccacuucugacaccaaauugucgugagggagaauga	aucccacuucugacaccaaauugucgugagggagaauga	aucccacuucugacaccaaauugucgugagggagaauga	aucccacuucugacaccaaauugucgugagggagaauga	aucccacuucugacaccaaauugucgugagggagaauga	ugugcuguaggggagacugagaaacuggaucugcagacccacugagaucccuuuucugcuguccacagcaacug	CM007527.1:57998778..57998817:+	CM007527.1:57998778..57998817:+	CM007527.1:57998778..57998817:+	CM007527.1:57998778..57998817:+	CM007527.1:57998778..57998817:+	CM007527.1:57998778..57998817:+	CM007540.1:2563614..2563688:-	aucccacuucugacacc	aucccacuucugacacc	aucccacuucugacacc	aucccacuucugacacc	aucccacuucugacacc	aucccacuucugacacc	ugugcuguaggggagac	0	191	0	0	0	0	23	0	68.0902	0	0	0	0	80.4235
178	novel-cli-miR-35-3p	cagcuucccggccaccucccaguuccuuguggggaggucauaggggaggggauggaaacugga	cagcuucccggccaccucccaguuccuuguggggaggucauaggggaggggauggaaacugga	cagcuucccggccaccucccaguuccuuguggggaggucauaggggaggggauggaaacugga	cagcuucccggccaccucccaguuccuuguggggaggucauaggggaggggauggaaacugga	cagcuucccggccaccucccaguuccuuguggggaggucauaggggaggggauggaaacugga	cagcuucccggccaccucccaguuccuuguggggaggucauaggggaggggauggaaacugga	cagcuucccggccaccucccaguuccuuguggggaggucauaggggaggggauggaaacugga	CM007531.1:19064502..19064565:-	CM007531.1:19064502..19064565:-	CM007531.1:19064502..19064565:-	CM007531.1:19064502..19064565:-	CM007531.1:19064502..19064565:-	CM007531.1:19064502..19064565:-	CM007531.1:19064502..19064565:-	gggaggggauggaaacugga	gggaggggauggaaacugga	gggaggggauggaaacugga	gggaggggauggaaacugga	gggaggggauggaaacugga	gggaggggauggaaacugga	gggaggggauggaaacugga	0	0	0	28	0	0	151	0	0	0	59.7795	0	0	527.998
179	conserve-cli-miR-4303-3p	cucugagcagccaugggcaacuucucuugcucuugggagggcuugugcuguuucucaguguugcugagca	cucugagcagccaugggcaacuucucuugcucuugggagggcuugugcuguuucucaguguugcugagca	cucugagcagccaugggcaacuucucuugcucuugggagggcuugugcuguuucucaguguugcugagca	uccagaugggcugagcacugucuuacuuuccuguaaaggagggagggaaucacgguaccagccugugcugucuggaaa	cucugagcagccaugggcaacuucucuugcucuugggagggcuugugcuguuucucaguguugcugagca	ucugggcuccaucacagaccuguugugcuggagcacuggagc	cucugagcagccaugggcaacuucucuugcucuugggagggcuugugcuguuucucaguguugcugagca	CM007532.1:24888340..24888410:-	CM007532.1:24888340..24888410:-	CM007532.1:24888340..24888410:-	CM007548.1:495316..495394:+	CM007532.1:24888340..24888410:-	CM007525.1:79341607..79341649:+	CM007532.1:24888340..24888410:-	ucaguguugcugagca	ucaguguugcugagca	ucaguguugcugagca	accagccugugcugucuggaaa	ucaguguugcugagca	ugcuggagcacuggagc	ucaguguugcugagca	0	0	0	0	0	16	0	0	0	0	0	0	80.7225	0
180	conserve-cli-miR-1788-5p	null	ggcuuguuuuccguugccugcgguuuguuccagugacucaggcagcgaaagcaagucug	ggcuuguuuuccguugccugcgguuuguuccagugacucaggcagcgaaagcaagucugg	ggcuuguuuuccguugccugcgguuuguuccagugacucaggcagcgaaagcaagucug	ggcuuguuuuccguugccugcgguuuguuccagugacucaggcagcgaaagcaagucugg	null	null	null	CM007530.1:20003771..20003830:+	CM007530.1:20003771..20003831:+	CM007530.1:20003771..20003830:+	CM007530.1:20003771..20003831:+	null	null	null	ggcuuguuuuccguugccugc	ggcuuguuuuccguugccugcg	ggcuuguuuuccguugcc	ggcuuguuuuccguugccugcg	null	null	0	1	1	1	4	0	0	0	0.356493	0.242008	2.13498	11.5092	0	0
181	conserve-cli-miR-1788-3p	null	ggcuuguuuuccguugccugcgguuuguuccagugacucaggcagcgaaagcaagucug	ggcuuguuuuccguugccugcgguuuguuccagugacucaggcagcgaaagcaagucugg	ggcuuguuuuccguugccugcgguuuguuccagugacucaggcagcgaaagcaagucug	ggcuuguuuuccguugccugcgguuuguuccagugacucaggcagcgaaagcaagucugg	null	null	null	CM007530.1:20003771..20003830:+	CM007530.1:20003771..20003831:+	CM007530.1:20003771..20003830:+	CM007530.1:20003771..20003831:+	null	null	null	aggcagcgaaagcaagucug	caggcagcgaaagcaagucugg	cagcgaaagcaagucug	caggcagcgaaagcaagucugg	null	null	0	0	3	0	3	0	0	0	0	0.726023	0	8.63188	0	0
182	conserve-cli-miR-29a-5p	acugauuucuuuugguguucagagucaauaauauuuucuagcaccauuugaaaucgguu	acugauuucuuuugguguucagagucaauaauauuuucuagcaccauuugaaaucgguua	acugauuucuuuugguguucagagucaauaauauuuucuagcaccauuugaaaucgguua	cugauuucuuuugguguucagagucaauaauauuuucuagcaccauuugaaaucgguu	cugauuucuuuugguguucagagucaauaauauuuucuagcaccauuugaaaucgguu	cugauuucuuuugguguucagagucaauaauauuuucuagcaccauuugaaaucgguu	null	CM007525.1:3141063..3141122:+	CM007525.1:3141063..3141123:+	CM007525.1:3141063..3141123:+	CM007525.1:3141064..3141122:+	CM007525.1:3141064..3141122:+	CM007525.1:3141064..3141122:+	null	acugauuucuuuugguguucag	acugauuucuuuugguguucaga	acugauuucuuuugguguucaga	cugauuucuuuugguguucaga	cugauuucuuuugguguucaga	cugauuucuuuugguguucagag	null	3	1	0	0	0	0	0	1.92874	0.356493	0	0	0	0	0
183	conserve-cli-miR-29a-3p	acugauuucuuuugguguucagagucaauaauauuuucuagcaccauuugaaaucgguu	acugauuucuuuugguguucagagucaauaauauuuucuagcaccauuugaaaucgguua	acugauuucuuuugguguucagagucaauaauauuuucuagcaccauuugaaaucgguua	cugauuucuuuugguguucagagucaauaauauuuucuagcaccauuugaaaucgguu	cugauuucuuuugguguucagagucaauaauauuuucuagcaccauuugaaaucgguu	cugauuucuuuugguguucagagucaauaauauuuucuagcaccauuugaaaucgguu	null	CM007525.1:3141063..3141122:+	CM007525.1:3141063..3141123:+	CM007525.1:3141063..3141123:+	CM007525.1:3141064..3141122:+	CM007525.1:3141064..3141122:+	CM007525.1:3141064..3141122:+	null	uagcaccauuugaaaucgguu	uagcaccauuugaaaucgguua	uagcaccauuugaaaucgguua	uagcaccauuugaaaucgguu	uagcaccauuugaaaucgguu	cuagcaccauuugaaaucgguu	null	200	52	33	16	4	2	0	128.582	18.5377	7.98626	34.1597	11.5092	10.0903	0
184	conserve-cli-miR-29b-3p	null	agcugguuucacaugguggcuuagauuuucccacuuuguaucuagcaccauuugaaaucaguguuc	agcugguuucacaugguggcuuagauuuucccacuuuguaucuagcaccauuugaaaucaguguu	uuucacaugguggcuuagauuuucccacuuuguaucuagcaccauuugaaauc	gcugguuucauauggugguuuagauuuaacuauucauugucuagcaccauuugaaaucagugu	null	null	null	CM007549.1:1230946..1231012:+	CM007549.1:1230946..1231011:+	CM007549.1:1230952..1231005:+	CM007525.1:3139884..3139947:+	null	null	null	uagcaccauuugaaaucaguguuc	uagcaccauuugaaaucaguguu	uagcaccauuugaaauc	cuagcaccauuugaaaucagugu	null	null	0	3	11	4	1	0	0	0	1.06948	2.66209	8.53993	2.87729	0	0
185	conserve-cli-miR-29c-3p	ccgauuucucuugguguucagagucucaguuuuugucuagcaccauuugaaaucgguu	accgauuucucuugguguucagagucucaguuuuugucuagcaccauuugaaaucgguua	accgauuucucuugguguucagagucucaguuuuugucuagcaccauuugaaaucgguua	ccgauuucucuugguguucagagucucaguuuuugucuagcaccauuugaaaucgguu	ccgauuucucuugguguucagagucucaguuuuugucuagcaccauuugaaaucgguu	ccgauuucucuugguguucagagucucaguuuuugucuagcaccauuugaaaucgguu	null	CM007549.1:1231815..1231873:+	CM007549.1:1231814..1231874:+	CM007549.1:1231814..1231874:+	CM007549.1:1231815..1231873:+	CM007549.1:1231815..1231873:+	CM007549.1:1231815..1231873:+	null	uagcaccauuugaaaucgguu	uagcaccauuugaaaucgguua	uagcaccauuugaaaucgguua	uagcaccauuugaaaucgguu	uagcaccauuugaaaucgguu	cuagcaccauuugaaaucgguu	null	200	53	33	16	4	2	0	128.582	18.8942	7.98626	34.1597	11.5092	10.0903	0
186	conserve-cli-miR-456-5p	agcaggcaucuucucagccuacacguggauuccuaaaucugcaggcugguuagaugguuguca	caggcugguuagaugguugucaugcauucaucugauaucugcu	caggcugguuagaugguugucaugcauucaucugauaucugcu	agcaggcaucuucucagccuacacguggauuccuaaaucugcaggcugguuagaugguuguca	agcaggcaucuucucagccuacacguggauuccuaaaucugcaggcugguuagaugguuguca	null	null	CM007527.1:27251940..27252003:-	CM007527.1:27251919..27251962:-	CM007527.1:27251919..27251962:-	CM007527.1:27251940..27252003:-	CM007527.1:27251940..27252003:-	null	null	agcaggcaucuucucagccuacacgug	caggcugguuagaugguuguca	caggcugguuagaugguuguca	agcaggcaucuucucagccuacacgug	agcaggcaucuucucagccuacacgug	null	null	0	43	29	0	0	0	0	0	15.3292	7.01823	0	0	0	0
187	conserve-cli-miR-456-3p	agcaggcaucuucucagccuacacguggauuccuaaaucugcaggcugguuagaugguuguca	caggcugguuagaugguugucaugcauucaucugauaucugcu	caggcugguuagaugguugucaugcauucaucugauaucugcu	agcaggcaucuucucagccuacacguggauuccuaaaucugcaggcugguuagaugguuguca	agcaggcaucuucucagccuacacguggauuccuaaaucugcaggcugguuagaugguuguca	null	null	CM007527.1:27251940..27252003:-	CM007527.1:27251919..27251962:-	CM007527.1:27251919..27251962:-	CM007527.1:27251940..27252003:-	CM007527.1:27251940..27252003:-	null	null	caggcugguuagaugguuguca	gcauucaucugauaucugcu	gcauucaucugauaucugcu	caggcugguuagaugguuguca	caggcugguuagaugguuguca	null	null	99	0	0	19	11	0	0	63.6483	0	0	40.5647	31.6502	0	0
188	conserve-cli-miR-454-3p	cccuaucaauauugccucugcuuuugugaucaggguaguagugcaauauugcuuauaggguc	acccuaucaauauugccucugcuuuugugaucaggguaguagugcaauauugcuuauagggu	acccuaucaauauugccucugcuuuugugaucaggguaguagugcaauauugcuuauagggucu	acccuaucaauauugccucugcuuuugugaucaggguaguagugcaauauugcuuauagggucu	acccuaucaauauugccucugcuuuugugaucaggguaguagugcaauauugcuuauagggucu	acccuaucaauauugccucugcuuuugugaucaggguaguagugcaauauugcuuauagggucu	cccuaucaauauugccucugcuuuugugaucaggguaguagugcaauauugcuuauaggguc	CM007539.1:497731..497793:-	CM007539.1:497732..497794:-	CM007539.1:497730..497794:-	CM007539.1:497730..497794:-	CM007539.1:497730..497794:-	CM007539.1:497730..497794:-	CM007539.1:497731..497793:-	uagugcaauauugcuuauaggguc	uagugcaauauugcuuauagggu	uagugcaauauugcuuauagggucu	uagugcaauauugcuuauagggucu	uagugcaauauugcuuauagggucu	uagugcaauauugcuuauagggucu	uagugcaauauugcuuauaggguc	188	154	383	183	71	3	2	120.867	54.9	92.689	390.702	204.288	15.1355	6.99335
189	conserve-cli-miR-200a-5p	caucuuacuagacagugcuggauuuuuuggaucuacucuaacacugucugguaacgauguu	caucuuacuagacagugcuggauuuuuuggaucuacucuaacacugucugguaacgauguu	caucuuacuagacagugcuggauuuuuuggaucuacucuaacacugucugguaacgauguu	caucuuacuagacagugcuggauuuuuuggaucuacucuaacacugucugguaacgauguu	caucuuacuagacagugcuggauuuuuuggaucuacucuaacacugucugguaacgauguu	caucuuacuagacagugcuggauuuuuuggaucuacucuaacacugucugguaacgauguu	caucuuacuagacagugcuggauuuuuuggaucuacucuaacacugucugguaacgauguu	CM007544.1:2160534..2160595:-	CM007544.1:2160534..2160595:-	CM007544.1:2160534..2160595:-	CM007544.1:2160534..2160595:-	CM007544.1:2160534..2160595:-	CM007544.1:2160534..2160595:-	CM007544.1:2160534..2160595:-	caucuuacuagacagugcugga	caucuuacuagacagugcugga	caucuuacuagacagugcugga	caucuuacuagacagugcugga	caucuuacuagacagugcugga	caucuuacuagacagugcugga	caucuuacuagacagugcugga	21	27	58	20	71	3	0	13.5012	9.62532	14.0365	42.6996	204.288	15.1355	0
190	conserve-cli-miR-200a-3p	caucuuacuagacagugcuggauuuuuuggaucuacucuaacacugucugguaacgauguu	caucuuacuagacagugcuggauuuuuuggaucuacucuaacacugucugguaacgauguu	caucuuacuagacagugcuggauuuuuuggaucuacucuaacacugucugguaacgauguu	caucuuacuagacagugcuggauuuuuuggaucuacucuaacacugucugguaacgauguu	caucuuacuagacagugcuggauuuuuuggaucuacucuaacacugucugguaacgauguu	caucuuacuagacagugcuggauuuuuuggaucuacucuaacacugucugguaacgauguu	caucuuacuagacagugcuggauuuuuuggaucuacucuaacacugucugguaacgauguu	CM007544.1:2160534..2160595:-	CM007544.1:2160534..2160595:-	CM007544.1:2160534..2160595:-	CM007544.1:2160534..2160595:-	CM007544.1:2160534..2160595:-	CM007544.1:2160534..2160595:-	CM007544.1:2160534..2160595:-	uaacacugucugguaacgauguu	uaacacugucugguaacgauguu	uaacacugucugguaacgauguu	uaacacugucugguaacgauguu	uaacacugucugguaacgauguu	uaacacugucugguaacgauguu	uaacacugucugguaacgauguu	571	446	3587	1950	871	52	30	367.103	158.996	868.082	4163.22	2506.12	262.348	104.9
191	conserve-cli-miR-200b-5p	caucuuacugggcagcauuggauguuuucugucuuucuaauacugccugguaaugaugau	caucuuacugggcagcauuggauguuuucugucuuucuaauacugccugguaaugaugau	caucuuacugggcagcauuggauguuuucugucuuucuaauacugccugguaaugaugau	caucuuacugggcagcauuggauguuuucugucuuucuaauacugccugguaaugaugau	caucuuacugggcagcauuggauguuuucugucuuucuaauacugccugguaaugaugau	caucuuacugggcagcauuggauguuuucugucuuucuaauacugccugguaaugaugau	caucuuacugggcagcauuggauguuuucugucuuucuaauacugccugguaaugaugau	CM007544.1:2162865..2162925:-	CM007544.1:2162865..2162925:-	CM007544.1:2162865..2162925:-	CM007544.1:2162865..2162925:-	CM007544.1:2162865..2162925:-	CM007544.1:2162865..2162925:-	CM007544.1:2162865..2162925:-	caucuuacugggcagcauugga	caucuuacugggcagcauugga	caucuuacugggcagcauugga	caucuuacugggcagcauugga	caucuuacugggcagcauugga	caucuuacugggcagcauugga	caucuuacugggcagcauugga	31	59	92	24	39	4	0	19.9303	21.0331	22.2647	51.2396	112.214	20.1806	0
192	conserve-cli-miR-200b-3p	caucuuacugggcagcauuggauguuuucugucuuucuaauacugccugguaaugaugau	caucuuacugggcagcauuggauguuuucugucuuucuaauacugccugguaaugaugau	caucuuacugggcagcauuggauguuuucugucuuucuaauacugccugguaaugaugau	caucuuacugggcagcauuggauguuuucugucuuucuaauacugccugguaaugaugau	caucuuacugggcagcauuggauguuuucugucuuucuaauacugccugguaaugaugau	caucuuacugggcagcauuggauguuuucugucuuucuaauacugccugguaaugaugau	caucuuacugggcagcauuggauguuuucugucuuucuaauacugccugguaaugaugau	CM007544.1:2162865..2162925:-	CM007544.1:2162865..2162925:-	CM007544.1:2162865..2162925:-	CM007544.1:2162865..2162925:-	CM007544.1:2162865..2162925:-	CM007544.1:2162865..2162925:-	CM007544.1:2162865..2162925:-	uaauacugccugguaaugaugau	uaauacugccugguaaugaugau	uaauacugccugguaaugaugau	uaauacugccugguaaugaugau	uaauacugccugguaaugaugau	uaauacugccugguaaugaugau	uaauacugccugguaaugaugau	639	1240	2185	1876	1532	48	52	410.821	442.052	528.787	4005.23	4408.01	242.167	181.827
193	conserve-cli-miR-675-3p	uacugcaugccguuccagaugugcugcaauaucaaagcacagcuggcgcggcugaggaagc	uacugcaugccguuccagaugugcugcaauaucaaagcacagcuggcgcggcugaggaagc	uacugcaugccguuccagaugugcugcaauaucaaagcacagcuggcgcggcugaggaagc	uacugcaugccguuccagaugugcugcaauaucaaagcacagcuggcgcggcugaggaagc	uacugcaugccguuccagaugugcugcaauaucaaagcacagcuggcgcggcugaggaagc	uacugcaugccguuccagaugugcugcaauaucaaagcacagcuggcgcggcugaggaagc	uacugcaugccguuccagaugugcugcaauaucaaagcacagcuggcgcggcugaggaagc	CM007542.1:4593797..4593858:+	CM007542.1:4593797..4593858:+	CM007542.1:4593797..4593858:+	CM007542.1:4593797..4593858:+	CM007542.1:4593797..4593858:+	CM007542.1:4593797..4593858:+	CM007542.1:4593797..4593858:+	ggcgcggcugaggaagc	uggcgcggcugaggaagc	uggcgcggcugaggaagc	uggcgcggcugaggaagc	uggcgcggcugaggaagc	uggcgcggcugaggaagc	uggcgcggcugaggaagc	20	57	0	0	0	0	0	12.8582	20.3201	0	0	0	0	0
194	conserve-cli-miR-340-5p	gaguaaugcuugggaaucuguuauguuacaggccuguugugauagagaaccagcuauaccacug	gaguaaugcuugggaaucuguuauguuacaggccuguugugauagagaaccagcuauaccacug	gaguaaugcuugggaaucuguuauguuacaggccuguugugauagagaaccagcuauaccacug	gaguaaugcuugggaaucuguuauguuacaggccuguugugauagagaaccagcuauaccacug	gaguaaugcuugggaaucuguuauguuacaggccuguugugauagagaaccagcuauaccacug	gaguaaugcuugggaaucuguuauguuacaggccuguugugauagagaaccagcuauaccacug	gaguaaugcuugggaaucuguuauguuacaggccuguugugauagagaaccagcuauaccacug	CM007526.1:46722576..46722640:+	CM007526.1:46722576..46722640:+	CM007526.1:46722576..46722640:+	CM007526.1:46722576..46722640:+	CM007526.1:46722576..46722640:+	CM007526.1:46722576..46722640:+	CM007526.1:46722576..46722640:+	gaguaaugcuugggaaucu	gaguaaugcuugggaaucu	gaguaaugcuugggaaucu	gaguaaugcuugggaaucu	gaguaaugcuugggaaucu	gaguaaugcuugggaaucu	gaguaaugcuugggaaucu	0	0	0	0	0	8	0	0	0	0	0	0	40.3612	0
195	conserve-cli-miR-92-1-3p	guggaucacgaugcaauuuugauuaguuuaguaggagaaaaauugcacgguauccaucugu	guggaucacgaugcaauuuugauuaguuuaguaggagaaaaauugcacgguauccaucugu	ggguggaucacgaugcaauuuugauuaguuuaguaggagaaaaauugcacgguauccaucugu	guggaucacgaugcaauuuugauuaguuuaguaggagaaaaauugcacgguauccaucugu	guggaucacgaugcaauuuugauuaguuuaguaggagaaaaauugcacgguauccaucugu	ggguggaucacgaugcaauuuugauuaguuuaguaggagaaaaauugcacgguauccaucugu	ggguggaucacgaugcaauuuugauuaguuuaguaggagaaaaauugcacgguauccaucugu	CM007523.1:13758623..13758684:-	CM007523.1:13758623..13758684:-	CM007523.1:13758623..13758686:-	CM007523.1:13758623..13758684:-	CM007523.1:13758623..13758684:-	CM007523.1:13758623..13758686:-	CM007523.1:13758623..13758686:-	aauugcacgguauccaucugu	aauugcacgguauccaucugu	aauugcacgguauccaucugu	aauugcacgguauccaucugu	aauugcacgguauccaucugu	aauugcacgguauccaucugu	aauugcacgguauccaucugu	316	828	892	277	149	11	5	203.16	295.177	215.871	591.39	428.717	55.4967	17.4834
196	conserve-cli-miR-2450a-3p	gacguccccacugccacguccucgcucuucguggacaagcucaccacggaagguagggacggacuggggggcaguggggacaccc	gacguccccacugccacguccucgcucuucguggacaagcucaccacggaagguagggacggacuggggggcaguggggacaccc	gacguccccacugccacguccucgcucuucguggacaagcucaccacggaagguagggacggacuggggggcaguggggacaccc	gacguccccacugccacguccucgcucuucguggacaagcucaccacggaagguagggacggacuggggggcaguggggacaccc	gacguccccacugccacguccucgcucuucguggacaagcucaccacggaagguagggacggacuggggggcaguggggacaccc	gacguccccacugccacguccucgcucuucguggacaagcucaccacggaagguagggacggacuggggggcaguggggacaccc	gacguccccacugccacguccucgcucuucguggacaagcucaccacggaagguagggacggacuggggggcaguggggacaccc	CM007550.1:2775127..2775212:-	CM007550.1:2775127..2775212:-	CM007550.1:2775127..2775212:-	CM007550.1:2775127..2775212:-	CM007550.1:2775127..2775212:-	CM007550.1:2775127..2775212:-	CM007550.1:2775127..2775212:-	ggggcaguggggacaccc	ggggcaguggggacaccc	ggggcaguggggacaccc	ggggcaguggggacaccc	ggggcaguggggacaccc	ggggcaguggggacaccc	ggggcaguggggacaccc	0	3	0	0	0	0	0	0	1.06948	0	0	0	0	0
197	conserve-cli-miR-2188-5p	aagguccaaccucacauguccuguauagaauaaagagggauauauguggucagaccuauc	aagguccaaccucacauguccuguauagaauaaagagggauauauguggucagaccuaucc	aagguccaaccucacauguccuguauagaauaaagagggauauauguggucagaccuaucc	aagguccaaccucacauguccuguauagaauaaagagggauauauguggucagaccuauc	aagguccaaccucacauguccuguauagaauaaagagggauauauguggucagaccuaucc	aagguccaaccucacauguccuguauagaauaaagagggauauauguggucagaccuaucc	aagguccaaccucacauguccuguauagaauaaagagggauauauguggucagaccuauc	CM007545.1:3794203..3794263:-	CM007545.1:3794202..3794263:-	CM007545.1:3794202..3794263:-	CM007545.1:3794203..3794263:-	CM007545.1:3794202..3794263:-	CM007545.1:3794202..3794263:-	CM007545.1:3794203..3794263:-	aagguccaaccucacauguccu	aagguccaaccucacauguccu	aagguccaaccucacauguccu	aagguccaaccucacauguccu	aagguccaaccucacauguccu	aagguccaaccucacauguccu	aagguccaaccucacauguccu	6	240	51	17	67	27	19	3.85747	85.5584	12.3424	36.2947	192.779	136.219	66.4368
198	conserve-cli-miR-2188-3p	aagguccaaccucacauguccuguauagaauaaagagggauauauguggucagaccuauc	aagguccaaccucacauguccuguauagaauaaagagggauauauguggucagaccuaucc	aagguccaaccucacauguccuguauagaauaaagagggauauauguggucagaccuaucc	aagguccaaccucacauguccuguauagaauaaagagggauauauguggucagaccuauc	aagguccaaccucacauguccuguauagaauaaagagggauauauguggucagaccuaucc	aagguccaaccucacauguccuguauagaauaaagagggauauauguggucagaccuaucc	aagguccaaccucacauguccuguauagaauaaagagggauauauguggucagaccuauc	CM007545.1:3794203..3794263:-	CM007545.1:3794202..3794263:-	CM007545.1:3794202..3794263:-	CM007545.1:3794203..3794263:-	CM007545.1:3794202..3794263:-	CM007545.1:3794202..3794263:-	CM007545.1:3794203..3794263:-	gauauauguggucagaccuauc	auauauguggucagaccuaucc	auauauguggucagaccuaucc	gauauauguggucagaccuauc	uauauguggucagaccuaucc	auauauguggucagaccuaucc	gauauauguggucagaccuauc	0	5	2	0	1	1	0	0	1.78247	0.484016	0	2.87729	5.04515	0
199	conserve-cli-miR-1559-5p	uucgaugcuuguaugcuacucccaagaaugcuaacaggaguuccauguaugcaucgagca	uucgaugcuuguaugcuacucccaagaaugcuaacaggaguuccauguaugcaucgagca	uucgaugcuuguaugcuacucccaagaaugcuaacaggaguuccauguaugcaucgagca	uucgaugcuuguaugcuacucccaagaaugcuaacaggaguuccauguaugcaucgagca	uucgaugcuuguaugcuacucccaagaaugcuaacaggaguuccauguaugcaucgagca	uucgaugcuuguaugcuacucccaagaaugcuaacaggaguuccauguaugcaucgagca	uucgaugcuuguaugcuacucccaagaaugcuaacaggaguuccauguaugcaucgagca	CM007530.1:9710428..9710488:-	CM007530.1:9710428..9710488:-	CM007530.1:9710428..9710488:-	CM007530.1:9710428..9710488:-	CM007530.1:9710428..9710488:-	CM007530.1:9710428..9710488:-	CM007530.1:9710428..9710488:-	uucgaugcuuguaugcuacucc	uucgaugcuuguaugcuacucc	uucgaugcuuguaugcuacucc	uucgaugcuuguaugcuacucc	uucgaugcuuguaugcuacucc	uucgaugcuuguaugcuacucc	uucgaugcuuguaugcuacucc	90	204	142	68	66	1	4	57.8621	72.7247	34.3651	145.179	189.901	5.04515	13.9867
200	conserve-cli-miR-19b-5p	ugugcaaauccaugcaaaacugacuguggcagugacaagucagucagugaguguggaaaauuuguacccc	aguuuugcagguuugcauccagcuguaugauacucugcugugcaaauccaugcaaaacug	guuuugcagguuugcauccagcuguaugauacucugcugugcaaauccaugcaaaacug	aguuuugcagguuugcaucccagcuuacuaaaauugcugugcaaauccaugcaaaacuga	ugugcaaauccaugcaaaacugacuguggcagugacaagucagucagugaguguggaaaauuuguacccc	guuuugcagguuugcauccagcuguaugauacucugcugugcaaauccaugcaaaacug	ugugcaaauccaugcaaaacugacuguggcagugacaagucagucagugaguguggaaaauuuguacccc	CM007525.1:151882906..151882976:-	CM007525.1:151882954..151883014:-	CM007525.1:151882954..151883013:-	CM007523.1:13758931..13758991:-	CM007525.1:151882906..151882976:-	CM007525.1:151882954..151883013:-	CM007525.1:151882906..151882976:-	ugugcaaauccaugcaaaacug	aguuuugcagguuugcauccagc	guuuugcagguuugcauccagc	aguuuugcagguuugcaucccagcu	ugugcaaauccaugcaaaacuga	guuuugcagguuugcauccagc	ugugcaaauccaugcaaaacuga	148	1	0	1	32	0	1	95.151	0.356493	0	2.13498	92.0733	0	3.49667
201	conserve-cli-miR-19b-3p	ugugcaaauccaugcaaaacugacuguggcagugacaagucagucagugaguguggaaaauuuguacccc	aguuuugcagguuugcauccagcuguaugauacucugcugugcaaauccaugcaaaacug	guuuugcagguuugcauccagcuguaugauacucugcugugcaaauccaugcaaaacug	aguuuugcagguuugcaucccagcuuacuaaaauugcugugcaaauccaugcaaaacuga	ugugcaaauccaugcaaaacugacuguggcagugacaagucagucagugaguguggaaaauuuguacccc	guuuugcagguuugcauccagcuguaugauacucugcugugcaaauccaugcaaaacug	ugugcaaauccaugcaaaacugacuguggcagugacaagucagucagugaguguggaaaauuuguacccc	CM007525.1:151882906..151882976:-	CM007525.1:151882954..151883014:-	CM007525.1:151882954..151883013:-	CM007523.1:13758931..13758991:-	CM007525.1:151882906..151882976:-	CM007525.1:151882954..151883013:-	CM007525.1:151882906..151882976:-	gugaguguggaaaauuuguacccc	ugugcaaauccaugcaaaacug	ugugcaaauccaugcaaaacug	ugugcaaauccaugcaaaacuga	agugaguguggaaaauuuguacccc	ugugcaaauccaugcaaaacug	agugaguguggaaaauuuguacccc	0	372	703	353	0	6	0	0	132.616	170.131	753.649	0	30.2709	0
202	conserve-cli-miR-19a-5p	guuaguuuugcauaguugcacuacaagaagaguguaguugugcaaaucuaugcaaaacuga	aguuuugcauaguugcacuacaagaagaguguaguugugcaaaucuaugcaaaacuga	null	aguuuugcauaguugcacuacaagaagaguguaguugugcaaaucuaugcaaaacuga	aguuuugcauaguugcacuacaagaagaguguaguugugcaaaucuaugcaaaacuga	aguuuugcauaguugcacuacaagaagaguguaguugugcaaaucuaugcaaaacuga	null	CM007525.1:151883264..151883325:-	CM007525.1:151883264..151883322:-	null	CM007525.1:151883264..151883322:-	CM007525.1:151883264..151883322:-	CM007525.1:151883264..151883322:-	null	guuaguuuugcauaguugcacu	aguuuugcauaguugcacuac	null	aguuuugcauaguugcacuac	aguuuugcauaguugcacuac	aguuuugcauaguugcacuac	null	46	0	0	0	0	0	0	29.5739	0	0	0	0	0	0
203	conserve-cli-miR-19a-3p	guuaguuuugcauaguugcacuacaagaagaguguaguugugcaaaucuaugcaaaacuga	aguuuugcauaguugcacuacaagaagaguguaguugugcaaaucuaugcaaaacuga	null	aguuuugcauaguugcacuacaagaagaguguaguugugcaaaucuaugcaaaacuga	aguuuugcauaguugcacuacaagaagaguguaguugugcaaaucuaugcaaaacuga	aguuuugcauaguugcacuacaagaagaguguaguugugcaaaucuaugcaaaacuga	null	CM007525.1:151883264..151883325:-	CM007525.1:151883264..151883322:-	null	CM007525.1:151883264..151883322:-	CM007525.1:151883264..151883322:-	CM007525.1:151883264..151883322:-	null	ugugcaaaucuaugcaaaacuga	ugugcaaaucuaugcaaaacuga	null	ugugcaaaucuaugcaaaacuga	ugugcaaaucuaugcaaaacuga	ugugcaaaucuaugcaaaacuga	null	78	248	0	123	12	2	0	50.1471	88.4104	0	262.603	34.5275	10.0903	0
204	conserve-cli-miR-1552-5p	uuagugcgcgguaagcuagggugugaguuugcagcacgcuagcugcucugcacuaacu	uuagugcgcgguaagcuagggugugaguuugcagcacgcuagcugcucugcacuaacu	uuagugcgcgguaagcuagggugugaguuugcagcacgcuagcugcucugcacuaacu	uuagugcgcgguaagcuagggugugaguuugcagcacgcuagcugcucugcacuaacu	uuagugcgcgguaagcuagggugugaguuugcagcacgcuagcugcucugcacuaacu	null	uuagugcgcgguaagcuagggugugaguuugcagcacgcuagcugcucugcacuaacu	CM007525.1:138922673..138922731:+	CM007525.1:138922673..138922731:+	CM007525.1:138922673..138922731:+	CM007525.1:138922673..138922731:+	CM007525.1:138922673..138922731:+	null	CM007525.1:138922673..138922731:+	uuagugcgcgguaagcuagggug	uuagugcgcgguaagcuagggug	uuagugcgcgguaagcuagggugu	uuagugcgcgguaagcuagggugu	uuagugcgcgguaagcuagggugu	null	uuagugcgcgguaagcuagggugu	5	57	15	43	23	0	1	3.21456	20.3201	3.63012	91.8042	66.1777	0	3.49667
205	conserve-cli-miR-1552-3p	uuagugcgcgguaagcuagggugugaguuugcagcacgcuagcugcucugcacuaacu	uuagugcgcgguaagcuagggugugaguuugcagcacgcuagcugcucugcacuaacu	uuagugcgcgguaagcuagggugugaguuugcagcacgcuagcugcucugcacuaacu	uuagugcgcgguaagcuagggugugaguuugcagcacgcuagcugcucugcacuaacu	uuagugcgcgguaagcuagggugugaguuugcagcacgcuagcugcucugcacuaacu	null	uuagugcgcgguaagcuagggugugaguuugcagcacgcuagcugcucugcacuaacu	CM007525.1:138922673..138922731:+	CM007525.1:138922673..138922731:+	CM007525.1:138922673..138922731:+	CM007525.1:138922673..138922731:+	CM007525.1:138922673..138922731:+	null	CM007525.1:138922673..138922731:+	cgcuagcugcucugcacuaacu	cuagcugcucugcacuaacu	cgcuagcugcucugcacuaacu	cgcuagcugcucugcacuaacu	cgcuagcugcucugcacuaacu	null	acgcuagcugcucugcacuaacu	0	5	3	5	9	0	0	0	1.78247	0.726023	10.6749	25.8956	0	0
206	conserve-cli-miR-4728-5p	gaugcugacuccugugcccaggcucccucaggccaccaaaggguguccugccugcagugccuggggcaggaggcagcgggac	ggcaggauggccgagcgggguggccccguggccacugugccgc	gaugcugacuccugugcccaggcucccucaggccaccaaaggguguccugccugcagugccuggggcaggaggcagcgggac	gaugcugacuccugugcccaggcucccucaggccaccaaaggguguccugccugcagugccuggggcaggaggcagcgggac	gaugcugacuccugugcccaggcucccucaggccaccaaaggguguccugccugcagugccuggggcaggaggcagcgggac	gaugcugacuccugugcccaggcucccucaggccaccaaaggguguccugccugcagugccuggggcaggaggcagcgggac	gaugcugacuccugugcccaggcucccucaggccaccaaaggguguccugccugcagugccuggggcaggaggcagcgggac	CM007525.1:52575812..52575894:-	CM007546.1:3529048..3529091:+	CM007525.1:52575812..52575894:-	CM007525.1:52575812..52575894:-	CM007525.1:52575812..52575894:-	CM007525.1:52575812..52575894:-	CM007525.1:52575812..52575894:-	gaugcugacuccugugccc	ggcaggauggccgagcgg	gaugcugacuccugugccc	gaugcugacuccugugccc	gaugcugacuccugugccc	gaugcugacuccugugccc	gaugcugacuccugugccc	2	17	0	0	0	0	0	1.28582	6.06039	0	0	0	0	0
207	novel-cli-miR-36-5p	auagcucagucuguagagagugugacugcugugagaccuccgagagugaggugugc	auagcucagucuguagagagugugacugcugugagaccuccgagagugaggugugc	auagcucagucuguagagagugugacugcugugagaccuccgagagugaggugugc	ucuacagucccuuguagcaaggauggcaggcuguagagg	auagcucagucuguagagagugugacugcugugagaccuccgagagugaggugugc	cuagcucagcugguagaggucugucccugaauuauauccugggacagugauccuccugcccuauggugagaa	auagcucagucuguagagagugugacugcugugagaccuccgagagugaggugugc	CM007528.1:40007081..40007137:-	CM007528.1:40007081..40007137:-	CM007528.1:40007081..40007137:-	CM007532.1:10998607..10998646:+	CM007528.1:40007081..40007137:-	CM007528.1:16248164..16248236:-	CM007528.1:40007081..40007137:-	auagcucagucuguagag	auagcucagucuguagag	auagcucagucuguagag	ucuacagucccuuguag	auagcucagucuguagag	cuagcucagcugguagagg	auagcucagucuguagag	0	361	0	0	0	70	0	0	128.694	0	0	0	353.161	0
208	novel-cli-miR-36-3p	auagcucagucuguagagagugugacugcugugagaccuccgagagugaggugugc	auagcucagucuguagagagugugacugcugugagaccuccgagagugaggugugc	auagcucagucuguagagagugugacugcugugagaccuccgagagugaggugugc	ucuacagucccuuguagcaaggauggcaggcuguagagg	auagcucagucuguagagagugugacugcugugagaccuccgagagugaggugugc	cuagcucagcugguagaggucugucccugaauuauauccugggacagugauccuccugcccuauggugagaa	auagcucagucuguagagagugugacugcugugagaccuccgagagugaggugugc	CM007528.1:40007081..40007137:-	CM007528.1:40007081..40007137:-	CM007528.1:40007081..40007137:-	CM007532.1:10998607..10998646:+	CM007528.1:40007081..40007137:-	CM007528.1:16248164..16248236:-	CM007528.1:40007081..40007137:-	ccgagagugaggugugc	ccgagagugaggugugc	ccgagagugaggugugc	auggcaggcuguagagg	ccgagagugaggugugc	uccugcccuauggugagaa	ccgagagugaggugugc	0	0	0	15	0	0	0	0	0	0	32.0247	0	0	0
209	conserve-cli-miR-125b-5p	ucccugagacccuaacuugugagguuuuuuagcaacaaucacaagucaggcucuugggacc	ucccugagacccuaacuugugagguuuuuuagcaacaaucacaagucaggcucuugggacc	ucccugagacccuaacuugugagguuuuuuagcaacaaucacaagucaggcucuugggaccu	ucccugagacccuaacuugugagguuuuuuagcaacaaucacaagucaggcucuugggaccua	ucccugagacccuaacuugugagguuuuuuagcaacaaucacaagucaggcucuugggaccua	ucccugagacccuaacuugugauguuuagcuuuuaaauccacggguuaggcucuugggagc	ucccugagacccuaacuugugauguuuagcuuuuaaauccacggguuaggcucuugggagc	CM007525.1:129098530..129098591:+	CM007525.1:129098530..129098591:+	CM007525.1:129098530..129098592:+	CM007525.1:129098530..129098593:+	CM007525.1:129098530..129098593:+	CM007547.1:846267..846328:-	CM007547.1:846267..846328:-	ucccugagacccuaacuuguga	ucccugagacccuaacuuguga	ucccugagacccuaacuuguga	ucccugagacccuaacuuguga	ucccugagacccuaacuuguga	ucccugagacccuaacuuguga	ucccugagacccuaacuuguga	87	259	205	255	198	8	11	55.9333	92.3318	49.6116	544.42	569.704	40.3612	38.4634
210	conserve-cli-miR-125b-3p	ucccugagacccuaacuugugagguuuuuuagcaacaaucacaagucaggcucuugggacc	ucccugagacccuaacuugugagguuuuuuagcaacaaucacaagucaggcucuugggacc	ucccugagacccuaacuugugagguuuuuuagcaacaaucacaagucaggcucuugggaccu	ucccugagacccuaacuugugagguuuuuuagcaacaaucacaagucaggcucuugggaccua	ucccugagacccuaacuugugagguuuuuuagcaacaaucacaagucaggcucuugggaccua	ucccugagacccuaacuugugauguuuagcuuuuaaauccacggguuaggcucuugggagc	ucccugagacccuaacuugugauguuuagcuuuuaaauccacggguuaggcucuugggagc	CM007525.1:129098530..129098591:+	CM007525.1:129098530..129098591:+	CM007525.1:129098530..129098592:+	CM007525.1:129098530..129098593:+	CM007525.1:129098530..129098593:+	CM007547.1:846267..846328:-	CM007547.1:846267..846328:-	acaagucaggcucuugggacc	acaagucaggcucuugggacc	acaagucaggcucuugggaccu	acaagucaggcucuugggaccua	acaagucaggcucuugggaccua	acggguuaggcucuugggagc	acggguuaggcucuugggagc	17	41	22	3	5	0	0	10.9295	14.6162	5.32417	6.40495	14.3865	0	0
211	conserve-cli-miR-6417-5p	cagcaaaccgacacagguagcaagaaauauuccucaagguguggguuguuuuuugguguguuuuuuguuuguuucu	cagcaaaccgacacagguagcaagaaauauuccucaagguguggguuguuuuuugguguguuuuuuguuuguuucu	cagcaaaccgacacagguagcaagaaauauuccucaagguguggguuguuuuuugguguguuuuuuguuuguuucu	cagcaaaccgacacagguagcaagaaauauuccucaagguguggguuguuuuuugguguguuuuuuguuuguuucu	cagcaaaccgacacagguagcaagaaauauuccucaagguguggguuguuuuuugguguguuuuuuguuuguuucu	cagcaaaccgacacagguagcaagaaauauuccucaagguguggguuguuuuuugguguguuuuuuguuuguuucu	cagcaaaccgacacagguagcaagaaauauuccucaagguguggguuguuuuuugguguguuuuuuguuuguuucu	CM007529.1:24854913..24854989:+	CM007529.1:24854913..24854989:+	CM007529.1:24854913..24854989:+	CM007529.1:24854913..24854989:+	CM007529.1:24854913..24854989:+	CM007529.1:24854913..24854989:+	CM007529.1:24854913..24854989:+	cagcaaaccgacacagguag	cagcaaaccgacacagguag	cagcaaaccgacacagguag	cagcaaaccgacacagguag	cagcaaaccgacacagguag	cagcaaaccgacacagguag	cagcaaaccgacacagguag	0	0	0	0	0	45	0	0	0	0	0	0	227.032	0
212	novel-cli-miR-37-3p	accuggaguagacugcgcggguucguguccaggcgg	accuggaguagacugcgcggguucguguccaggcgg	accuggaguagacugcgcggguucguguccaggcgg	accuggaguagacugcgcggguucguguccaggcgg	accuggaguagacugcgcggguucguguccaggcgg	accuggaguagacugcgcggguucguguccaggcgg	accuggaguagacugcgcggguucguguccaggcgg	CM007526.1:2842923..2842959:-	CM007526.1:2842923..2842959:-	CM007526.1:2842923..2842959:-	CM007526.1:2842923..2842959:-	CM007526.1:2842923..2842959:-	CM007526.1:2842923..2842959:-	CM007526.1:2842923..2842959:-	gguucguguccaggcgg	gguucguguccaggcgg	gguucguguccaggcgg	gguucguguccaggcgg	gguucguguccaggcgg	gguucguguccaggcgg	gguucguguccaggcgg	28	0	0	0	0	0	0	18.0015	0	0	0	0	0	0
213	conserve-cli-miR-429-5p	gucuuaccaggcaaaguuagaucuagcuauuuuugucuaauacugucugguaaugccgu	gucuuaccaggcaaaguuagaucuagcuauuuuugucuaauacugucugguaaugccgu	gucuuaccaggcaaaguuagaucuagcuauuuuugucuaauacugucugguaaugccgu	gucuuaccaggcaaaguuagaucuagcuauuuuugucuaauacugucugguaaugccgu	gucuuaccaggcaaaguuagaucuagcuauuuuugucuaauacugucugguaaugccgu	ugucuuaccaggcaaaguuagaucuagcuauuuuugucuaauacugucugguaaugccgu	ugucuuaccaggcaaaguuagaucuagcuauuuuugucuaauacugucugguaaugccgu	CM007544.1:2157860..2157919:-	CM007544.1:2157860..2157919:-	CM007544.1:2157860..2157919:-	CM007544.1:2157860..2157919:-	CM007544.1:2157860..2157919:-	CM007544.1:2157860..2157920:-	CM007544.1:2157860..2157920:-	gucuuaccaggcaaaguuaga	gucuuaccaggcaaaguuagau	gucuuaccaggcaaaguuagau	gucuuaccaggcaaaguuagau	gucuuaccaggcaaaguuagau	ugucuuaccaggcaaaguuaga	ugucuuaccaggcaaaguuaga	10	7	9	1	17	0	0	6.42912	2.49545	2.17807	2.13498	48.914	0	0
214	conserve-cli-miR-429-3p	gucuuaccaggcaaaguuagaucuagcuauuuuugucuaauacugucugguaaugccgu	gucuuaccaggcaaaguuagaucuagcuauuuuugucuaauacugucugguaaugccgu	gucuuaccaggcaaaguuagaucuagcuauuuuugucuaauacugucugguaaugccgu	gucuuaccaggcaaaguuagaucuagcuauuuuugucuaauacugucugguaaugccgu	gucuuaccaggcaaaguuagaucuagcuauuuuugucuaauacugucugguaaugccgu	ugucuuaccaggcaaaguuagaucuagcuauuuuugucuaauacugucugguaaugccgu	ugucuuaccaggcaaaguuagaucuagcuauuuuugucuaauacugucugguaaugccgu	CM007544.1:2157860..2157919:-	CM007544.1:2157860..2157919:-	CM007544.1:2157860..2157919:-	CM007544.1:2157860..2157919:-	CM007544.1:2157860..2157919:-	CM007544.1:2157860..2157920:-	CM007544.1:2157860..2157920:-	uaauacugucugguaaugccgu	uaauacugucugguaaugccgu	uaauacugucugguaaugccgu	uaauacugucugguaaugccgu	uaauacugucugguaaugccgu	uaauacugucugguaaugccgu	uaauacugucugguaaugccgu	1313	1019	1389	638	649	35	23	844.143	363.267	336.149	1362.12	1867.36	176.58	80.4235
215	conserve-cli-miR-199-5p	cccaguguucagacuaccuguucaggacaaugcuguuguacaguagucugcacauugguu	cccaguguucagacuaccuguucaggacuacgagauuguacaguagucugcacauugguu	cccaguguucagacuaccuguucaggacuacgagauuguacaguagucugcacauugguu	ccaguguucagacuaccuguucaggacuacgagauuguacaguagucugcacauugguu	cccaguguucagacuaccuguucaggacuacgagauuguacaguagucugcacauugguu	cccaguguucagacuaccuguucaggacaaugcuguuguacaguagucugcacauugguua	null	CM007532.1:14441607..14441667:+	CM007540.1:5070202..5070262:+	CM007540.1:5070202..5070262:+	CM007540.1:5070203..5070262:+	CM007540.1:5070202..5070262:+	CM007532.1:14441607..14441668:+	null	cccaguguucagacuaccuguuc	cccaguguucagacuaccuguu	cccaguguucagacuaccuguuc	ccaguguucagacuaccuguuc	cccaguguucagacuaccuguuc	cccaguguucagacuaccuguuca	null	12	5	3	1	1	3	0	7.71494	1.78247	0.726023	2.13498	2.87729	15.1355	0
216	conserve-cli-miR-199-3p	cccaguguucagacuaccuguucaggacaaugcuguuguacaguagucugcacauugguu	cccaguguucagacuaccuguucaggacuacgagauuguacaguagucugcacauugguu	cccaguguucagacuaccuguucaggacuacgagauuguacaguagucugcacauugguu	ccaguguucagacuaccuguucaggacuacgagauuguacaguagucugcacauugguu	cccaguguucagacuaccuguucaggacuacgagauuguacaguagucugcacauugguu	cccaguguucagacuaccuguucaggacaaugcuguuguacaguagucugcacauugguua	null	CM007532.1:14441607..14441667:+	CM007540.1:5070202..5070262:+	CM007540.1:5070202..5070262:+	CM007540.1:5070203..5070262:+	CM007540.1:5070202..5070262:+	CM007532.1:14441607..14441668:+	null	acaguagucugcacauugguu	acaguagucugcacauugguu	uacaguagucugcacauugguu	acaguagucugcacauugguu	uacaguagucugcacauugguu	acaguagucugcacauugguua	null	134	23	9	1	13	2	0	86.1502	8.19935	2.17807	2.13498	37.4048	10.0903	0
217	conserve-cli-miR-2341-5p	gaguagguagagcuuagugcuuucuucaugucccccuagugugugauugcacuaaauguguuuuuaauauugcu	gaguagguagagcuuagugcuuucuucaugucccccuagugugugauugcacuaaauguguuuuuaauauugcu	gaguagguagagcuuagugcuuucuucaugucccccuagugugugauugcacuaaauguguuuuuaauauugcu	gaguagguagagcuuagugcuuucuucaugucccccuagugugugauugcacuaaauguguuuuuaauauugcu	gaguagguagagcuuagugcuuucuucaugucccccuagugugugauugcacuaaauguguuuuuaauauugcu	gaguagguagagcuuagugcuuucuucaugucccccuagugugugauugcacuaaauguguuuuuaauauugcu	gaguagguagagcuuagugcuuucuucaugucccccuagugugugauugcacuaaauguguuuuuaauauugcu	CM007525.1:191110859..191110933:+	CM007525.1:191110859..191110933:+	CM007525.1:191110859..191110933:+	CM007525.1:191110859..191110933:+	CM007525.1:191110859..191110933:+	CM007525.1:191110859..191110933:+	CM007525.1:191110859..191110933:+	gaguagguagagcuuagugc	gaguagguagagcuuagugc	gaguagguagagcuuagugc	gaguagguagagcuuagugc	gaguagguagagcuuagugc	gaguagguagagcuuagugc	gaguagguagagcuuagugc	0	0	0	0	0	4	0	0	0	0	0	0	20.1806	0
218	conserve-cli-miR-2682-3p	gugugcuuauucagaucugcaguacauggggcuugggccagauggcucacccuuguucuccugccucuuugaauaugggacccg	gugugcuuauucagaucugcaguacauggggcuugggccagauggcucacccuuguucuccugccucuuugaauaugggacccg	gugugcuuauucagaucugcaguacauggggcuugggccagauggcucacccuuguucuccugccucuuugaauaugggacccg	gugugcuuauucagaucugcaguacauggggcuugggccagauggcucacccuuguucuccugccucuuugaauaugggacccg	gugugcuuauucagaucugcaguacauggggcuugggccagauggcucacccuuguucuccugccucuuugaauaugggacccg	gugugcuuauucagaucugcaguacauggggcuugggccagauggcucacccuuguucuccugccucuuugaauaugggacccg	gugugcuuauucagaucugcaguacauggggcuugggccagauggcucacccuuguucuccugccucuuugaauaugggacccg	CM007533.1:22070221..22070305:+	CM007533.1:22070221..22070305:+	CM007533.1:22070221..22070305:+	CM007533.1:22070221..22070305:+	CM007533.1:22070221..22070305:+	CM007533.1:22070221..22070305:+	CM007533.1:22070221..22070305:+	ugccucuuugaauaugggacccg	ugccucuuugaauaugggacccg	ugccucuuugaauaugggacccg	ugccucuuugaauaugggacccg	ugccucuuugaauaugggacccg	ugccucuuugaauaugggacccg	ugccucuuugaauaugggacccg	0	0	0	0	3	0	0	0	0	0	0	8.63188	0	0
219	novel-cli-miR-38-5p	ggggggguccccggggggggucccugcaccagggugccaccaggacccuccuguggcaccggggcgucaccggggcccuccugg	ggggggguccccggggggggucccugcaccagggugccaccaggacccuccuguggcaccggggcgucaccggggcccuccugg	ggggggguccccggggggggucccugcaccagggugccaccaggacccuccuguggcaccggggcgucaccggggcccuccugg	ggggggguccccggggggggucccugcaccagggugccaccaggacccuccuguggcaccggggcgucaccggggcccuccugg	ggggggguccccggggggggucccugcaccagggugccaccaggacccuccuguggcaccggggcgucaccggggcccuccugg	ggggggguccccggggggggucccugcaccagggugccaccaggacccuccuguggcaccggggcgucaccggggcccuccugg	ggggggguccccggggggggucccugcaccagggugccaccaggacccuccuguggcaccggggcgucaccggggcccuccugg	KV878001.1:396204..396288:+	KV878001.1:396204..396288:+	KV878001.1:396204..396288:+	KV878001.1:396204..396288:+	KV878001.1:396204..396288:+	KV878001.1:396204..396288:+	KV878001.1:396204..396288:+	ggggggguccccgggggg	ggggggguccccgggggg	ggggggguccccgggggg	ggggggguccccgggggg	ggggggguccccgggggg	ggggggguccccgggggg	ggggggguccccgggggg	160	0	0	0	0	0	0	102.866	0	0	0	0	0	0
220	conserve-cli-miR-196-5p	uagguaguuucauguuguugggcuuuuaauuuuaaacacaagaacaucaaacuaccugau	uagguaguuucauguuguugggcuuuuaauuuuaaacacaagaacaucaaacuaccugau	null	null	null	agguaguuucauguuguuggggcuccaccuuucucucuacagcacgaaacugccuua	null	CM007550.1:1995064..1995124:+	CM007550.1:1995064..1995124:+	null	null	null	KV877994.1:4414976..4415033:+	null	uagguaguuucauguuguuggg	uagguaguuucauguuguuggg	null	null	null	agguaguuucauguuguuggg	null	1	3	0	0	0	1	0	0.642912	1.06948	0	0	0	5.04515	0
221	conserve-cli-miR-148b-5p	aaaguucuguagugcacugacugcuaucguacccagagucggagugucacagaacuuugc	aaaguucuguagugcacugacugcuaucguacccagagucggagugucacagaacuuugc	aaaguucuguagugcacugacugcuaucguacccagagucggagugucacagaacuuugcu	aaaguucuguagugcacugacugcuaucguacccagagucggagugucacagaacuuugc	aaaguucuguagugcacugacugcuaucguacccagagucggagugucacagaacuuugc	aaaguucuguagugcacugacugcuaucguacccagagucggagugucacagaacuuugc	aaaguucuguagugcacugacugcuaucguacccagagucggagugucacagaacuuugc	KV877994.1:5020937..5020997:-	KV877994.1:5020937..5020997:-	KV877994.1:5020936..5020997:-	KV877994.1:5020937..5020997:-	KV877994.1:5020937..5020997:-	KV877994.1:5020937..5020997:-	KV877994.1:5020937..5020997:-	aaaguucuguagugcacugacu	aaaguucuguagugcacugacu	aaaguucuguagugcacugacu	aaaguucuguagugcacugacu	aaaguucuguagugcacugacu	aaaguucuguagugcacugacu	aaaguucuguagugcacugacu	5	25	27	12	4	0	0	3.21456	8.91234	6.53421	25.6198	11.5092	0	0
222	conserve-cli-miR-148b-3p	aaaguucuguagugcacugacugcuaucguacccagagucggagugucacagaacuuugc	aaaguucuguagugcacugacugcuaucguacccagagucggagugucacagaacuuugc	aaaguucuguagugcacugacugcuaucguacccagagucggagugucacagaacuuugcu	aaaguucuguagugcacugacugcuaucguacccagagucggagugucacagaacuuugc	aaaguucuguagugcacugacugcuaucguacccagagucggagugucacagaacuuugc	aaaguucuguagugcacugacugcuaucguacccagagucggagugucacagaacuuugc	aaaguucuguagugcacugacugcuaucguacccagagucggagugucacagaacuuugc	KV877994.1:5020937..5020997:-	KV877994.1:5020937..5020997:-	KV877994.1:5020936..5020997:-	KV877994.1:5020937..5020997:-	KV877994.1:5020937..5020997:-	KV877994.1:5020937..5020997:-	KV877994.1:5020937..5020997:-	ucggagugucacagaacuuugc	ucggagugucacagaacuuugc	cggagugucacagaacuuugcu	ucggagugucacagaacuuugc	ucggagugucacagaacuuugc	ucggagugucacagaacuuugc	ucggagugucacagaacuuugc	1	6	1	4	1	0	0	0.642912	2.13896	0.242008	8.53993	2.87729	0	0
223	conserve-cli-miR-194-5p	uguaacagcaacuccauguggacuacacugacuuccaguggagaugcuguuacuuu	uguaacagcaacuccauguggacuacacugacuuccaguggagaugcuguuacuuu	null	uguaacagcaacuccauguggacuacacugacuuccaguggagaugcuguuacuuu	uguaacagcaacuccauguggacuacacugacuuccaguggagaugcuguuacuuu	uguaacagcaacuccauguggacuacacugacuuccaguggagaugcuguuacuuu	null	CM007527.1:13332127..13332183:+	CM007527.1:13332127..13332183:+	null	CM007527.1:13332127..13332183:+	CM007527.1:13332127..13332183:+	CM007527.1:13332127..13332183:+	null	uguaacagcaacuccaugugg	uguaacagcaacuccauguggac	null	uguaacagcaacuccauguggac	uguaacagcaacuccauguggac	uguaacagcaacuccauguggac	null	2	2	0	1	39	129	0	1.28582	0.712987	0	2.13498	112.214	650.825	0
224	conserve-cli-miR-143-3p	ggugcagugcugcaucucuggucaauugggagucugagaugaagcacuguagcuc	aggugcagugcugcaucucuggucaauugggagucugagaugaagcacuguagcucg	aggugcagugcugcaucucuggucaauugggagucugagaugaagcacuguagcucg	aggugcagugcugcaucucuggucaauugggagucugagaugaagcacuguagcucg	aggugcagugcugcaucucuggucaauugggagucugagaugaagcacuguagcucg	aggugcagugcugcaucucuggucaauugggagucugagaugaagcacuguagcucg	aggugcagugcugcaucucuggucaauugggagucugagaugaagcacuguagcucg	CM007537.1:17677500..17677555:+	CM007537.1:17677499..17677556:+	CM007537.1:17677499..17677556:+	CM007537.1:17677499..17677556:+	CM007537.1:17677499..17677556:+	CM007537.1:17677499..17677556:+	CM007537.1:17677499..17677556:+	ugagaugaagcacuguagcuc	ugagaugaagcacuguagcucg	ugagaugaagcacuguagcucg	ugagaugaagcacuguagcucg	ugagaugaagcacuguagcucg	ugagaugaagcacuguagcucg	ugagaugaagcacuguagcucg	353	0	0	3	5	5	0	226.948	0	0	6.40495	14.3865	25.2258	0
225	novel-cli-miR-41-3p	aagcaguguggcauuccacaaggucagauuuagcaggguauguggagcugacugguacu	aagcaguguggcauuccacaaggucagauuuagcaggguauguggagcugacugguacu	aagcaguguggcauuccacaaggucagauuuagcaggguauguggagcugacugguacu	aagcaguguggcauuccacaaggucagauuuagcaggguauguggagcugacugguacu	aagcaguguggcauuccacaaggucagauuuagcaggguauguggagcugacugguacu	aagcaguguggcauuccacaaggucagauuuagcaggguauguggagcugacugguacu	aagcaguguggcauuccacaaggucagauuuagcaggguauguggagcugacugguacu	CM007550.1:108899..108958:-	CM007550.1:108899..108958:-	CM007550.1:108899..108958:-	CM007550.1:108899..108958:-	CM007550.1:108899..108958:-	CM007550.1:108899..108958:-	CM007550.1:108899..108958:-	uguggagcugacugguacu	uguggagcugacugguacu	uguggagcugacugguacu	uguggagcugacugguacu	uguggagcugacugguacu	uguggagcugacugguacu	uguggagcugacugguacu	0	70	0	0	0	0	0	0	24.9545	0	0	0	0	0
226	conserve-cli-miR-8107-1-5p	gggaaacucggugggacugaagcagcugccgggagucccug	gggaaacucggugggacugaagcagcugccgggagucccug	gggaaacucggugggacugaagcagcugccgggagucccug	ggaaccgguggugggacaaagagucccauuaucguuugcaa	gggaaacucggugggacugaagcagcugccgggagucccug	cagcugggagagcaccugaauuaagcacauuugguacagggcucacugaaauaaugcc	gggaaacucggugggacugaagcagcugccgggagucccug	CM007551.1:1143477..1143518:+	CM007551.1:1143477..1143518:+	CM007551.1:1143477..1143518:+	CM007530.1:13263161..13263202:-	CM007551.1:1143477..1143518:+	CM007526.1:81841654..81841712:+	CM007551.1:1143477..1143518:+	gggaaacucggugggacu	gggaaacucggugggacu	gggaaacucggugggacu	ggaaccgguggugggac	gggaaacucggugggacu	cagcugggagagcaccu	gggaaacucggugggacu	0	1	0	10	0	524	0	0	0.356493	0	21.3498	0	2643.66	0
227	conserve-cli-miR-2954-5p	ugcugagagggcuuggggagaggauuguaguggagcuccauccccauuccacuccuagcag	ugagagggcuuggggagaggauuguaguggagcuccauccccauuccacuccuagcagc	ugcugagagggcuuggggagaggauuguaguggagcuccauccccauuccacuccuagcagc	gcugagagggcuuggggagaggauuguaguggagcuccauccccauuccacuccuagcag	ugcugagagggcuuggggagaggauuguaguggagcuccauccccauuccacuccuagca	null	cugagagggcuuggggagaggauuguaguggagcuccauccccauuccacuccuagca	KV878003.1:5672758..5672819:+	KV878003.1:5672761..5672820:+	KV878003.1:5672758..5672820:+	KV878003.1:5672759..5672819:+	KV878003.1:5672758..5672818:+	null	KV878003.1:5672760..5672818:+	ugcugagagggcuuggggag	ugagagggcuuggggagagga	ugcugagagggcuuggggagagga	gcugagagggcuuggggagagga	ugcugagagggcuuggggagaggau	null	cugagagggcuuggggagagga	4	4	0	0	3	0	0	2.57165	1.42597	0	0	8.63188	0	0
228	conserve-cli-miR-2954-3p	ugcugagagggcuuggggagaggauuguaguggagcuccauccccauuccacuccuagcag	ugagagggcuuggggagaggauuguaguggagcuccauccccauuccacuccuagcagc	ugcugagagggcuuggggagaggauuguaguggagcuccauccccauuccacuccuagcagc	gcugagagggcuuggggagaggauuguaguggagcuccauccccauuccacuccuagcag	ugcugagagggcuuggggagaggauuguaguggagcuccauccccauuccacuccuagca	null	cugagagggcuuggggagaggauuguaguggagcuccauccccauuccacuccuagca	KV878003.1:5672758..5672819:+	KV878003.1:5672761..5672820:+	KV878003.1:5672758..5672820:+	KV878003.1:5672759..5672819:+	KV878003.1:5672758..5672818:+	null	KV878003.1:5672760..5672818:+	cauccccauuccacuccuagcag	cauccccauuccacuccuagcagc	cauccccauuccacuccuagcagc	cauccccauuccacuccuagcag	cauccccauuccacuccuagca	null	cauccccauuccacuccuagca	167	519	34	450	99	0	28	107.366	185.02	8.22827	960.742	284.852	0	97.9069
229	conserve-cli-miR-1229-2-5p	aguuugcuuaccccgccaguugugcgggcagcaucugucggcagcagaaacgggcaguggguaggggagcguuc	gaaguuugcuuaccccgccaguugugcgggcagcaucugucggcagcagaaacgggcaguggguaggggagcguucuu	aguuugcuuaccccgccaguugugcgggcagcaucugucggcagcagaaacgggcaguggguaggggagcguuc	aguuugcuuaccccgccaguugugcgggcagcaucugucggcagcagaaacgggcaguggguaggggagcguuc	aguuugcuuaccccgccaguugugcgggcagcaucugucggcagcagaaacgggcaguggguaggggagcguuc	aguuugcuuaccccgccaguugugcgggcagcaucugucggcagcagaaacgggcaguggguaggggagcguuc	ugggcugggugacuuccaacagaaguugguaacaugcggcccucaggc	CM007526.1:33460079..33460153:+	CM007526.1:33460077..33460155:+	CM007526.1:33460079..33460153:+	CM007526.1:33460079..33460153:+	CM007526.1:33460079..33460153:+	CM007526.1:33460079..33460153:+	CM007525.1:38306468..38306516:+	aguuugcuuaccccgc	gaaguuugcuuaccccgc	aguuugcuuaccccgc	aguuugcuuaccccgc	aguuugcuuaccccgc	aguuugcuuaccccgc	ugggcugggugacuucc	0	0	0	0	0	0	80	0	0	0	0	0	0	279.734
230	conserve-cli-miR-1229-2-3p	aguuugcuuaccccgccaguugugcgggcagcaucugucggcagcagaaacgggcaguggguaggggagcguuc	gaaguuugcuuaccccgccaguugugcgggcagcaucugucggcagcagaaacgggcaguggguaggggagcguucuu	aguuugcuuaccccgccaguugugcgggcagcaucugucggcagcagaaacgggcaguggguaggggagcguuc	aguuugcuuaccccgccaguugugcgggcagcaucugucggcagcagaaacgggcaguggguaggggagcguuc	aguuugcuuaccccgccaguugugcgggcagcaucugucggcagcagaaacgggcaguggguaggggagcguuc	aguuugcuuaccccgccaguugugcgggcagcaucugucggcagcagaaacgggcaguggguaggggagcguuc	ugggcugggugacuuccaacagaaguugguaacaugcggcccucaggc	CM007526.1:33460079..33460153:+	CM007526.1:33460077..33460155:+	CM007526.1:33460079..33460153:+	CM007526.1:33460079..33460153:+	CM007526.1:33460079..33460153:+	CM007526.1:33460079..33460153:+	CM007525.1:38306468..38306516:+	guggguaggggagcguuc	guggguaggggagcguucuu	guggguaggggagcguuc	guggguaggggagcguuc	guggguaggggagcguuc	guggguaggggagcguuc	guaacaugcggcccucaggc	6	8	0	0	0	0	0	3.85747	2.85195	0	0	0	0	0
231	conserve-cli-miR-7346-5p	ccgccgggccgcaaggcggcgcuguuccgggcggguggcgcggcagugacgccaucgcggcgcgcggcgggg	cggggcgccgccgggccgugaccuggccucugugccccccg	cggggcgccgccgggccgugaccuggccucugugccccccg	cggggcgccgccgggccgugaccuggccucugugccccccg	cggggcgccgccgggccgugaccuggccucugugccccccg	cggggcgccgccgggccgugaccuggccucugugccccccg	cggggcgccgccgggccgugaccuggccucugugccccccg	CM007538.1:2737191..2737263:-	CM007533.1:8045350..8045391:+	CM007533.1:8045350..8045391:+	CM007533.1:8045350..8045391:+	CM007533.1:8045350..8045391:+	CM007533.1:8045350..8045391:+	CM007533.1:8045350..8045391:+	ccgccgggccgcaag	cggggcgccgccgggccg	cggggcgccgccgggccg	cggggcgccgccgggccg	cggggcgccgccgggccg	cggggcgccgccgggccg	cggggcgccgccgggccg	0	1289	0	0	0	0	0	0	459.52	0	0	0	0	0
232	conserve-cli-miR-7346-3p	ccgccgggccgcaaggcggcgcuguuccgggcggguggcgcggcagugacgccaucgcggcgcgcggcgggg	cggggcgccgccgggccgugaccuggccucugugccccccg	cggggcgccgccgggccgugaccuggccucugugccccccg	cggggcgccgccgggccgugaccuggccucugugccccccg	cggggcgccgccgggccgugaccuggccucugugccccccg	cggggcgccgccgggccgugaccuggccucugugccccccg	cggggcgccgccgggccgugaccuggccucugugccccccg	CM007538.1:2737191..2737263:-	CM007533.1:8045350..8045391:+	CM007533.1:8045350..8045391:+	CM007533.1:8045350..8045391:+	CM007533.1:8045350..8045391:+	CM007533.1:8045350..8045391:+	CM007533.1:8045350..8045391:+	cgcggcgcgcggcgggg	accuggccucugugccccccg	accuggccucugugccccccg	accuggccucugugccccccg	accuggccucugugccccccg	accuggccucugugccccccg	accuggccucugugccccccg	59	0	0	0	0	0	0	37.9318	0	0	0	0	0	0
233	conserve-cli-miR-221-1-5p	accuggcauacaauguagauuucuguguuuguuaagcaacagcuacauugucugcuggguuuc	accuggcauacaauguagauuucuguguuuguuaagcaacagcuacauugucugcuggguuuc	accuggcauacaauguagauuucuguguuuguuaagcaacagcuacauugucugcuggguuuc	accuggcauacaauguagauuucuguguuuguuaagcaacagcuacauugucugcuggguuuc	accuggcauacaauguagauuucuguguuuguuaagcaacagcuacauugucugcuggguuu	accuggcauacaauguagauuucuguguuuguuaagcaacagcuacauugucugcuggguuuc	accuggcauacaauguagauuucuguguuuguuaagcaacagcuacauugucugcuggguuu	CM007525.1:109736879..109736942:-	CM007525.1:109736879..109736942:-	CM007525.1:109736879..109736942:-	CM007525.1:109736879..109736942:-	CM007525.1:109736880..109736942:-	CM007525.1:109736879..109736942:-	CM007525.1:109736880..109736942:-	accuggcauacaauguagauuuc	accuggcauacaauguagauuucugu	accuggcauacaauguagauuucugu	accuggcauacaauguagauuucugu	accuggcauacaauguagauuuc	accuggcauacaauguagauuuc	accuggcauacaauguagauuucugu	35	106	139	53	19	1	1	22.5019	37.7883	33.6391	113.154	54.6686	5.04515	3.49667
234	conserve-cli-miR-221-1-3p	accuggcauacaauguagauuucuguguuuguuaagcaacagcuacauugucugcuggguuuc	accuggcauacaauguagauuucuguguuuguuaagcaacagcuacauugucugcuggguuuc	accuggcauacaauguagauuucuguguuuguuaagcaacagcuacauugucugcuggguuuc	accuggcauacaauguagauuucuguguuuguuaagcaacagcuacauugucugcuggguuuc	accuggcauacaauguagauuucuguguuuguuaagcaacagcuacauugucugcuggguuu	accuggcauacaauguagauuucuguguuuguuaagcaacagcuacauugucugcuggguuuc	accuggcauacaauguagauuucuguguuuguuaagcaacagcuacauugucugcuggguuu	CM007525.1:109736879..109736942:-	CM007525.1:109736879..109736942:-	CM007525.1:109736879..109736942:-	CM007525.1:109736879..109736942:-	CM007525.1:109736880..109736942:-	CM007525.1:109736879..109736942:-	CM007525.1:109736880..109736942:-	agcuacauugucugcuggguuuc	agcuacauugucugcuggguuuc	agcuacauugucugcuggguuuc	agcuacauugucugcuggguuuc	agcuacauugucugcuggguuu	agcuacauugucugcuggguuuc	agcuacauugucugcuggguuu	325	1532	848	962	580	21	26	208.946	546.148	205.223	2053.85	1668.83	105.948	90.9135
235	conserve-cli-miR-26-3p	ugcaaguaaccaagaauaggccagcucggauggauacagccuauccuggauuacuugaacc	ugcaaguaaccaagaauaggccagcucggauggauacagccuauccuggauuacuugaacc	ugcaaguaaccaagaauaggccagcucggauggauacagccuauccuggauuacuugaacc	ugcaaguaaccaagaauaggccagcucggauggauacagccuauccuggauuacuugaacc	ugcaaguaaccaagaauaggccagcucggauggauacagccuauccuggauuacuugaacc	ugcaaguaaccaagaauaggccagcucggauggauacagccuauccuggauuacuugaacc	ugcaaguaaccaagaauaggccagcucggauggauacagccuauccuggauuacuugaacc	CM007526.1:4426340..4426401:-	CM007526.1:4426340..4426401:-	CM007526.1:4426340..4426401:-	CM007526.1:4426340..4426401:-	CM007526.1:4426340..4426401:-	CM007526.1:4426340..4426401:-	CM007526.1:4426340..4426401:-	ccuauccuggauuacuugaacc	ccuauccuggauuacuugaacc	ccuauccuggauuacuugaacc	ccuauccuggauuacuugaacc	ccuauccuggauuacuugaacc	ccuauccuggauuacuugaacc	ccuauccuggauuacuugaacc	2	11	6	3	0	0	0	1.28582	3.92143	1.45205	6.40495	0	0	0
236	conserve-cli-miR-579-3p	gccgugggagcguguccagcggcgggaucgggcccgucgugcgcgguuccgcggggc	gccgugggagcguguccagcggcgggaucgggcccgucgugcgcgguuccgcggggc	gccgugggagcguguccagcggcgggaucgggcccgucgugcgcgguuccgcggggc	gccgugggagcguguccagcggcgggaucgggcccgucgugcgcgguuccgcggggc	gccgugggagcguguccagcggcgggaucgggcccgucgugcgcgguuccgcggggc	gccgugggagcguguccagcggcgggaucgggcccgucgugcgcgguuccgcggggc	gccgugggagcguguccagcggcgggaucgggcccgucgugcgcgguuccgcggggc	CM007550.1:381854..381911:-	CM007550.1:381854..381911:-	CM007550.1:381854..381911:-	CM007550.1:381854..381911:-	CM007550.1:381854..381911:-	CM007550.1:381854..381911:-	CM007550.1:381854..381911:-	gcgcgguuccgcggggc	gcgcgguuccgcggggc	gcgcgguuccgcggggc	gcgcgguuccgcggggc	gcgcgguuccgcggggc	gcgcgguuccgcggggc	gcgcgguuccgcggggc	0	84	0	0	0	0	0	0	29.9454	0	0	0	0	0
237	novel-cli-miR-42-3p	caucacagaagcagcagcauuguugcugugggagacugugaagcc	caucacagaagcagcagcauuguugcugugggagacugugaagcc	caucacagaagcagcagcauuguugcugugggagacugugaagcc	caucacagaagcagcagcauuguugcugugggagacugugaagcc	caucacagaagcagcagcauuguugcugugggagacugugaagcc	caucacagaagcagcagcauuguugcugugggagacugugaagcc	cucugggcuccaucacagaccuguugugcuggagcacuggagcc	CM007528.1:6375082..6375127:+	CM007528.1:6375082..6375127:+	CM007528.1:6375082..6375127:+	CM007528.1:6375082..6375127:+	CM007528.1:6375082..6375127:+	CM007528.1:6375082..6375127:+	CM007525.1:79341606..79341650:+	gugggagacugugaagcc	ugugggagacugugaagcc	gugggagacugugaagcc	ugugggagacugugaagcc	gugggagacugugaagcc	gugggagacugugaagcc	gcuggagcacuggagcc	0	32	0	32	0	13	13	0	11.4078	0	68.3194	0	65.587	45.4568
238	conserve-cli-miR-4260-1-5p	gcccugugcccaggccagcgcucacugcuuggggcuggcucaggaccg	gcccugugcccaggccagcgcucacugcuuggggcuggcucaggaccg	gcuggacuggacagcaucacuggugggacuggacaucacugguggggcuggacuggacagcgu	uuugggcugcaugcaggagguggggggugagcacugcugcuccugacugcugggugcucuggcaucaggagg	gccguggcccagggcgccgccucggccgugcggugucgcagcgagggccaguaaug	gcccugugcccaggccagcgcucacugcuuggggcuggcucaggaccg	aacgcugagggaggggguugcggagcaggagccaacgccugccccagcccuggucucaucagccgccu	CM007550.1:4894537..4894585:+	CM007550.1:4894537..4894585:+	CM007551.1:1093008..1093071:-	CM007533.1:5127012..5127084:+	CM007531.1:9858160..9858216:+	CM007550.1:4894537..4894585:+	CM007536.1:5251024..5251092:-	gcccugugcccaggccagcgcu	gcccugugcccaggccagcgcu	gcuggacuggacagcaucacuggug	uuugggcugcaugcaggag	gccguggcccagggcgccgccu	gcccugugcccaggccagcgcu	aacgcugagggaggggguugc	0	0	1	0	1	0	229	0	0	0.242008	0	2.87729	0	800.738
239	conserve-cli-miR-5579-5p	guagcuuaguugguaaagcuugggcaguuuagcauuccuaucuuuuauacgauuacaguaauag	guagcuuaguugguaaagcuugggcaguuuagcauuccuaucuuuuauacgauuacaguaauag	guagcuuaguugguaaagcuugggcaguuuagcauuccuaucuuuuauacgauuacaguaauag	guagcuuaguugguaaagcuugggcaguuuagcauuccuaucuuuuauacgauuacaguaauag	guagcuuaguugguaaagcuugggcaguuuagcauuccuaucuuuuauacgauuacaguaauag	guagcuuaguugguaaagcuugggcaguuuagcauuccuaucuuuuauacgauuacaguaauag	guagcuuaguugguaaagcuugggcaguuuagcauuccuaucuuuuauacgauuacaguaauag	CM007525.1:140729495..140729559:-	CM007525.1:140729495..140729559:-	CM007525.1:140729495..140729559:-	CM007525.1:140729495..140729559:-	CM007525.1:140729495..140729559:-	CM007525.1:140729495..140729559:-	CM007525.1:140729495..140729559:-	guagcuuaguugguaaag	guagcuuaguugguaaag	guagcuuaguugguaaag	guagcuuaguugguaaag	guagcuuaguugguaaag	guagcuuaguugguaaag	guagcuuaguugguaaag	0	0	0	0	0	8	0	0	0	0	0	0	40.3612	0
240	conserve-cli-miR-1729-5p	aucccuuacucacgugagcagucgucucuauuucacgggacuacucggugaguaaggaucgc	aucccuuacucacgugagcagucgucucuauuucacgggacuacucggugaguaaggaucgc	aucccuuacucacgugagcagucgucucuauuucacgggacuacucggugaguaaggaucgc	aucccuuacucacgugagcagucgucucuauuucacgggacuacucggugaguaaggaucgc	ucccuuacucacgugagcagucgucucuauuucacgggacuacucggugaguaaggauc	caucccuuacucacgugagcagucgucucuauuucacgggacuacucggugaguaaggaucgc	aucccuuacucacgugagcagucgucucuauuucacgggacuacucggugaguaaggaucgc	CM007539.1:934030..934092:+	CM007539.1:934030..934092:+	CM007539.1:934030..934092:+	CM007539.1:934030..934092:+	CM007539.1:934031..934090:+	CM007539.1:934029..934092:+	CM007539.1:934030..934092:+	aucccuuacucacgugagcagu	aucccuuacucacgugagcaguc	aucccuuacucacgugagcaguc	aucccuuacucacgugagcagu	ucccuuacucacgugagcaguc	caucccuuacucacgugagcaguc	aucccuuacucacgugagcaguc	1	0	3	1	0	0	0	0.642912	0	0.726023	2.13498	0	0	0
241	conserve-cli-miR-1729-3p	aucccuuacucacgugagcagucgucucuauuucacgggacuacucggugaguaaggaucgc	aucccuuacucacgugagcagucgucucuauuucacgggacuacucggugaguaaggaucgc	aucccuuacucacgugagcagucgucucuauuucacgggacuacucggugaguaaggaucgc	aucccuuacucacgugagcagucgucucuauuucacgggacuacucggugaguaaggaucgc	ucccuuacucacgugagcagucgucucuauuucacgggacuacucggugaguaaggauc	caucccuuacucacgugagcagucgucucuauuucacgggacuacucggugaguaaggaucgc	aucccuuacucacgugagcagucgucucuauuucacgggacuacucggugaguaaggaucgc	CM007539.1:934030..934092:+	CM007539.1:934030..934092:+	CM007539.1:934030..934092:+	CM007539.1:934030..934092:+	CM007539.1:934031..934090:+	CM007539.1:934029..934092:+	CM007539.1:934030..934092:+	cuacucggugaguaaggaucgc	cuacucggugaguaaggaucgc	cuacucggugaguaaggaucgc	cuacucggugaguaaggaucgc	cuacucggugaguaaggauc	cuacucggugaguaaggaucgc	cuacucggugaguaaggaucgc	8	0	10	1	1	1	0	5.1433	0	2.42008	2.13498	2.87729	5.04515	0
242	conserve-cli-miR-9812-3p	uuuccaggucaccuccaggagauguuacccuagguggcaucagcuggucguggcugcagaga	cauuugccaccagagcugaugacacagcgcugcccaaggaguucucugcuugcuuggcucugugugcaaugga	cauuugccaccagagcugaugacacagcgcugcccaaggaguucucugcuugcuuggcucugugugcaaugga	cauuugccaccagagcugaugacacagcgcugcccaaggaguucucugcuugcuuggcucugugugcaaugga	cauuugccaccagagcugaugacacagcgcugcccaaggaguucucugcuugcuuggcucugugugcaaugga	cauuugccaccagagcugaugacacagcgcugcccaaggaguucucugcuugcuuggcucugugugcaaugga	cauuugccaccagagcugaugacacagcgcugcccaaggaguucucugcuugcuuggcucugugugcaaugga	CM007535.1:7260547..7260609:-	CM007528.1:18225892..18225965:-	CM007528.1:18225892..18225965:-	CM007528.1:18225892..18225965:-	CM007528.1:18225892..18225965:-	CM007528.1:18225892..18225965:-	CM007528.1:18225892..18225965:-	ggucguggcugcagaga	ggcucugugugcaaugga	ggcucugugugcaaugga	ggcucugugugcaaugga	ggcucugugugcaaugga	ggcucugugugcaaugga	ggcucugugugcaaugga	2	0	45	0	0	0	0	1.28582	0	10.8904	0	0	0	0
243	novel-cli-miR-43-5p	caagaagauggacucaauuugauaucuauuugcuuugaaauuguguucaucuuuugaa	caagaagauggacucaauuugauaucuauuugcuuugaaauuguguucaucuuuuga	caagaagauggacucaauuugauaucuauuugcuuugaaauuguguucaucuuuuga	caagaagauggacucaauuugauaucuauuugcuuugaaauuguguucaucuuuuga	caagaagauggacucaauuugauaucuauuugcuuugaaauuguguucaucuuuuga	caagaagauggacucaauuugauaucuauuugcuuugaaauuguguucaucuuuugaa	caagaagauggacucaauuugauaucuauuugcuuugaaauuguguucaucuuuugaa	CM007524.1:29723020..29723078:+	CM007524.1:29723020..29723077:+	CM007524.1:29723020..29723077:+	CM007524.1:29723020..29723077:+	CM007524.1:29723020..29723077:+	CM007524.1:29723020..29723078:+	CM007524.1:29723020..29723078:+	caagaagauggacucaauuuga	caagaagauggacucaauuuga	caagaagauggacucaauuuga	caagaagauggacucaauuuga	caagaagauggacucaauuuga	caagaagauggacucaauuuga	caagaagauggacucaauuuga	21	25	41	11	19	0	0	13.5012	8.91234	9.92232	23.4848	54.6686	0	0
244	novel-cli-miR-43-3p	caagaagauggacucaauuugauaucuauuugcuuugaaauuguguucaucuuuugaa	caagaagauggacucaauuugauaucuauuugcuuugaaauuguguucaucuuuuga	caagaagauggacucaauuugauaucuauuugcuuugaaauuguguucaucuuuuga	caagaagauggacucaauuugauaucuauuugcuuugaaauuguguucaucuuuuga	caagaagauggacucaauuugauaucuauuugcuuugaaauuguguucaucuuuuga	caagaagauggacucaauuugauaucuauuugcuuugaaauuguguucaucuuuugaa	caagaagauggacucaauuugauaucuauuugcuuugaaauuguguucaucuuuugaa	CM007524.1:29723020..29723078:+	CM007524.1:29723020..29723077:+	CM007524.1:29723020..29723077:+	CM007524.1:29723020..29723077:+	CM007524.1:29723020..29723077:+	CM007524.1:29723020..29723078:+	CM007524.1:29723020..29723078:+	aaauuguguucaucuuuugaa	ugaaauuguguucaucuuuuga	ugaaauuguguucaucuuuuga	ugaaauuguguucaucuuuuga	ugaaauuguguucaucuuuuga	aaauuguguucaucuuuugaa	aaauuguguucaucuuuugaa	0	5	3	6	1	0	0	0	1.78247	0.726023	12.8099	2.87729	0	0
245	conserve-cli-miR-6325-3p	ucuguacuugcucagugcugcucuacacaagucagcaugugcagacc	ucuguacuugcucagugcugcucuacacaagucagcaugugcagacc	ucuguacuugcucagugcugcucuacacaagucagcaugugcagacc	ucuguacuugcucagugcugcucuacacaagucagcaugugcagacc	ugcugaguaacgcggacaccagcgcccgggcuggugcugguacugcugcugc	ucuguacuugcucagugcugcucuacacaagucagcaugugcagacc	ucuguacuugcucagugcugcucuacacaagucagcaugugcagacc	CM007530.1:3614183..3614230:-	CM007530.1:3614183..3614230:-	CM007530.1:3614183..3614230:-	CM007530.1:3614183..3614230:-	KV878001.1:1027526..1027578:-	CM007530.1:3614183..3614230:-	CM007530.1:3614183..3614230:-	caagucagcaugugcagacc	caagucagcaugugcagacc	caagucagcaugugcagacc	caagucagcaugugcagacc	ugcugguacugcugcugc	caagucagcaugugcagacc	caagucagcaugugcagacc	0	0	0	206	0	0	0	0	0	0	439.806	0	0	0
246	conserve-cli-miR-31-5p	aggcaagauguuggcauagcuguagaccuaaaaaccugcuaugccaacauauugucauc	aggcaagauguuggcauagcuguagaccuaaaaaccugcuaugccaacauauugucaucu	aggcaagauguuggcauagcuguagaccuaaaaaccugcuaugccaacauauugucauc	aggcaagauguuggcauagcuguagaccuaaaaaccugcuaugccaacauauugucauc	aggcaagauguuggcauagcuguagaccuaaaaaccugcuaugccaacauauugucauc	aggcaagauguuggcauagcuguagaccuaaaaaccugcuaugccaacauauugucauc	aggcaagauguuggcauagcuguagaccuaaaaaccugcuaugccaacauauugucauc	KV878003.1:6280262..6280321:+	KV878003.1:6280262..6280322:+	KV878003.1:6280262..6280321:+	KV878003.1:6280262..6280321:+	KV878003.1:6280262..6280321:+	KV878003.1:6280262..6280321:+	KV878003.1:6280262..6280321:+	aggcaagauguuggcauagcug	aggcaagauguuggcauagcug	aggcaagauguuggcauagcug	aggcaagauguuggcauagcug	aggcaagauguuggcauagcug	aggcaagauguuggcauagcug	aggcaagauguuggcauagcug	91	221	151	341	321	16	5	58.505	78.785	36.5432	728.029	923.611	80.7225	17.4834
247	conserve-cli-miR-31-3p	aggcaagauguuggcauagcuguagaccuaaaaaccugcuaugccaacauauugucauc	aggcaagauguuggcauagcuguagaccuaaaaaccugcuaugccaacauauugucaucu	aggcaagauguuggcauagcuguagaccuaaaaaccugcuaugccaacauauugucauc	aggcaagauguuggcauagcuguagaccuaaaaaccugcuaugccaacauauugucauc	aggcaagauguuggcauagcuguagaccuaaaaaccugcuaugccaacauauugucauc	aggcaagauguuggcauagcuguagaccuaaaaaccugcuaugccaacauauugucauc	aggcaagauguuggcauagcuguagaccuaaaaaccugcuaugccaacauauugucauc	KV878003.1:6280262..6280321:+	KV878003.1:6280262..6280322:+	KV878003.1:6280262..6280321:+	KV878003.1:6280262..6280321:+	KV878003.1:6280262..6280321:+	KV878003.1:6280262..6280321:+	KV878003.1:6280262..6280321:+	gcuaugccaacauauugucauc	uaugccaacauauugucaucu	ugcuaugccaacauauugucauc	ugcuaugccaacauauugucauc	ugcuaugccaacauauugucauc	gcuaugccaacauauugucauc	gcuaugccaacauauugucauc	0	6	1	23	5	0	0	0	2.13896	0.242008	49.1046	14.3865	0	0
248	conserve-cli-miR-3178-5p	cgggcgcgcgcgcgcgcacacacgaggugcgcgcggcgcucccgca	cgggcgcgcgcgcgcgcacacacgaggugcgcgcggcgcucccgca	cgggcgcgcgcgcgcgcacacacgaggugcgcgcggcgcucccgca	cgggcgcgcgcgcgcgcacacacgaggugcgcgcggcgcucccgca	cgggcgcgcgcgcgcgcacacacgaggugcgcgcggcgcucccgca	cgggcgcgcgcgcgcgcacacacgaggugcgcgcggcgcucccgca	cgggcgcgcgcgcgcgcacacacgaggugcgcgcggcgcucccgca	CM007534.1:234760..234806:-	CM007534.1:234760..234806:-	CM007534.1:234760..234806:-	CM007534.1:234760..234806:-	CM007534.1:234760..234806:-	CM007534.1:234760..234806:-	CM007534.1:234760..234806:-	cgggcgcgcgcgcgcgca	cgggcgcgcgcgcgcgcac	cgggcgcgcgcgcgcgcac	cgggcgcgcgcgcgcgcac	cgggcgcgcgcgcgcgcac	cgggcgcgcgcgcgcgcac	cgggcgcgcgcgcgcgcac	1702	2079	0	0	0	0	0	1094.24	741.15	0	0	0	0	0
249	conserve-cli-miR-33-5p	gugcauuguaguugcauugcauguuguggcaguaacugugcaauguuccugcagugcaguac	gugcauuguaguugcauugcauguuguggcaguaacugugcaauguuccugcagugcaguac	null	gugcauuguaguugcauugcauguuguggcaguaacugugcaauguuccugcagugcagu	null	gugcauuguaguugcauugcauguuguggcaguaacugugcaauguuccugcagugcagua	null	CM007525.1:51190135..51190197:-	CM007525.1:51190135..51190197:-	null	CM007525.1:51190137..51190197:-	null	CM007525.1:51190136..51190197:-	null	gugcauuguaguugcauugca	gugcauuguaguugcauugca	null	gugcauuguaguugcauugca	null	gugcauuguaguugcauugc	null	7	29	0	15	0	1	0	4.50038	10.3383	0	32.0247	0	5.04515	0
250	conserve-cli-miR-33-3p	gugcauuguaguugcauugcauguuguggcaguaacugugcaauguuccugcagugcaguac	gugcauuguaguugcauugcauguuguggcaguaacugugcaauguuccugcagugcaguac	null	gugcauuguaguugcauugcauguuguggcaguaacugugcaauguuccugcagugcagu	null	gugcauuguaguugcauugcauguuguggcaguaacugugcaauguuccugcagugcagua	null	CM007525.1:51190135..51190197:-	CM007525.1:51190135..51190197:-	null	CM007525.1:51190137..51190197:-	null	CM007525.1:51190136..51190197:-	null	caauguuccugcagugcaguac	caauguuccugcagugcaguac	null	ugcaauguuccugcagugcagu	null	aauguuccugcagugcagua	null	2	17	0	3	0	0	0	1.28582	6.06039	0	6.40495	0	0	0
251	conserve-cli-miR-32-5p	uauugcacauuacuaaguugcauguugucacggccucagugcaauuuagugugugcgauacu	uauugcacauuacuaaguugcauguugucacggccucagugcaauuuagugugugcgauacu	uauugcacauuacuaaguugcauguugucacggccucagugcaauuuagugugugcgauacu	uauugcacauuacuaaguugcauguugucacggccucagugcaauuuagugugugcgauacu	auauugcacauuacuaaguugcauguugucacggccucagugcaauuuagugugugcgauacu	null	null	CM007526.1:68115071..68115133:-	CM007526.1:68115071..68115133:-	CM007526.1:68115071..68115133:-	CM007526.1:68115071..68115133:-	CM007526.1:68115071..68115134:-	null	null	uauugcacauuacuaaguugca	uauugcacauuacuaaguugca	uauugcacauuacuaaguugc	uauugcacauuacuaaguugc	auauugcacauuacuaaguugca	null	null	0	1	4	3	2	0	0	0	0.356493	0.968031	6.40495	5.75458	0	0
252	conserve-cli-miR-8953-5p	gauggcuguggugcugauccuggcuugcgggaucgggggcaucauccu	ugggcugggugacuuccaacagaaguugguaacaugcggcccucaggc	ugggcugggugacuuccaacagaaguugguaacaugcggcccucaggc	ugggcugggugacuuccaacagaaguugguaacaugcggcccucaggc	ugggcugggugacuuccaacagaaguugguaacaugcggcccucaggc	ugggcugggugacuuccaacagaaguugguaacaugcggcccucaggc	ugggcugggugacuuccaacagaaguugguaacaugcggcccucaggc	CM007532.1:24845341..24845389:+	CM007525.1:38306468..38306516:+	CM007525.1:38306468..38306516:+	CM007525.1:38306468..38306516:+	CM007525.1:38306468..38306516:+	CM007525.1:38306468..38306516:+	CM007525.1:38306468..38306516:+	gauggcuguggugcugaucc	ugggcugggugacuucc	ugggcugggugacuucc	ugggcugggugacuucc	ugggcugggugacuucc	ugggcugggugacuucc	ugggcugggugacuucc	1	0	0	0	0	0	80	0.642912	0	0	0	0	0	279.734
253	conserve-cli-miR-128-3p	cggggccguaacacugucugagagguuuacauuucucacagugaaccggucucuuu	cggggccguaacacugucugagagguuuacauuucucacagugaaccggucucuuu	cggggccguaacacugucugagagguuuacauuucucacagugaaccggucucuuu	cggggccguaacacugucugagagguuuacauuucucacagugaaccggucucuuu	cggggccguaacacugucugagagguuuacauuucucacagugaaccggucucuuu	cggggccguaacacugucugagagguuuacauuucucacagugaaccggucucuuu	cggggccguaacacugucugagagguuuacauuucucacagugaaccggucucuuu	CM007530.1:29639708..29639764:+	CM007530.1:29639708..29639764:+	CM007530.1:29639708..29639764:+	CM007530.1:29639708..29639764:+	CM007530.1:29639708..29639764:+	CM007530.1:29639708..29639764:+	CM007530.1:29639708..29639764:+	ucacagugaaccggucucuuu	ucacagugaaccggucucuuu	ucacagugaaccggucucuuu	ucacagugaaccggucucuuu	ucacagugaaccggucucuuu	ucacagugaaccggucucuuu	ucacagugaaccggucucuuu	53	57	96	67	169	3	5	34.0743	20.3201	23.2328	143.044	486.262	15.1355	17.4834
254	conserve-cli-miR-458a-3p	agcgccauuuccagagcuauaaacagucucauugucauagcucuuugaaugguacugc	agcgccauuuccagagcuauaaacagucucauugucauagcucuuugaaugguacugc	cgccauuuccagagcuauaaacagucucauugucauagcucuuugaaugguacu	null	null	agcgccauuuccagagcuauaaacagucucauugucauagcucuuugaaugguacugc	null	CM007537.1:17950134..17950192:+	CM007537.1:17950134..17950192:+	CM007537.1:17950136..17950190:+	null	null	CM007537.1:17950134..17950192:+	null	auagcucuuugaaugguacugc	auagcucuuugaaugguacugc	auagcucuuugaaugguacu	null	null	auagcucuuugaaugguacugc	null	12	3	1	0	0	2	0	7.71494	1.06948	0.242008	0	0	10.0903	0
255	conserve-cli-miR-126-5p	cauuauuacuuuugguacgcgcugugacacuucaaacucguaccgugaguaauaaugcgc	cauuauuacuuuugguacgcgcugugacacuucaaacucguaccgugaguaauaaugcg	cauuauuacuuuugguacgcgcugugacacuucaaacucguaccgugaguaauaaugcg	null	cauuauuacuuuugguacgcgcugugacacuucaaacucguaccgugaguaauaaugcg	cauuauuacuuuugguacgcgcugugacacuucaaacucguaccgugaguaauaaugcg	cauuauuacuuuugguacgcgcugugacacuucaaacucguaccgugaguaauaaugcg	CM007540.1:8052947..8053007:-	CM007540.1:8052948..8053007:-	CM007540.1:8052948..8053007:-	null	CM007540.1:8052948..8053007:-	CM007540.1:8052948..8053007:-	CM007540.1:8052948..8053007:-	cauuauuacuuuugguacgcg	cauuauuacuuuugguacgcg	cauuauuacuuuugguacgcg	null	cauuauuacuuuugguacgcg	cauuauuacuuuugguacgcg	cauuauuacuuuugguacgcgcu	97	1	2	0	1	1	0	62.3625	0.356493	0.484016	0	2.87729	5.04515	0
256	conserve-cli-miR-126-3p	cauuauuacuuuugguacgcgcugugacacuucaaacucguaccgugaguaauaaugcgc	cauuauuacuuuugguacgcgcugugacacuucaaacucguaccgugaguaauaaugcg	cauuauuacuuuugguacgcgcugugacacuucaaacucguaccgugaguaauaaugcg	null	cauuauuacuuuugguacgcgcugugacacuucaaacucguaccgugaguaauaaugcg	cauuauuacuuuugguacgcgcugugacacuucaaacucguaccgugaguaauaaugcg	cauuauuacuuuugguacgcgcugugacacuucaaacucguaccgugaguaauaaugcg	CM007540.1:8052947..8053007:-	CM007540.1:8052948..8053007:-	CM007540.1:8052948..8053007:-	null	CM007540.1:8052948..8053007:-	CM007540.1:8052948..8053007:-	CM007540.1:8052948..8053007:-	cguaccgugaguaauaaugcgc	ucguaccgugaguaauaaugcg	cguaccgugaguaauaaugcg	null	cguaccgugaguaauaaugcg	cguaccgugaguaauaaugcg	cucguaccgugaguaauaaugcg	51	1	1	0	0	0	1	32.7885	0.356493	0.242008	0	0	0	3.49667
257	novel-cli-miR-44-3p	gguuggguccagcucugggggcugcuccagacccuucagugcugcagcuc	gguuggguccagcucugggggcugcuccagacccuucagugcugcagcuc	gguuggguccagcucugggggcugcuccagacccuucagugcugcagcuc	gguuggguccagcucugggggcugcuccagacccuucagugcugcagcuc	gguuggguccagcucugggggcugcuccagacccuucagugcugcagcuc	gguuggguccagcucugggggcugcuccagacccuucagugcugcagcuc	gguuggguccagcucugggggcugcuccagacccuucagugcugcagcuc	CM007523.1:12732484..12732534:-	CM007523.1:12732484..12732534:-	CM007523.1:12732484..12732534:-	CM007523.1:12732484..12732534:-	CM007523.1:12732484..12732534:-	CM007523.1:12732484..12732534:-	CM007523.1:12732484..12732534:-	cccuucagugcugcagcuc	cccuucagugcugcagcuc	cccuucagugcugcagcuc	cccuucagugcugcagcuc	cccuucagugcugcagcuc	cccuucagugcugcagcuc	cccuucagugcugcagcuc	0	0	35	0	0	0	0	0	0	8.47027	0	0	0	0
258	conserve-cli-miR-887-3p	ugcgggaggggcggcnnnnnnnngugccucauggcggagcugccuccgcucuggc	cagcgcucccuucauggcuucuugcugaggcuuugggagcaggaggug	cagcgcucccuucauggcuucuugcugaggcuuugggagcaggaggug	cagcgcucccuucauggcuucuugcugaggcuuugggagcaggaggug	cagcgcucccuucauggcuucuugcugaggcuuugggagcaggaggug	cagcgcucccuucauggcuucuugcugaggcuuugggagcaggaggug	cagcgcucccuucauggcuucuugcugaggcuuugggagcaggaggug	CM007523.1:4684..4739:+	CM007538.1:1094941..1094989:+	CM007538.1:1094941..1094989:+	CM007538.1:1094941..1094989:+	CM007538.1:1094941..1094989:+	CM007538.1:1094941..1094989:+	CM007538.1:1094941..1094989:+	agcugccuccgcucuggc	uuugggagcaggaggug	uuugggagcaggaggug	uuugggagcaggaggug	uuugggagcaggaggug	uuugggagcaggaggug	uuugggagcaggaggug	1	0	0	0	0	3	0	0.642912	0	0	0	0	15.1355	0
259	novel-cli-miR-45-5p	agagguuugcuggagguagcuuggcuugcuacauaacagcuacaaagccaagcugggcaacugcuuga	cagagguuugcuggagguagcuuggcuugcuacauaacagcuacaaagccaagcugggcaacugcuugau	cagagguuugcuggagguagcuuggcuugcuacauaacagcuacaaagccaagcugggcaacugcuugau	cagagguuugcuggagguagcuuggcuugcuacauaacagcuacaaagccaagcugggcaacugcuugau	cagagguuugcuggagguagcuuggcuugcuacauaacagcuacaaagccaagcugggcaacugcuugau	agagguuugcuggagguagcuuggcuugcuacauaacagcuacaaagccaagcugggcaacugcuuga	agagguuugcuggagguagcuuggcuugcuacauaacagcuacaaagccaagcugggcaacugcuuga	CM007525.1:56380673..56380741:+	CM007525.1:56380672..56380742:+	CM007525.1:56380672..56380742:+	CM007525.1:56380672..56380742:+	CM007525.1:56380672..56380742:+	CM007525.1:56380673..56380741:+	CM007525.1:56380673..56380741:+	agagguuugcuggaggua	cagagguuugcuggaggua	cagagguuugcuggaggua	cagagguuugcuggaggua	cagagguuugcuggaggua	agagguuugcuggagguagc	agagguuugcuggagguagc	2	0	0	0	209	88	425	1.28582	0	0	0	601.354	443.974	1486.09
260	novel-cli-miR-46-3p	cgaaggaaccgucugccucggggccgggcagcagcucucgcc	cgaaggaaccgucugccucggggccgggcagcagcucucgcc	cgaaggaaccgucugccucggggccgggcagcagcucucgcc	cgaaggaaccgucugccucggggccgggcagcagcucucgcc	cgaaggaaccgucugccucggggccgggcagcagcucucgcc	cgaaggaaccgucugccucggggccgggcagcagcucucgcc	cgaaggaaccgucugccucggggccgggcagcagcucucgcc	CM007526.1:18346699..18346741:+	CM007526.1:18346699..18346741:+	CM007526.1:18346699..18346741:+	CM007526.1:18346699..18346741:+	CM007526.1:18346699..18346741:+	CM007526.1:18346699..18346741:+	CM007526.1:18346699..18346741:+	cgggcagcagcucucgcc	cgggcagcagcucucgcc	cgggcagcagcucucgcc	cgggcagcagcucucgcc	cgggcagcagcucucgcc	cgggcagcagcucucgcc	cgggcagcagcucucgcc	0	325	0	0	0	0	0	0	115.86	0	0	0	0	0
261	novel-cli-miR-47-5p	ggcuccauagcucaggggguagagcccuggucuaguuagaccagaggucaugaguucauaaucccacugagcugagcuca	ggcuccauagcucaggggguagagccuuggucuaguagaccaggggucaugacuucaaaucuccccuggagccuggggggcuc	ggcuccauagcucaggggguagagcccuggucuaguuagaccagaggucaugaguucauaaucccacugagcugagcuca	ggcuccauagcucaggggguagagcccuggucuaguuagaccagaggucaugaguucauaaucccacugagcugagcuca	ggcuccauagcucaggggguagagcccuggucuaguuagaccagaggucaugaguucauaaucccacugagcugagcuca	ggcuccauagcucaggggguagagcccuggucuaguuagaccagaggucaugaguucauaaucccacugagcugagcuca	ggcuccauagcucaggggguagagcccuggucuaguuagaccagaggucaugaguucauaaucccacugagcugagcuca	CM007549.1:3306678..3306758:+	CM007529.1:6221493..6221576:-	CM007549.1:3306678..3306758:+	CM007549.1:3306678..3306758:+	CM007549.1:3306678..3306758:+	CM007549.1:3306678..3306758:+	CM007549.1:3306678..3306758:+	ggcuccauagcucaggggg	ggcuccauagcucaggg	ggcuccauagcucaggggg	ggcuccauagcucaggggg	ggcuccauagcucaggggg	ggcuccauagcucaggggg	ggcuccauagcucaggggg	0	357	89	0	0	0	0	0	127.268	21.5387	0	0	0	0
262	novel-cli-miR-48-5p	acacaguuuucuccuccacgagcgaggaaggggcugcuggcc	aggaguggagccuguggcugggacugcacugggcagccuggggcacccagcagugucuguuccugc	aggaguggagccuguggcugggacugcacugggcagccuggggcacccagcagugucuguuccugc	aggaguggagccuguggcugggacugcacugggcagccuggggcacccagcagugucuguuccugc	aggaguggagccuguggcugggacugcacugggcagccuggggcacccagcagugucuguuccugc	aggaguggagccuguggcugggacugcacugggcagccuggggcacccagcagugucuguuccugc	aggaguggagccuguggcugggacugcacugggcagccuggggcacccagcagugucuguuccugc	CM007535.1:11129083..11129125:-	CM007546.1:4372405..4372471:-	CM007546.1:4372405..4372471:-	CM007546.1:4372405..4372471:-	CM007546.1:4372405..4372471:-	CM007546.1:4372405..4372471:-	CM007546.1:4372405..4372471:-	acacaguuuucuccucca	aggaguggagccuguggc	aggaguggagccuguggc	aggaguggagccuguggc	aggaguggagccuguggc	aggaguggagccuguggc	aggaguggagccuguggc	0	0	0	262	0	257	0	0	0	0	559.365	0	1296.6	0
263	conserve-cli-miR-5589-3p	guuaccaaaauugugugcagauuuacaguguuucugcacaugauuuugguaacug	guuaccaaaauugugugcagauuuacaguguuucugcacaugauuuugguaacug	guuaccaaaauugugugcagauuuacaguguuucugcacaugauuuugguaacug	guuaccaaaauugugugcagauuuacaguguuucugcacaugauuuugguaacug	aguuaccaaaauugugugcagauuuacaguguuucugcacaugauuuugguaacuga	guuaccaaaauugugugcagauuuacaguguuucugcacaugauuuugguaacug	guuaccaaaauugugugcagauuuacaguguuucugcacaugauuuugguaacug	CM007527.1:14888652..14888707:+	CM007527.1:14888652..14888707:+	CM007527.1:14888652..14888707:+	CM007527.1:14888652..14888707:+	CM007527.1:14888651..14888708:+	CM007527.1:14888652..14888707:+	CM007527.1:14888652..14888707:+	ugcacaugauuuugguaacug	ugcacaugauuuugguaacug	ugcacaugauuuugguaacug	ugcacaugauuuugguaacug	ugcacaugauuuugguaacuga	ugcacaugauuuugguaacug	ugcacaugauuuugguaacug	3	0	5	0	2	0	0	1.92874	0	1.21004	0	5.75458	0	0
264	conserve-cli-miR-2338-5p	gggcugaggguaggggugaaguguggaaaguuuggacauaaucacaucuucaccuccaggcuccu	cuggccaccauggugccaccgggcguuuacaugagguaggaugggcuugguggggcugugggagggu	gggcugaggguaggggugaaguguggaaaguuuggacauaaucacaucuucaccuccaggcuccu	gggcugaggguaggggugaaguguggaaaguuuggacauaaucacaucuucaccuccaggcuccu	acccggccccguggggcucugggugcugucacccaagggauggggucagggau	gcugaggguaggggugaaguguggaaaguuuggacauaaucacaucuucaccuccaggcuc	gggcugaggguaggggugaaguguggaaaguuuggacauaaucacaucuucaccuccaggcuccu	CM007550.1:1615801..1615866:-	KV877987.1:291919..291986:+	CM007550.1:1615801..1615866:-	CM007550.1:1615801..1615866:-	CM007540.1:8514854..8514907:+	CM007550.1:1615803..1615864:-	CM007550.1:1615801..1615866:-	gggcugaggguaggggu	cuggccaccauggugccacc	gggcugaggguaggggu	gggcugaggguaggggu	acccggccccguggggcucugg	gcugaggguaggggugaa	gggcugaggguaggggu	13	1	0	0	0	8	0	8.35786	0.356493	0	0	0	40.3612	0
265	conserve-cli-let-7f-5p	ugagguaguagauuguauaguuguaggguaguuauuuuacccuguucaggagauaacuauacaaucuauugccuuccc	ugagguaguagauuguauaguuguaggguaguuauuuuacccuguucaggagauaacuauacaaucuauugccuuccc	ugagguaguagauuguauaguuguaggguaguuauuuuacccuguucaggagauaacuauacaaucuauugccuuccc	ugagguaguagauuguauaguuguaggguaguuauuuuacccuguucaggagauaacuauacaaucuauugccuuccc	ugagguaguagauuguauaguuguaggguaguuauuuuacccuguucaggagauaacuauacaaucuauugccuuccc	ugagguaguagauuguauaguuguaggguaguuauuuuacccuguucaggagauaacuauacaaucuauugccuuccc	null	CM007536.1:1902678..1902756:-	CM007536.1:1902678..1902756:-	CM007536.1:1902678..1902756:-	CM007536.1:1902678..1902756:-	CM007536.1:1902678..1902756:-	CM007536.1:1902678..1902756:-	null	ugagguaguagauuguauaguu	ugagguaguagauuguauaguu	ugagguaguagauuguauaguug	ugagguaguagauuguauaguu	ugagguaguagauuguauaguu	ugagguaguagauuguauaguu	null	810	16	2	1	215	11	0	520.759	5.70389	0.484016	2.13498	618.618	55.4967	0
266	conserve-cli-let-7f-3p	ugagguaguagauuguauaguuguaggguaguuauuuuacccuguucaggagauaacuauacaaucuauugccuuccc	ugagguaguagauuguauaguuguaggguaguuauuuuacccuguucaggagauaacuauacaaucuauugccuuccc	ugagguaguagauuguauaguuguaggguaguuauuuuacccuguucaggagauaacuauacaaucuauugccuuccc	ugagguaguagauuguauaguuguaggguaguuauuuuacccuguucaggagauaacuauacaaucuauugccuuccc	ugagguaguagauuguauaguuguaggguaguuauuuuacccuguucaggagauaacuauacaaucuauugccuuccc	ugagguaguagauuguauaguuguaggguaguuauuuuacccuguucaggagauaacuauacaaucuauugccuuccc	null	CM007536.1:1902678..1902756:-	CM007536.1:1902678..1902756:-	CM007536.1:1902678..1902756:-	CM007536.1:1902678..1902756:-	CM007536.1:1902678..1902756:-	CM007536.1:1902678..1902756:-	null	cuauacaaucuauugccuuccc	cuauacaaucuauugccuuccc	cuauacaaucuauugccuuccc	cuauacaaucuauugccuuccc	cuauacaaucuauugccuuccc	cuauacaaucuauugccuuccc	null	5	5	9	8	7	0	0	3.21456	1.78247	2.17807	17.0799	20.141	0	0
267	conserve-cli-let-7g-5p	ugagguaguaguuuguacaguuugagggucuaugauaccacccgguacaggagauaacuguacaggccacugccuugcc	ugagguaguaguuuguacaguuugagggucuaugauaccacccgguacaggagauaacuguacaggccacugccuugcc	ugagguaguaguuuguacaguuugagggucuaugauaccacccgguacaggagauaacuguacaggccacugccuugcc	ugagguaguaguuuguacaguuugagggucuaugauaccacccgguacaggagauaacuguacaggccacugccuugcc	ugagguaguaguuuguacaguuugagggucuaugauaccacccgguacaggagauaacuguacaggccacugccuugcc	ugagguaguaguuuguacaguuugagggucuaugauaccacccgguacaggagauaacuguacaggccacugccuugcc	ugagguaguaguuuguacaguuugagggucuaugauaccacccgguacaggagauaacuguacaggccacugccuugcc	KV877988.1:525579..525658:+	KV877988.1:525579..525658:+	KV877988.1:525579..525658:+	KV877988.1:525579..525658:+	KV877988.1:525579..525658:+	KV877988.1:525579..525658:+	KV877988.1:525579..525658:+	ugagguaguaguuuguacaguu	ugagguaguaguuuguacaguu	ugagguaguaguuuguacaguu	ugagguaguaguuuguacaguu	ugagguaguaguuuguacaguu	ugagguaguaguuuguacaguu	ugagguaguaguuuguacaguu	420	321	506	242	132	10	4	270.023	114.434	122.456	516.666	379.803	50.4515	13.9867
268	conserve-cli-let-7g-3p	ugagguaguaguuuguacaguuugagggucuaugauaccacccgguacaggagauaacuguacaggccacugccuugcc	ugagguaguaguuuguacaguuugagggucuaugauaccacccgguacaggagauaacuguacaggccacugccuugcc	ugagguaguaguuuguacaguuugagggucuaugauaccacccgguacaggagauaacuguacaggccacugccuugcc	ugagguaguaguuuguacaguuugagggucuaugauaccacccgguacaggagauaacuguacaggccacugccuugcc	ugagguaguaguuuguacaguuugagggucuaugauaccacccgguacaggagauaacuguacaggccacugccuugcc	ugagguaguaguuuguacaguuugagggucuaugauaccacccgguacaggagauaacuguacaggccacugccuugcc	ugagguaguaguuuguacaguuugagggucuaugauaccacccgguacaggagauaacuguacaggccacugccuugcc	KV877988.1:525579..525658:+	KV877988.1:525579..525658:+	KV877988.1:525579..525658:+	KV877988.1:525579..525658:+	KV877988.1:525579..525658:+	KV877988.1:525579..525658:+	KV877988.1:525579..525658:+	cuguacaggccacugccuugcc	cuguacaggccacugccuugcc	cuguacaggccacugccuugcc	cuguacaggccacugccuugcc	cuguacaggccacugccuugcc	cuguacaggccacugccuugcc	cuguacaggccacugccuugcc	0	4	1	4	0	0	0	0	1.42597	0.242008	8.53993	0	0	0
269	conserve-cli-let-7a-5p	ugagguaguagguuguauaguuuuagggucauacccgcaacugggagauaacuauacaaucuacugucuuucc	ugagguaguagguuguauaguuuuagggcucugcccugccugucacauaacuauacaaucuacugucuuucc	ugagguaguagguuguauaguuuggugggagggauuugaucccauuucaggugauaacuauacagucuauugccuuccu	null	ugagguaguagguuguauaguuuggugggagggauuugaucccauuucaggugauaacuauacagucuauugccuuccu	ugagguaguagguuguauaguuuuagggcucugcccugccugucacauaacuauacaaucuacugucuuuccu	ugagguaguagguuguauaguuuuagggcucugcccugccugucacauaacuauacaaucuacugucuuucc	CM007536.1:1903123..1903196:-	CM007525.1:62551309..62551381:+	CM007549.1:2241684..2241763:+	null	CM007549.1:2241684..2241763:+	CM007525.1:62551309..62551382:+	CM007525.1:62551309..62551381:+	ugagguaguagguuguauaguu	ugagguaguagguuguauaguu	ugagguaguagguuguauaguu	null	ugagguaguagguuguauaguu	ugagguaguagguuguauaguu	ugagguaguagguuguauaguu	628	694	972	0	652	19	15	403.749	247.406	235.232	0	1875.99	95.8579	52.4501
270	conserve-cli-let-7a-3p	ugagguaguagguuguauaguuuuagggucauacccgcaacugggagauaacuauacaaucuacugucuuucc	ugagguaguagguuguauaguuuuagggcucugcccugccugucacauaacuauacaaucuacugucuuucc	ugagguaguagguuguauaguuuggugggagggauuugaucccauuucaggugauaacuauacagucuauugccuuccu	null	ugagguaguagguuguauaguuuggugggagggauuugaucccauuucaggugauaacuauacagucuauugccuuccu	ugagguaguagguuguauaguuuuagggcucugcccugccugucacauaacuauacaaucuacugucuuuccu	ugagguaguagguuguauaguuuuagggcucugcccugccugucacauaacuauacaaucuacugucuuucc	CM007536.1:1903123..1903196:-	CM007525.1:62551309..62551381:+	CM007549.1:2241684..2241763:+	null	CM007549.1:2241684..2241763:+	CM007525.1:62551309..62551382:+	CM007525.1:62551309..62551381:+	cuauacaaucuacugucuuucc	cuauacaaucuacugucuuucc	cuauacagucuauugccuuccu	null	cuauacagucuauugccuuccu	uauacaaucuacugucuuuccu	cuauacaaucuacugucuuucc	20	37	17	0	15	3	0	12.8582	13.1903	4.11413	0	43.1594	15.1355	0
271	conserve-cli-let-7b-3p	cuucagaagaugcacuugaugcucuaacaggaugagguaguagguugugugguu	cuucagaagaugcacuugaugcucuaacaggaugagguaguagguugugugguu	null	cuucagaagaugcacuugaugcucuaacaggaugagguaguagguugugugguu	cuucagaagaugcacuugaugcucuaacaggaugagguaguagguugugugguu	cuucagaagaugcacuugaugcucuaacaggaugagguaguagguugugugguu	cuucagaagaugcacuugaugcucuaacaggaugagguaguagguugugugguu	CM007525.1:62552135..62552189:+	CM007525.1:62552135..62552189:+	null	CM007525.1:62552135..62552189:+	CM007525.1:62552135..62552189:+	CM007525.1:62552135..62552189:+	CM007525.1:62552135..62552189:+	ugagguaguagguugugugguu	ugagguaguagguugugugguu	null	ugagguaguagguugugugguu	ugagguaguagguugugugguu	ugagguaguagguugugugguu	ugagguaguagguugugugguu	163	387	0	342	406	6	13	104.795	137.963	0	730.164	1168.18	30.2709	45.4568
272	conserve-cli-let-7c-5p	ugagguaguagguuguaugguuuagaguuacacccugggaguuaacuguacaaccuucuagcuuucc	ugagguaguagguuguaugguuuagaguuacacccugggaguuaacuguacaaccuucuagcuuucc	ugagguaguagguuguaugguuuagaguuacacccugggaguuaacuguacaaccuucuagcuuucc	ugagguaguagguuguaugguuuagaguuacacccugggaguuaacuguacaaccuucuagcuuucc	ugagguaguagguuguaugguuuagaguuacacccugggaguuaacuguacaaccuucuagcuuucc	null	ugagguaguagguuguaugguuuagaguuacacccugggaguuaacuguacaaccuucuagcuuucc	CM007525.1:129065772..129065839:+	CM007525.1:129065772..129065839:+	CM007525.1:129065772..129065839:+	CM007525.1:129065772..129065839:+	CM007525.1:129065772..129065839:+	null	CM007525.1:129065772..129065839:+	ugagguaguagguuguaugguu	ugagguaguagguuguaugguu	ugagguaguagguuguaugguu	ugagguaguagguuguaugguu	ugagguaguagguuguaugguu	null	ugagguaguagguuguaugguu	81	33	36	48	40	0	2	52.0759	11.7643	8.71228	102.479	115.092	0	6.99335
273	conserve-cli-miR-145-5p	guccaguuuucccaggaaucccuuaggcgcuacguuggggauuccuggaaauacuguucu	guccaguuuucccaggaaucccuuaggcgcuacguuggggauuccuggaaauacuguucuu	guccaguuuucccaggaaucccuuaggcgcuacguuggggauuccuggaaauacuguucuu	guccaguuuucccaggaaucccuuaggcgcuacguuggggauuccuggaaauacuguucu	guccaguuuucccaggaaucccuuaggcgcuacguuggggauuccuggaaauacuguucu	guccaguuuucccaggaaucccuuaggcgcuacguuggggauuccuggaaauacuguucu	guccaguuuucccaggaaucccuuaggcgcuacguuggggauuccuggaaauacuguucu	CM007537.1:17677924..17677984:+	CM007537.1:17677924..17677985:+	CM007537.1:17677924..17677985:+	CM007537.1:17677924..17677984:+	CM007537.1:17677924..17677984:+	CM007537.1:17677924..17677984:+	CM007537.1:17677924..17677984:+	guccaguuuucccaggaaucccu	guccaguuuucccaggaaucccu	guccaguuuucccaggaauccc	guccaguuuucccaggaaucccu	guccaguuuucccaggaaucccu	guccaguuuucccaggaaucccu	guccaguuuucccaggaaucccu	11	2	2	0	2	1	0	7.07203	0.712987	0.484016	0	5.75458	5.04515	0
274	conserve-cli-miR-145-3p	guccaguuuucccaggaaucccuuaggcgcuacguuggggauuccuggaaauacuguucu	guccaguuuucccaggaaucccuuaggcgcuacguuggggauuccuggaaauacuguucuu	guccaguuuucccaggaaucccuuaggcgcuacguuggggauuccuggaaauacuguucuu	guccaguuuucccaggaaucccuuaggcgcuacguuggggauuccuggaaauacuguucu	guccaguuuucccaggaaucccuuaggcgcuacguuggggauuccuggaaauacuguucu	guccaguuuucccaggaaucccuuaggcgcuacguuggggauuccuggaaauacuguucu	guccaguuuucccaggaaucccuuaggcgcuacguuggggauuccuggaaauacuguucu	CM007537.1:17677924..17677984:+	CM007537.1:17677924..17677985:+	CM007537.1:17677924..17677985:+	CM007537.1:17677924..17677984:+	CM007537.1:17677924..17677984:+	CM007537.1:17677924..17677984:+	CM007537.1:17677924..17677984:+	ggauuccuggaaauacuguucu	auuccuggaaauacuguucuu	auuccuggaaauacuguucuu	ggauuccuggaaauacuguucu	ggauuccuggaaauacuguucu	ggauuccuggaaauacuguucu	ggauuccuggaaauacuguucu	0	1	3	0	0	0	0	0	0.356493	0.726023	0	0	0	0
275	conserve-cli-let-7i-1-5p	ugagguaguaguuugugcuguuggucggguugugacauugcccgcuguggagauaacugcgcaagcuacugccuugcu	ugagguaguaguuugugcuguuggucggguugugacauugcccgcuguggagauaacugcgcaagcuacugccuugcu	ugagguaguaguuugugcuguuggucggguugugacauugcccgcuguggagauaacugcgcaagcuacugccuugcu	ugagguaguaguuugugcuguuggucggguugugacauugcccgcuguggagauaacugcgcaagcuacugccuugc	ugagguaguaguuugugcuguuggucggguugugacauugcccgcuguggagauaacugcgcaagcuacugccuugcu	ugagguaguaguuugugcuguuggucggguugugacauugcccgcuguggagauaacugcgcaagcuacugccuugcu	ugagguaguaguuugugcuguuggucggguugugacauugcccgcuguggagauaacugcgcaagcuacugccuugcu	CM007525.1:33686358..33686436:+	CM007525.1:33686358..33686436:+	CM007525.1:33686358..33686436:+	CM007525.1:33686358..33686435:+	CM007525.1:33686358..33686436:+	CM007525.1:33686358..33686436:+	CM007525.1:33686358..33686436:+	ugagguaguaguuugugcuguu	ugagguaguaguuugugcuguu	ugagguaguaguuugugcuguu	ugagguaguaguuugugcuguu	ugagguaguaguuugugcuguu	ugagguaguaguuugugcugu	ugagguaguaguuugugcuguu	260	85	85	65	42	4	5	167.157	30.3019	20.5707	138.774	120.846	20.1806	17.4834
276	conserve-cli-let-7j-5p	ugagguaguagguuguauaguuuuagggcucugcccugccugucacauaacuauacaaucuacugucuuucc	ugagguaguagguuguauaguuuggugggagggauuugaucccauuucaggugauaacuauacagucuauugccuuccu	ugagguaguagguuguauaguuuuagggcucugcccugccugucacauaacuauacaaucuacugucuuucc	ugagguaguagguuguauaguuuuagggcucugcccugccugucacauaacuauacaaucuacugucuuuccu	ugagguaguagguuguauaguuuuagggcucugcccugccugucacauaacuauacaaucuacugucuuucc	ugagguaguagguuguauaguuuagaauuacaccaagggagauaacuguacaaccuccuagcuuucc	null	CM007525.1:62551309..62551381:+	CM007549.1:2241684..2241763:+	CM007525.1:62551309..62551381:+	CM007525.1:62551309..62551382:+	CM007525.1:62551309..62551381:+	CM007547.1:862706..862773:-	null	ugagguaguagguuguauaguu	ugagguaguagguuguauaguu	ugagguaguagguuguauaguu	ugagguaguagguuguauaguu	ugagguaguagguuguauaguu	ugagguaguagguuguauaguu	null	630	693	975	517	652	20	0	405.035	247.05	235.958	1103.79	1875.99	100.903	0
277	conserve-cli-let-7j-3p	ugagguaguagguuguauaguuuuagggcucugcccugccugucacauaacuauacaaucuacugucuuucc	ugagguaguagguuguauaguuuggugggagggauuugaucccauuucaggugauaacuauacagucuauugccuuccu	ugagguaguagguuguauaguuuuagggcucugcccugccugucacauaacuauacaaucuacugucuuucc	ugagguaguagguuguauaguuuuagggcucugcccugccugucacauaacuauacaaucuacugucuuuccu	ugagguaguagguuguauaguuuuagggcucugcccugccugucacauaacuauacaaucuacugucuuucc	ugagguaguagguuguauaguuuagaauuacaccaagggagauaacuguacaaccuccuagcuuucc	null	CM007525.1:62551309..62551381:+	CM007549.1:2241684..2241763:+	CM007525.1:62551309..62551381:+	CM007525.1:62551309..62551382:+	CM007525.1:62551309..62551381:+	CM007547.1:862706..862773:-	null	cuauacaaucuacugucuuucc	cuauacagucuauugccuuccu	cuauacaaucuacugucuuucc	uauacaaucuacugucuuuccu	cuauacaaucuacugucuuucc	cuguacaaccuccuagcuuucc	null	20	9	79	38	40	0	0	12.8582	3.20844	19.1186	81.1293	115.092	0	0
278	conserve-cli-let-7k-5p	ugagguaguagauugaauaguuguggaguccgauccucccuuugagcaaacuauacaaucuacugucuuucc	ugagguaguagauugaauaguuguggaguccgauccucccuuugagcaaacuauacaaucuacugucuuucc	ugagguaguagauugaauaguuguggaguccgauccucccuuugagcaaacuauacaaucuacugucuuucc	ugagguaguagauugaauaguuguggaguccgauccucccuuugagcaaacuauacaaucuacugucuuuccu	ugagguaguagauugaauaguuguggaguccgauccucccuuugagcaaacuauacaaucuacugucuuucc	ugagguaguagauugaauaguuguggaguccgauccucccuuugagcaaacuauacaaucuacugucuuuccu	ugagguaguagauugaauaguuguggaguccgauccucccuuugagcaaacuauacaaucuacugucuuucc	CM007549.1:2241481..2241553:+	CM007549.1:2241481..2241553:+	CM007549.1:2241481..2241553:+	CM007549.1:2241481..2241554:+	CM007549.1:2241481..2241553:+	CM007549.1:2241481..2241554:+	CM007549.1:2241481..2241553:+	ugagguaguagauugaauaguu	ugagguaguagauugaauaguu	ugagguaguagauugaauaguu	ugagguaguagauugaauaguu	ugagguaguagauugaauaguu	ugagguaguagauugaauaguu	ugagguaguagauugaauaguu	428	187	293	141	206	3	2	275.166	66.6643	70.9083	301.032	592.722	15.1355	6.99335
279	conserve-cli-let-7k-3p	ugagguaguagauugaauaguuguggaguccgauccucccuuugagcaaacuauacaaucuacugucuuucc	ugagguaguagauugaauaguuguggaguccgauccucccuuugagcaaacuauacaaucuacugucuuucc	ugagguaguagauugaauaguuguggaguccgauccucccuuugagcaaacuauacaaucuacugucuuucc	ugagguaguagauugaauaguuguggaguccgauccucccuuugagcaaacuauacaaucuacugucuuuccu	ugagguaguagauugaauaguuguggaguccgauccucccuuugagcaaacuauacaaucuacugucuuucc	ugagguaguagauugaauaguuguggaguccgauccucccuuugagcaaacuauacaaucuacugucuuuccu	ugagguaguagauugaauaguuguggaguccgauccucccuuugagcaaacuauacaaucuacugucuuucc	CM007549.1:2241481..2241553:+	CM007549.1:2241481..2241553:+	CM007549.1:2241481..2241553:+	CM007549.1:2241481..2241554:+	CM007549.1:2241481..2241553:+	CM007549.1:2241481..2241554:+	CM007549.1:2241481..2241553:+	cuauacaaucuacugucuuucc	cuauacaaucuacugucuuucc	cuauacaaucuacugucuuucc	uauacaaucuacugucuuuccu	cuauacaaucuacugucuuucc	uauacaaucuacugucuuuccu	cuauacaaucuacugucuuucc	20	37	79	37	40	3	0	12.8582	13.1903	19.1186	78.9943	115.092	15.1355	0
280	novel-cli-miR-49-3p	cagguggccgcgcugacagcuggucacaugauggcugucagcgcuggcgcuucacccgcu	caguggcuccagggacagcugguccagaggaccaggaugauuugagcacuguc	caguggcuccagggacagcugguccagaggaccaggaugauuugagcacuguc	caguggcuccagggacagcugguccagaggaccaggaugauuugagcacuguc	caguggcuccagggacagcugguccagaggaccaggaugauuugagcacuguc	caguggcuccagggacagcugguccagaggaccaggaugauuugagcacuguc	caguggcuccagggacagcugguccagaggaccaggaugauuugagcacuguc	CM007537.1:8546489..8546549:+	KV877988.1:2045353..2045406:+	KV877988.1:2045353..2045406:+	KV877988.1:2045353..2045406:+	KV877988.1:2045353..2045406:+	KV877988.1:2045353..2045406:+	KV877988.1:2045353..2045406:+	cugucagcgcuggcgcuucacccgcu	augauuugagcacuguc	augauuugagcacuguc	augauuugagcacuguc	augauuugagcacuguc	augauuugagcacuguc	augauuugagcacuguc	0	0	0	0	0	36	0	0	0	0	0	0	181.626	0
281	novel-cli-miR-50-3p	ugacucauggaauuguagucaaauauuccgugacucaug	ugacucauggaauuguagucaaauauuccgugacucaug	ugacucauggaauuguagucaaauauuccgugacucaug	ugacucauggaauuguagucaaauauuccgugacucaug	ugacucauggaauuguagucaaauauuccgugacucaug	ugacucauggaauuguagucaaauauuccgugacucaug	ugacucauggaauuguagucaaauauuccgugacucaug	CM007539.1:7314165..7314204:-	CM007539.1:7314165..7314204:-	CM007539.1:7314165..7314204:-	CM007539.1:7314165..7314204:-	CM007539.1:7314165..7314204:-	CM007539.1:7314165..7314204:-	CM007539.1:7314165..7314204:-	aaauauuccgugacucaug	aaauauuccgugacucaug	aaauauuccgugacucaug	aaauauuccgugacucaug	aaauauuccgugacucaug	aaauauuccgugacucaug	aaauauuccgugacucaug	0	0	0	0	27	0	12	0	0	0	0	77.6869	0	41.9601
282	novel-cli-miR-51-5p	gggacagcggcaggugggucccagggcuccgcuccgcguuccccuugcaaugggucauucugacccgccuccgcguccuca	gggacagcggcaggugggucccagggcuccgcuccgcguuccccuugcaaugggucauucugacccgccuccgcguccuca	gggacagcggcaggugggucccagggcuccgcuccgcguuccccuugcaaugggucauucugacccgccuccgcguccuca	gggacagcggcaggugggucccagggcuccgcuccgcguuccccuugcaaugggucauucugacccgccuccgcguccuca	gggacagcggcaggugggucccagggcuccgcuccgcguuccccuugcaaugggucauucugacccgccuccgcguccuca	gggacagcggcaggugggucccagggcuccgcuccgcguuccccuugcaaugggucauucugacccgccuccgcguccuca	gggacagcggcaggugggucccagggcuccgcuccgcguuccccuugcaaugggucauucugacccgccuccgcguccuca	KV878010.1:616292..616373:-	KV878010.1:616292..616373:-	KV878010.1:616292..616373:-	KV878010.1:616292..616373:-	KV878010.1:616292..616373:-	KV878010.1:616292..616373:-	KV878010.1:616292..616373:-	gggacagcggcagguggg	gggacagcggcagguggg	gggacagcggcagguggg	gggacagcggcagguggg	gggacagcggcagguggg	gggacagcggcagguggg	gggacagcggcagguggg	42	0	0	0	0	0	0	27.0023	0	0	0	0	0	0
283	conserve-cli-miR-133c-3p	gcugguaaaaaggaaccagaucaacuugcaacuggauuugguccccuucaaccagcug	null	null	null	null	null	null	CM007546.1:2947111..2947169:-	null	null	null	null	null	null	uuugguccccuucaaccagcug	null	null	null	null	null	null	20	0	0	0	0	0	0	12.8582	0	0	0	0	0	0
284	conserve-cli-miR-133a-3p	agcugguaaaauggaaccaaaucaccucuucaauggauuugguccccuucaaccagcugu	agcugguaaaauggaaccaaaucaacuguucaauggauuugguccccuucaaccagcugu	null	agcugguaaaauggaaccaaaucaacuguucaauggauuugguccccuucaaccagcugu	agcugguaaaauggaaccaaaucaccucuucaauggauuugguccccuucaaccagcugu	null	null	CM007526.1:87444618..87444678:-	CM007543.1:4381585..4381645:-	null	CM007543.1:4381585..4381645:-	CM007526.1:87444618..87444678:-	null	null	uuugguccccuucaaccagcugu	uuugguccccuucaaccagcugu	null	uuugguccccuucaaccagcugu	uuugguccccuucaaccagcugu	null	null	144	2	0	1	5	0	0	92.5793	0.712987	0	2.13498	14.3865	0	0
285	novel-cli-miR-52-3p	gcugcacgagaggcgagacugcgauugcccucagugcgccc	gcugcacgagaggcgagacugcgauugcccucagugcgccc	gcugcacgagaggcgagacugcgauugcccucagugcgccc	gcugcacgagaggcgagacugcgauugcccucagugcgccc	gcugcacgagaggcgagacugcgauugcccucagugcgccc	gcugcacgagaggcgagacugcgauugcccucagugcgccc	gcugcacgagaggcgagacugcgauugcccucagugcgccc	CM007542.1:8202623..8202664:+	CM007542.1:8202623..8202664:+	CM007542.1:8202623..8202664:+	CM007542.1:8202623..8202664:+	CM007542.1:8202623..8202664:+	CM007542.1:8202623..8202664:+	CM007542.1:8202623..8202664:+	uugcccucagugcgccc	uugcccucagugcgccc	uugcccucagugcgccc	uugcccucagugcgccc	uugcccucagugcgccc	uugcccucagugcgccc	uugcccucagugcgccc	856	0	0	0	0	0	0	550.333	0	0	0	0	0	0
286	conserve-cli-miR-26a-5p	uucaaguaauccaggauaggcuguauccauccgagcuggccuauucuugguuacuugcacu	uucaaguaauccaggauaggcuguauccauccgagcuggccuauucuugguuacuugcacu	uucaaguaauccaggauaggcuguauccauccgagcuggccuauucuugguuacuugcacu	uucaaguaauccaggauaggcugugaucugggcagucagccuguucuugguuacuuggcuc	uucaaguaauccaggauaggcugugaucugggcagucagccuguucuugguuacuuggcuc	uucaaguaauccaggauaggcugugaucugggcagucagccuguucuugguuacuuggcuc	uucaaguaauccaggauaggcuguauccauccgagcuggccuauucuugguuacuugcacu	CM007526.1:4426342..4426403:+	CM007526.1:4426342..4426403:+	CM007526.1:4426342..4426403:+	CM007530.1:20243989..20244050:-	CM007530.1:20243989..20244050:-	CM007530.1:20243989..20244050:-	CM007526.1:4426342..4426403:+	uucaaguaauccaggauaggcu	uucaaguaauccaggauaggcu	uucaaguaauccaggauaggcu	uucaaguaauccaggauaggcu	uucaaguaauccaggauaggcu	uucaaguaauccaggauaggcu	uucaaguaauccaggauaggcu	6631	9327	13352	4049	2312	154	78	4263.15	3325.01	3231.29	8644.54	6652.3	776.954	272.741
287	conserve-cli-miR-26a-3p	uucaaguaauccaggauaggcuguauccauccgagcuggccuauucuugguuacuugcacu	uucaaguaauccaggauaggcuguauccauccgagcuggccuauucuugguuacuugcacu	uucaaguaauccaggauaggcuguauccauccgagcuggccuauucuugguuacuugcacu	uucaaguaauccaggauaggcugugaucugggcagucagccuguucuugguuacuuggcuc	uucaaguaauccaggauaggcugugaucugggcagucagccuguucuugguuacuuggcuc	uucaaguaauccaggauaggcugugaucugggcagucagccuguucuugguuacuuggcuc	uucaaguaauccaggauaggcuguauccauccgagcuggccuauucuugguuacuugcacu	CM007526.1:4426342..4426403:+	CM007526.1:4426342..4426403:+	CM007526.1:4426342..4426403:+	CM007530.1:20243989..20244050:-	CM007530.1:20243989..20244050:-	CM007530.1:20243989..20244050:-	CM007526.1:4426342..4426403:+	ccuauucuugguuacuugcacu	ccuauucuugguuacuugcacu	ccuauucuugguuacuugcacu	ccuguucuugguuacuuggcuc	ccuguucuugguuacuuggcuc	ccuguucuugguuacuuggcuc	ccuauucuugguuacuugcacu	1	9	3	0	0	0	0	0.642912	3.20844	0.726023	0	0	0	0
288	conserve-cli-miR-30e-5p	uguaaacauccuugacuggaagcugugaggugcgagcaggagcuuucagucggauguuugcagc	uguaaacauccuugacuggaagcugugaggugcgagcaggagcuuucagucggauguuugcagc	uguaaacauccuugacuggaagcugugaggugcgagcaggagcuuucagucggauguuugcagc	uguaaacauccuugacuggaagcugugaggugcgagcaggagcuuucagucggauguuugcagc	uguaaacauccuugacuggaagcugugaggugcgagcaggagcuuucagucggauguuugcagc	uguaaacauccuugacuggaagcugugaggugcgagcaggagcuuucagucggauguuugcagc	uguaaacauccuugacuggaagcugugaggugcgagcaggagcuuucagucggauguuugcagc	CM007546.1:2333080..2333144:-	CM007546.1:2333080..2333144:-	CM007546.1:2333080..2333144:-	CM007546.1:2333080..2333144:-	CM007546.1:2333080..2333144:-	CM007546.1:2333080..2333144:-	CM007546.1:2333080..2333144:-	uguaaacauccuugacuggaagcu	uguaaacauccuugacuggaagcu	uguaaacauccuugacuggaagcu	uguaaacauccuugacuggaagcu	uguaaacauccuugacuggaagcu	uguaaacauccuugacuggaagcu	uguaaacauccuugacuggaagcu	910	2315	4652	1370	197	32	16	585.05	825.282	1125.82	2924.93	566.827	161.445	55.9468
289	conserve-cli-miR-30e-3p	uguaaacauccuugacuggaagcugugaggugcgagcaggagcuuucagucggauguuugcagc	uguaaacauccuugacuggaagcugugaggugcgagcaggagcuuucagucggauguuugcagc	uguaaacauccuugacuggaagcugugaggugcgagcaggagcuuucagucggauguuugcagc	uguaaacauccuugacuggaagcugugaggugcgagcaggagcuuucagucggauguuugcagc	uguaaacauccuugacuggaagcugugaggugcgagcaggagcuuucagucggauguuugcagc	uguaaacauccuugacuggaagcugugaggugcgagcaggagcuuucagucggauguuugcagc	uguaaacauccuugacuggaagcugugaggugcgagcaggagcuuucagucggauguuugcagc	CM007546.1:2333080..2333144:-	CM007546.1:2333080..2333144:-	CM007546.1:2333080..2333144:-	CM007546.1:2333080..2333144:-	CM007546.1:2333080..2333144:-	CM007546.1:2333080..2333144:-	CM007546.1:2333080..2333144:-	cuuucagucggauguuugcagc	cuuucagucggauguuugcagc	cuuucagucggauguuugcagc	cuuucagucggauguuugcagc	cuuucagucggauguuugcagc	cuuucagucggauguuugcagc	cuuucagucggauguuugcagc	51	73	93	144	38	4	5	32.7885	26.024	22.5067	307.437	109.337	20.1806	17.4834
290	conserve-cli-miR-338-3p	aacacuauccugaugcugucagaguaagugguaaagcuccagcaucagugauuuuguugu	aacacuauccugaugcugucagaguaagugguaaagcuccagcaucagugauuuuguugu	acacuauccugaugcugucagaguaagugguaaagcuccagcaucagugauuuuguug	aacacuauccugaugcugucagaguaagugguaaagcuccagcaucagugauuuuguugu	aacacuauccugaugcugucagaguaagugguaaagcuccagcaucagugauuuuguugu	aacacuauccugaugcugucagaguaagugguaaagcuccagcaucagugauuuuguugu	aacacuauccugaugcugucagaguaagugguaaagcuccagcaucagugauuuuguugu	CM007538.1:10159291..10159351:-	CM007538.1:10159291..10159351:-	CM007538.1:10159292..10159350:-	CM007538.1:10159291..10159351:-	CM007538.1:10159291..10159351:-	CM007538.1:10159291..10159351:-	CM007538.1:10159291..10159351:-	uccagcaucagugauuuuguugu	uccagcaucagugauuuuguugu	uccagcaucagugauuuuguug	uccagcaucagugauuuuguugu	uccagcaucagugauuuuguugu	uccagcaucagugauuuuguugu	uccagcaucagugauuuuguugu	0	1	3	2	0	0	0	0	0.356493	0.726023	4.26996	0	0	0
291	novel-cli-miR-53-5p	uccugcagggugaaauucucuuucugcugauagaucuuguuauuaacugaugguggaguagaagggaagaauccugcagagaug	ccggagggugaaauuccccuguuucaccuaccgac	ccggagggugaaauuccccuguuucaccuaccgac	ccggagggugaaauuccccuguuucaccuaccgac	ccggagggugaaauuccccuguuucaccuaccgac	ccggagggugaaauuccccuguuucaccuaccgac	ccggagggugaaauuccccuguuucaccuaccgac	CM007525.1:153747433..153747517:+	CM007539.1:12552537..12552572:-	CM007539.1:12552537..12552572:-	CM007539.1:12552537..12552572:-	CM007539.1:12552537..12552572:-	CM007539.1:12552537..12552572:-	CM007539.1:12552537..12552572:-	uccugcagggugaaauucu	ccggagggugaaauucc	ccggagggugaaauucc	ccggagggugaaauucc	ccggagggugaaauucc	ccggagggugaaauucc	ccggagggugaaauucc	0	0	0	0	0	16	0	0	0	0	0	0	80.7225	0
292	novel-cli-miR-53-3p	uccugcagggugaaauucucuuucugcugauagaucuuguuauuaacugaugguggaguagaagggaagaauccugcagagaug	ccggagggugaaauuccccuguuucaccuaccgac	ccggagggugaaauuccccuguuucaccuaccgac	ccggagggugaaauuccccuguuucaccuaccgac	ccggagggugaaauuccccuguuucaccuaccgac	ccggagggugaaauuccccuguuucaccuaccgac	ccggagggugaaauuccccuguuucaccuaccgac	CM007525.1:153747433..153747517:+	CM007539.1:12552537..12552572:-	CM007539.1:12552537..12552572:-	CM007539.1:12552537..12552572:-	CM007539.1:12552537..12552572:-	CM007539.1:12552537..12552572:-	CM007539.1:12552537..12552572:-	aagaauccugcagagaug	uguuucaccuaccgac	uguuucaccuaccgac	uguuucaccuaccgac	uguuucaccuaccgac	uguuucaccuaccgac	uguuucaccuaccgac	4	0	0	0	0	0	0	2.57165	0	0	0	0	0	0
293	conserve-cli-miR-30c-5p	uguaaacauccuacacucucagcuguggaaacuaagaaagcugggagaaggcuguuuacucu	uguaaacauccuacacucucagcuguggaaacuaagaaagcugggagaaggcuguuuacucu	uguaaacauccuacacucucagcuguggaaacuaagaaagcugggagaaggcuguuuacu	uguaaacauccuacacucucagcuguggaaacuaagaaagcugggagaaggcuguuuacucu	uguaaacauccuacacucucagcuguggaaacuaagaaagcugggagaaggcuguuuacucu	uguaaacauccuacacucucagcuguggaaacuaagaaagcugggagaaggcuguuuacucu	uguaaacauccuacacucucagcuguggaaacuaagaaagcugggagaaggcuguuuacucu	CM007527.1:81736359..81736421:+	CM007527.1:81736359..81736421:+	CM007527.1:81736359..81736419:+	CM007527.1:81736359..81736421:+	CM007527.1:81736359..81736421:+	CM007527.1:81736359..81736421:+	CM007527.1:81736359..81736421:+	uguaaacauccuacacucucagcu	uguaaacauccuacacucucagcu	uguaaacauccuacacucucagcu	uguaaacauccuacacucucagcu	uguaaacauccuacacucucagcu	uguaaacauccuacacucucagcu	uguaaacauccuacacucucagcu	162	495	883	430	116	13	8	104.152	176.464	213.693	918.042	333.766	65.587	27.9734
294	conserve-cli-miR-30c-3p	uguaaacauccuacacucucagcuguggaaacuaagaaagcugggagaaggcuguuuacucu	uguaaacauccuacacucucagcuguggaaacuaagaaagcugggagaaggcuguuuacucu	uguaaacauccuacacucucagcuguggaaacuaagaaagcugggagaaggcuguuuacu	uguaaacauccuacacucucagcuguggaaacuaagaaagcugggagaaggcuguuuacucu	uguaaacauccuacacucucagcuguggaaacuaagaaagcugggagaaggcuguuuacucu	uguaaacauccuacacucucagcuguggaaacuaagaaagcugggagaaggcuguuuacucu	uguaaacauccuacacucucagcuguggaaacuaagaaagcugggagaaggcuguuuacucu	CM007527.1:81736359..81736421:+	CM007527.1:81736359..81736421:+	CM007527.1:81736359..81736419:+	CM007527.1:81736359..81736421:+	CM007527.1:81736359..81736421:+	CM007527.1:81736359..81736421:+	CM007527.1:81736359..81736421:+	cugggagaaggcuguuuacucu	cugggagaaggcuguuuacucu	agcugggagaaggcuguuuacu	cugggagaaggcuguuuacucu	cugggagaaggcuguuuacucu	cugggagaaggcuguuuacucu	cugggagaaggcuguuuacucu	5	0	1	0	2	0	0	3.21456	0	0.242008	0	5.75458	0	0
295	conserve-cli-miR-30a-5p	uguaaacauccucgacuggaagcugugaagcagcagauggggcuuucagucggauguuugcagc	uguaaacauccucgacuggaagcugugaagcagcagauggggcuuucagucggauguuugcagc	uguaaacauccucgacuggaagcugugaagcagcagauggggcuuucagucggauguuugcagc	uguaaacauccucgacuggaagcugugaagcagcagauggggcuuucagucggauguuugcagc	uguaaacauccucgacuggaagcugugaagcagcagauggggcuuucagucggauguuugcagc	uguaaacauccucgacuggaagcugugaagcagcagauggggcuuucagucggauguuugcagc	uguaaacauccucgacuggaagcugugaagcagcagauggggcuuucagucggauguuugcagc	CM007527.1:81710891..81710955:+	CM007527.1:81710891..81710955:+	CM007527.1:81710891..81710955:+	CM007527.1:81710891..81710955:+	CM007527.1:81710891..81710955:+	CM007527.1:81710891..81710955:+	CM007527.1:81710891..81710955:+	uguaaacauccucgacuggaagcu	uguaaacauccucgacuggaagcu	uguaaacauccucgacuggaagcu	uguaaacauccucgacuggaagcu	uguaaacauccucgacuggaagcu	uguaaacauccucgacuggaagcu	uguaaacauccucgacuggaagcu	546	708	508	173	41	25	7	351.03	252.397	122.94	369.352	117.969	126.129	24.4767
296	conserve-cli-miR-30a-3p	uguaaacauccucgacuggaagcugugaagcagcagauggggcuuucagucggauguuugcagc	uguaaacauccucgacuggaagcugugaagcagcagauggggcuuucagucggauguuugcagc	uguaaacauccucgacuggaagcugugaagcagcagauggggcuuucagucggauguuugcagc	uguaaacauccucgacuggaagcugugaagcagcagauggggcuuucagucggauguuugcagc	uguaaacauccucgacuggaagcugugaagcagcagauggggcuuucagucggauguuugcagc	uguaaacauccucgacuggaagcugugaagcagcagauggggcuuucagucggauguuugcagc	uguaaacauccucgacuggaagcugugaagcagcagauggggcuuucagucggauguuugcagc	CM007527.1:81710891..81710955:+	CM007527.1:81710891..81710955:+	CM007527.1:81710891..81710955:+	CM007527.1:81710891..81710955:+	CM007527.1:81710891..81710955:+	CM007527.1:81710891..81710955:+	CM007527.1:81710891..81710955:+	cuuucagucggauguuugcagc	cuuucagucggauguuugcagc	cuuucagucggauguuugcagc	cuuucagucggauguuugcagc	cuuucagucggauguuugcagc	cuuucagucggauguuugcagc	cuuucagucggauguuugcagc	51	76	97	149	39	4	5	32.7885	27.0935	23.4748	318.112	112.214	20.1806	17.4834
297	conserve-cli-miR-30d-5p	uguaaacauccccgacuggaagcuguucccguccagcuuucagucagauguuugcugc	uguaaacauccccgacuggaagcuguucccguccagcuuucagucagauguuugcugc	uguaaacauccccgacuggaagcuguucccguccagcuuucagucagauguuugcugc	uguaaacauccccgacuggaagcuguucccguccagcuuucagucagauguuugcugc	uguaaacauccccgacuggaagcuguucccguccagcuuucagucagauguuugcugc	uguaaacauccccgacuggaagcuguucccguccagcuuucagucagauguuugcugc	uguaaacauccccgacuggaagcuguucccguccagcuuucagucagauguuugcugc	CM007526.1:129240048..129240106:-	CM007526.1:129240048..129240106:-	CM007526.1:129240048..129240106:-	CM007526.1:129240048..129240106:-	CM007526.1:129240048..129240106:-	CM007526.1:129240048..129240106:-	CM007526.1:129240048..129240106:-	uguaaacauccccgacuggaagcu	uguaaacauccccgacuggaagcu	uguaaacauccccgacuggaagcu	uguaaacauccccgacuggaagcu	uguaaacauccccgacuggaagcu	uguaaacauccccgacuggaagcu	uguaaacauccccgacuggaagcu	282	884	795	461	126	15	18	181.301	315.14	192.396	984.227	362.539	75.6773	62.9401
298	conserve-cli-miR-30d-3p	uguaaacauccccgacuggaagcuguucccguccagcuuucagucagauguuugcugc	uguaaacauccccgacuggaagcuguucccguccagcuuucagucagauguuugcugc	uguaaacauccccgacuggaagcuguucccguccagcuuucagucagauguuugcugc	uguaaacauccccgacuggaagcuguucccguccagcuuucagucagauguuugcugc	uguaaacauccccgacuggaagcuguucccguccagcuuucagucagauguuugcugc	uguaaacauccccgacuggaagcuguucccguccagcuuucagucagauguuugcugc	uguaaacauccccgacuggaagcuguucccguccagcuuucagucagauguuugcugc	CM007526.1:129240048..129240106:-	CM007526.1:129240048..129240106:-	CM007526.1:129240048..129240106:-	CM007526.1:129240048..129240106:-	CM007526.1:129240048..129240106:-	CM007526.1:129240048..129240106:-	CM007526.1:129240048..129240106:-	cuuucagucagauguuugcugc	uuucagucagauguuugcugc	cuuucagucagauguuugcugc	cuuucagucagauguuugcugc	cuuucagucagauguuugcugc	cuuucagucagauguuugcugc	cuuucagucagauguuugcugc	4	6	2	2	0	0	0	2.57165	2.13896	0.484016	4.26996	0	0	0
299	conserve-cli-miR-6768-3p	cccaggagguggcggugccggguuggccgnnnnnnnnnnugcgcggggccgcgcggacacagguggccgggc	cccaggagguggcggugccggguuggccgnnnnnnnnnnugcgcggggccgcgcggacacagguggccgggc	cccaggagguggcggugccggguuggccgnnnnnnnnnnugcgcggggccgcgcggacacagguggccgggc	cccaggagguggcggugccggguuggccgnnnnnnnnnnugcgcggggccgcgcggacacagguggccgggc	cccaggagguggcggugccggguuggccgnnnnnnnnnnugcgcggggccgcgcggacacagguggccgggc	cccaggagguggcggugccggguuggccgnnnnnnnnnnugcgcggggccgcgcggacacagguggccgggc	cccaggagguggcggugccggguuggccgnnnnnnnnnnugcgcggggccgcgcggacacagguggccgggc	CM007539.1:8104956..8105028:+	CM007539.1:8104956..8105028:+	CM007539.1:8104956..8105028:+	CM007539.1:8104956..8105028:+	CM007539.1:8104956..8105028:+	CM007539.1:8104956..8105028:+	CM007539.1:8104956..8105028:+	gacacagguggccgggc	gacacagguggccgggc	gacacagguggccgggc	gacacagguggccgggc	gacacagguggccgggc	gacacagguggccgggc	gacacagguggccgggc	0	0	0	0	0	0	11	0	0	0	0	0	0	38.4634
300	conserve-cli-miR-8077-5p	ugcugaguaacgcggacaccagcgcccgggcuggugcugguacugcugcugc	ugcugaguaacgcggacaccagcgcccgggcuggugcugguacugcugcugc	ugcugaguaacgcggacaccagcgcccgggcuggugcugguacugcugcugc	ucuguacuugcucagugcugcucuacacaagucagcaugugcagacc	ugcugaguaacgcggacaccagcgcccgggcuggugcugguacugcugcugc	ugcugaguaacgcggacaccagcgcccgggcuggugcugguacugcugcugc	gcuggguaucugugacucaggaacgacugucucaccaaggaacucggcaaaua	KV878001.1:1027526..1027578:-	KV878001.1:1027526..1027578:-	KV878001.1:1027526..1027578:-	CM007530.1:3614183..3614230:-	KV878001.1:1027526..1027578:-	KV878001.1:1027526..1027578:-	CM007531.1:12296028..12296081:+	ugcugaguaacgcggacacc	ugcugaguaacgcggacacc	ugcugaguaacgcggacacc	ucuguacuugcucagug	ugcugaguaacgcggacacc	ugcugaguaacgcggacacc	gcuggguaucugugacu	0	0	0	0	1	0	25	0	0	0	0	2.87729	0	87.4169
301	conserve-cli-miR-8077-3p	ugcugaguaacgcggacaccagcgcccgggcuggugcugguacugcugcugc	ugcugaguaacgcggacaccagcgcccgggcuggugcugguacugcugcugc	ugcugaguaacgcggacaccagcgcccgggcuggugcugguacugcugcugc	ucuguacuugcucagugcugcucuacacaagucagcaugugcagacc	ugcugaguaacgcggacaccagcgcccgggcuggugcugguacugcugcugc	ugcugaguaacgcggacaccagcgcccgggcuggugcugguacugcugcugc	gcuggguaucugugacucaggaacgacugucucaccaaggaacucggcaaaua	KV878001.1:1027526..1027578:-	KV878001.1:1027526..1027578:-	KV878001.1:1027526..1027578:-	CM007530.1:3614183..3614230:-	KV878001.1:1027526..1027578:-	KV878001.1:1027526..1027578:-	CM007531.1:12296028..12296081:+	ugcugguacugcugcugc	ugcugguacugcugcugc	ugcugguacugcugcugc	caagucagcaugugcagacc	ugcugguacugcugcugc	ugcugguacugcugcugc	aaggaacucggcaaaua	0	0	0	206	0	0	21	0	0	0	439.806	0	0	73.4302

## Sheet: Human breast milk
Table S2 The mature miRNA group identified in human breast milk(Note: Those miRNAs with -n in the name refer to the conservation of mature sequence with more than one species).
No.	miRNA name	Sequence of precursor miRNAs				Coordinate of precursor miRNAs				Sequence of mature miRNAs				Expression of mature miRNAs (Read Counts)				Expression of mature miRNAs (RPM)
		60d-1	60d-2	60d-3	60d-4	60d-1	60d-2	60d-3	60d-4	60d-1	60d-2	60d-3	60d-4	60d-1	60d-2	60d-3	60d-4	60d-1	60d-2	60d-3	60d-4
1	hsa-miR-1322-5p	gcggugaucccgauggugugagcuggaaauggggugcuacgucaucguugucaucguca	gcggugaucccgauggugugagcuggaaauggggugcuacgucaucguugucaucguca	gcggugaucccgauggugugagcuggaaauggggugcuacgucaucguugucaucguca	gcggugaucccgauggugugagcuggaaauggggugcuacgucaucguugucaucguca	8:11035220..11035279:-	8:11035220..11035279:-	8:11035220..11035279:-	8:11035220..11035279:-	gcggugaucccgaugguguga	gcggugaucccgauggugug	gcggugaucccgauggugugag	gcggugaucccgauggugugag	2	3	0	0	0.0885726	0.138522	0	0
2	hsa-miR-1322-3p	gcggugaucccgauggugugagcuggaaauggggugcuacgucaucguugucaucguca	gcggugaucccgauggugugagcuggaaauggggugcuacgucaucguugucaucguca	gcggugaucccgauggugugagcuggaaauggggugcuacgucaucguugucaucguca	gcggugaucccgauggugugagcuggaaauggggugcuacgucaucguugucaucguca	8:11035220..11035279:-	8:11035220..11035279:-	8:11035220..11035279:-	8:11035220..11035279:-	uacgucaucguugucaucguca	uacgucaucguugucaucguca	uacgucaucguugucaucguca	uacgucaucguugucaucguca	3977	7275	1120	1434	176.127	335.916	216.926	168.357
3	hsa-miR-1323-5p	ucaaaacugaggggcauuuucugugguuugaaaggaaagugcacccaguuuugg	ucaaaacugaggggcauuuucugugguuugaaaggaaagugcacccaguuuugggg	ucaaaacugaggggcauuuucugugguuugaaaggaaagugcacccaguuuugg	ucaaaacugaggggcauuuucugugguuugaaaggaaagugcacccaguuuugggg	19:53671977..53672031:+	19:53671977..53672033:+	19:53671977..53672031:+	19:53671977..53672033:+	ucaaaacugaggggcauuuu	ucaaaacugaggggcauuu	ucaaaacugaggggcauuuucu	ucaaaacugaggggcauu	29	38	10	8	1.2843	1.75461	1.93684	0.939231
4	hsa-miR-3194-5p	ggccagccaccaggagggcugcgugccacccgggcagcucugcugcucacuggca	null	null	null	20:51452913..51452968:-	null	null	null	ggccagccaccaggagggcug	null	null	null	10	0	0	0	0.442863	0	0	0
5	hsa-miR-3194-3p	ggccagccaccaggagggcugcgugccacccgggcagcucugcugcucacuggca	null	null	null	20:51452913..51452968:-	null	null	null	agcucugcugcucacuggca	null	null	null	8	0	0	0	0.354291	0	0	0
6	hsa-miR-3190-5p	null	null	ucuggccagcuacguccccacggcccuugucaguguggaagguagacggccagaga	uggaagguagacggccagagaggugaccccggggguggucaggcuuaacgaccucuauuuuccaaa	null	null	19:47226954..47227010:+	19:47226989..47227055:+	null	null	ucuggccagcuacgucccca	uggaagguagacggccagaga	0	0	0	29	0	0	0	3.40471
7	hsa-miR-3190-3p	null	null	ucuggccagcuacguccccacggcccuugucaguguggaagguagacggccagaga	uggaagguagacggccagagaggugaccccggggguggucaggcuuaacgaccucuauuuuccaaa	null	null	19:47226954..47227010:+	19:47226989..47227055:+	null	null	uggaagguagacggccagaga	aacgaccucuauuuuccaaa	0	0	20	0	0	0	3.87369	0
8	hsa-miR-676-5p	cucuucaaccucaggacuugcagaauuaauggaaugcuguccuaagguuguugaguu	null	null	null	X:70022862..70022919:+	null	null	null	cucuucaaccucaggacuug	null	null	null	4	0	0	0	0.177145	0	0	0
9	hsa-miR-676-3p	cucuucaaccucaggacuugcagaauuaauggaaugcuguccuaagguuguugaguu	null	null	null	X:70022862..70022919:+	null	null	null	cuguccuaagguuguugaguu	null	null	null	78	0	0	0	3.45433	0	0	0
10	conserve-hsa-miR-335-5p	cuuuucauuguacacauuugcacgaugaaauuguggaacugcagaauuggaauuugcaaauguguacaaugaaaagga	cuuuucacuguacacauuuggacaacgaaauugucgaauugcggaauuggacuuugcaaauguguauggugaguagga	cuuuucauuguacacauuugcacgaugaaauuguggaacugcagaauuggaauuugcaaauguguacaaugaaaagga	cuuuucauuguacacauuugcacgaugaaauuguggaacugcagaauuggaauuugcaaauguguacaaugaaaagga	7:12806070..12806148:-	7:12805982..12806060:+	7:12806070..12806148:-	7:12806070..12806148:-	cuuuucauuguacacauuugc	cuuuucacuguacacauuug	cuuuucauuguacacauuugc	cuuuucauuguacacauuugc	3	0	0	0	0.132859	0	0	0
11	conserve-hsa-miR-335-3p	cuuuucauuguacacauuugcacgaugaaauuguggaacugcagaauuggaauuugcaaauguguacaaugaaaagga	cuuuucacuguacacauuuggacaacgaaauugucgaauugcggaauuggacuuugcaaauguguauggugaguagga	cuuuucauuguacacauuugcacgaugaaauuguggaacugcagaauuggaauuugcaaauguguacaaugaaaagga	cuuuucauuguacacauuugcacgaugaaauuguggaacugcagaauuggaauuugcaaauguguacaaugaaaagga	7:12806070..12806148:-	7:12805982..12806060:+	7:12806070..12806148:-	7:12806070..12806148:-	aaauguguacaaugaaaagga	aauguguauggugaguagga	aaauguguacaaugaaaagga	aaauguguacaaugaaaagga	0	7	0	0	0	0.323218	0	0
12	hsa-miR-671-5p	aggaagcccuggaggggcuggaggugauggauguuuuccuccgguucucagggcucca	aggaagcccuggaggggcuggaggugauggauguuuuccuccgguucucagggcuccacc	aggaagcccuggaggggcuggaggugauggauguuuuccuccgguucucagggcucca	aggaagcccuggaggggcuggaggugauggauguuuuccuccgguucucagggcucca	7:151238448..151238506:+	7:151238448..151238508:+	7:151238448..151238506:+	7:151238448..151238506:+	aggaagcccuggaggggcuggagg	aggaagcccuggaggggcuggagg	aggaagcccuggaggggcuggag	aggaagcccuggaggggcuggagg	405	235	9	4	17.936	10.8509	1.74316	0.469616
13	hsa-miR-671-3p	aggaagcccuggaggggcuggaggugauggauguuuuccuccgguucucagggcucca	aggaagcccuggaggggcuggaggugauggauguuuuccuccgguucucagggcuccacc	aggaagcccuggaggggcuggaggugauggauguuuuccuccgguucucagggcucca	aggaagcccuggaggggcuggaggugauggauguuuuccuccgguucucagggcucca	7:151238448..151238506:+	7:151238448..151238508:+	7:151238448..151238506:+	7:151238448..151238506:+	uccgguucucagggcucca	uccgguucucagggcuccacc	uccgguucucagggcucca	uccgguucucagggcucca	144	109	46	73	6.37723	5.03297	8.90948	8.57049
14	hsa-miR-3199-3p	null	null	null	gacugccuuaggagaaaguuucuggaaguucugacauuccagaaacuuucuccuaaggcaguccc	null	null	null	22:27920535..27920600:-	null	null	null	aaacuuucuccuaaggcaguccc	0	0	0	4	0	0	0	0.469616
15	novel-hsa-miR-1-3p	uacacauugugcuauuauuugugauauucuagaaagauguuacuccuaaugucacagggcugugca	uacacauugugcuauuauuugugauauucuagaaagauguuacuccuaaugucacagggcugugca	uacacauugugcuauuauuugugauauucuagaaagauguuacuccuaaugucacagggcugugca	uacacauugugcuauuauuugugauauucuagaaagauguuacuccuaaugucacagggcugugca	13:46462774..46462840:-	13:46462774..46462840:-	13:46462774..46462840:-	13:46462774..46462840:-	ccuaaugucacagggcugugca	ccuaaugucacagggcugugca	ccuaaugucacagggcugugca	ccuaaugucacagggcugugca	0	13	0	0	0	0.600263	0	0
16	conserve-hsa-miR-1973-5p	cagcaacccacacacggucucagcagcugagaccguguguggguugcggug	cagcaacccacacacggucucagcagcugagaccguguguggguugcggug	cagcaacccacacacggucucagcagcugagaccguguguggguugcggug	cagcaacccacacacggucucagcagcugagaccguguguggguugcggug	12:10213478..10213529:+	12:10213478..10213529:+	12:10213478..10213529:+	12:10213478..10213529:+	cagcaacccacacacggucuca	cagcaacccacacacggucuca	cagcaacccacacacggucuca	cagcaacccacacacggucuca	0	0	3	0	0	0	0.581053	0
17	conserve-hsa-miR-1973-3p	cagcaacccacacacggucucagcagcugagaccguguguggguugcggug	cagcaacccacacacggucucagcagcugagaccguguguggguugcggug	cagcaacccacacacggucucagcagcugagaccguguguggguugcggug	cagcaacccacacacggucucagcagcugagaccguguguggguugcggug	12:10213478..10213529:+	12:10213478..10213529:+	12:10213478..10213529:+	12:10213478..10213529:+	agaccguguguggguugcggug	agaccguguguggguugcggug	agaccguguguggguugcggug	agaccguguguggguugcggug	0	0	3	0	0	0	0.581053	0
18	conserve-hsa-miR-2317-3p	cggcugaguucucacagaagcauuuuccccauguggcucucucacugugcguugcuaccuugcuucugugagaauucaggaagc	cggcugaguucucacagaagcauuuuccccauguggcucucucacugugcguugcuaccuugcuucugugagaauucaggaagc	cggcugaguucucacagaagcauuuuccccauguggcucucucacugugcguugcuaccuugcuucugugagaauucaggaagc	cggcugaguucucacagaagcauuuuccccauguggcucucucacugugcguugcuaccuugcuucugugagaauucaggaagc	1:113975363..113975447:+	1:113975363..113975447:+	1:113975363..113975447:+	1:113975363..113975447:+	uucugugagaauucaggaagc	uucugugagaauucaggaagc	uucugugagaauucaggaagc	uucugugagaauucaggaagc	0	0	4	0	0	0	0.774737	0
19	conserve-hsa-miR-1932-3p	cuugucuuucuagcaauccccaaggugagacuggagacaaucuauauuugcggaguagaugagaugagca	cuugucuuucuagcaauccccaaggugagacuggagacaaucuauauuugcggaguagaugagaugagca	cuugucuuucuagcaauccccaaggugagacuggagacaaucuauauuugcggaguagaugagaugagca	cuugucuuucuagcaauccccaaggugagacuggagacaaucuauauuugcggaguagaugagaugagca	17:3829311..3829381:-	17:3829311..3829381:-	17:3829311..3829381:-	17:3829311..3829381:-	uuugcggaguagaugagaugagca	uuugcggaguagaugagaugagca	uuugcggaguagaugagaugagca	uuugcggaguagaugagaugagca	7	0	0	0	0.310004	0	0	0
20	conserve-hsa-miR-8953-3p	cucacagccuguugagguccacagugagaucugggcugggcugugggaa	gcaggcugggcugcuggaggagugcugaaccuccccuccuggcccaggcugaag	cucacagccuguugagguccacagugagaucugggcugggcugugggaa	ucccuaguguccauggguuagggccaugcuggggaaa	16:11658939..11658988:+	3:139108191..139108245:-	16:11658939..11658988:+	7:157416798..157416835:+	ugggcugggcugugggaa	uccuggcccaggcugaag	ugggcugggcugugggaa	uagggccaugcuggggaaa	5	6	0	4	0.221432	0.277044	0	0.469616
21	hsa-miR-122-5p	uggagugugacaaugguguuugugucuaaacuaucaaacgccauuaucacacuaaaua	uggagugugacaaugguguuugugucuaaacuaucaaacgccauuaucacacuaaaua	uggagugugacaaugguguuugugucuaaacuaucaaacgccauuaucacacuaaaua	uggagugugacaaugguguuugugucuaaacuaucaaacgccauuaucacacuaaaua	18:58451087..58451145:+	18:58451087..58451145:+	18:58451087..58451145:+	18:58451087..58451145:+	uggagugugacaaugguguuu	uggagugugacaaugguguuu	uggagugugacaaugguguuu	uggagugugacaaugguguuu	61	109	26	23	2.70147	5.03297	5.03579	2.70029
22	hsa-miR-124-5p	cguguucacagcggaccuugauuuaaauguccauacaauuaaggcacgcggugaaugccaa	uaaggcacgcggugaaugccaagagaggcgccuccgccgcuccuuucucauggaaauggcccgcgagcccgucc	null	null	8:9903398..9903459:-	20:63178551..63178625:+	null	null	cguguucacagcggaccuugau	uaaggcacgcggugaaugccaa	null	null	0	115	0	0	0	5.31002	0	0
23	hsa-miR-124-3p	cguguucacagcggaccuugauuuaaauguccauacaauuaaggcacgcggugaaugccaa	uaaggcacgcggugaaugccaagagaggcgccuccgccgcuccuuucucauggaaauggcccgcgagcccgucc	null	null	8:9903398..9903459:-	20:63178551..63178625:+	null	null	uaaggcacgcggugaaugccaa	ggaaauggcccgcgagcccgucc	null	null	25	0	0	0	1.10716	0	0	0
24	hsa-miR-126-5p	cauuauuacuuuugguacgcgcugugacacuucaaacucguaccgugaguaauaaugcg	cauuauuacuuuugguacgcgcugugacacuucaaacucguaccgugaguaauaaugcg	cauuauuacuuuugguacgcgcugugacacuucaaacucguaccgugaguaauaaugcg	cauuauuacuuuugguacgcgcugugacacuucaaacucguaccgugaguaauaaugcg	9:136670615..136670674:+	9:136670615..136670674:+	9:136670615..136670674:+	9:136670615..136670674:+	cauuauuacuuuugguacgcg	cauuauuacuuuugguacgcg	cauuauuacuuuugguacgcg	cauuauuacuuuugguacgcg	524	341	3	43	23.206	15.7454	0.581053	5.04837
25	hsa-miR-126-3p	cauuauuacuuuugguacgcgcugugacacuucaaacucguaccgugaguaauaaugcg	cauuauuacuuuugguacgcgcugugacacuucaaacucguaccgugaguaauaaugcg	cauuauuacuuuugguacgcgcugugacacuucaaacucguaccgugaguaauaaugcg	cauuauuacuuuugguacgcgcugugacacuucaaacucguaccgugaguaauaaugcg	9:136670615..136670674:+	9:136670615..136670674:+	9:136670615..136670674:+	9:136670615..136670674:+	ucguaccgugaguaauaaugcg	ucguaccgugaguaauaaugcg	ucguaccgugaguaauaaugcg	ucguaccgugaguaauaaugcg	1957	909	5	7	86.6683	41.9722	0.968422	0.821827
26	hsa-miR-127-5p	cugaagcucagagggcucugauucagaaagaucaucggauccgucugagcuuggcu	cugaagcucagagggcucugauucagaaagaucaucggauccgucugagcuuggcu	cugaagcucagagggcucugauucagaaagaucaucggauccgucugagcuuggcu	null	14:100883000..100883056:+	14:100883000..100883056:+	14:100883000..100883056:+	null	cugaagcucagagggcucugau	cugaagcucagagggcucugau	cugaagcucagagggcucugau	null	51	21	1	0	2.2586	0.969655	0.193684	0
27	hsa-miR-127-3p	cugaagcucagagggcucugauucagaaagaucaucggauccgucugagcuuggcu	cugaagcucagagggcucugauucagaaagaucaucggauccgucugagcuuggcu	cugaagcucagagggcucugauucagaaagaucaucggauccgucugagcuuggcu	null	14:100883000..100883056:+	14:100883000..100883056:+	14:100883000..100883056:+	null	ucggauccgucugagcuuggcu	ucggauccgucugagcuuggcu	ucggauccgucugagcuuggcu	null	181	205	7	0	8.01582	9.46568	1.35579	0
28	hsa-miR-128-5p	cggggccguagcacugucugagagguuuacauuucucacagugaaccggucucu	cggggccguagcacugucugagagguuuacauuucucacagugaaccggucucuuu	gggccguagcacugucugagagguuuacauuucucacagugaaccggucucu	cggggccguagcacugucugagagguuuacauuucucacagugaaccggucucuuu	2:135665410..135665464:+	2:135665410..135665466:+	2:135665412..135665464:+	2:135665410..135665466:+	cggggccguagcacugucugag	cggggccguagcacugucugaga	gggccguagcacugucugaga	cggggccguagcacugucugaga	5	0	0	0	0.221432	0	0	0
29	hsa-miR-128-3p	cggggccguagcacugucugagagguuuacauuucucacagugaaccggucucu	cggggccguagcacugucugagagguuuacauuucucacagugaaccggucucuuu	gggccguagcacugucugagagguuuacauuucucacagugaaccggucucu	cggggccguagcacugucugagagguuuacauuucucacagugaaccggucucuuu	2:135665410..135665464:+	2:135665410..135665466:+	2:135665412..135665464:+	2:135665410..135665466:+	ucacagugaaccggucucu	ucacagugaaccggucucuuu	ucacagugaaccggucucu	ucacagugaaccggucucuuu	241	424	94	110	10.673	19.5778	18.2063	12.9144
30	hsa-miR-129-5p	cuuuuugcggucugggcuugcuguacauaacucaauagccggaagcccuuaccccaaaaagcau	null	null	null	11:43581407..43581471:+	null	null	null	cuuuuugcggucugggcuugc	null	null	null	5	0	0	0	0.221432	0	0	0
31	hsa-miR-129-3p	cuuuuugcggucugggcuugcuguacauaacucaauagccggaagcccuuaccccaaaaagcau	null	null	null	11:43581407..43581471:+	null	null	null	aagcccuuaccccaaaaagcau	null	null	null	4	0	0	0	0.177145	0	0	0
32	hsa-miR-19a-5p	aguuuugcauaguugcacuacaagaagaauguaguugugcaaaucuaugcaaaacuga	aguuuugcauaguugcacuacaagaagaauguaguugugcaaaucuaugcaaaacuga	aguuuugcauaguugcacuacaagaagaauguaguugugcaaaucuaugcaaaacuga	aguuuugcauaguugcacuacaagaagaauguaguugugcaaaucuaugcaaaacuga	13:91350903..91350961:+	13:91350903..91350961:+	13:91350903..91350961:+	13:91350903..91350961:+	aguuuugcauaguugcacu	aguuuugcauaguugcacuac	aguuuugcauaguugcacuac	aguuuugcauaguugcacuac	4	0	5	0	0.177145	0	0.968422	0
33	hsa-miR-19a-3p	aguuuugcauaguugcacuacaagaagaauguaguugugcaaaucuaugcaaaacuga	aguuuugcauaguugcacuacaagaagaauguaguugugcaaaucuaugcaaaacuga	aguuuugcauaguugcacuacaagaagaauguaguugugcaaaucuaugcaaaacuga	aguuuugcauaguugcacuacaagaagaauguaguugugcaaaucuaugcaaaacuga	13:91350903..91350961:+	13:91350903..91350961:+	13:91350903..91350961:+	13:91350903..91350961:+	ugugcaaaucuaugcaaaacuga	ugugcaaaucuaugcaaaacuga	ugugcaaaucuaugcaaaacuga	ugugcaaaucuaugcaaaacuga	32588	13238	9977	2374	1443.2	611.252	1932.39	278.717
34	conserve-hsa-miR-1296-5p	uuagggcccuggcuccauccugcagaugaggagcucuggaaaagggcaaagucccggaggcugaggaguggggcgggcuccaagu	uuagggcccuggcuccauccugcagaugaggagcucuggaaaagggcaaagucccggaggcugaggaguggggcgggcuccaagu	uuagggcccuggcuccauccugcagaugaggagcucuggaaaagggcaaagucccggaggcugaggaguggggcgggcuccaagu	uuagggcccuggcuccauccugcagaugaggagcucuggaaaagggcaaagucccggaggcugaggaguggggcgggcuccaagu	10:133242124..133242209:+	10:133242124..133242209:+	10:133242124..133242209:+	10:133242124..133242209:+	uuagggcccuggcuccauc	uuagggcccuggcuccauc	uuagggcccuggcuccauc	uuagggcccuggcuccauc	53	30	0	10	2.34717	1.38522	0	1.17404
35	novel-hsa-miR-2-3p	ucccagcuacuugggaggcugagacggauggauggcuugaauucaggaguucugggcugua	ucccagcuacuugggaggcugagacggauggauggcuugaauucaggaguucugggcugua	ucccagcuacuugggaggcugagacggauggauggcuugaauucaggaguucugggcugua	ucccagcuacuugggaggcugagacggauggauggcuugaauucaggaguucugggcugua	X:16539346..16539407:-	X:16539346..16539407:-	X:16539346..16539407:-	X:16539346..16539407:-	aggaguucugggcugua	aggaguucugggcugua	aggaguucugggcugua	aggaguucugggcugua	331	0	0	0	14.6588	0	0	0
36	hsa-miR-19b-5p	aguuuugcagguuugcauccagcugugugauauucugcugugcaaauccaugcaaaacuga	aguuuugcagguuugcauccagcugugugauauucugcugugcaaauccaugcaaaacuga	aguuuugcagguuugcauccagcugugugauauucugcugugcaaauccaugcaaaacuga	aguuuugcagguuugcauccagcugugugauauucugcugugcaaauccaugcaaaacuga	13:91351206..91351267:+	13:91351206..91351267:+	13:91351206..91351267:+	13:91351206..91351267:+	aguuuugcagguuugcauccagc	aguuuugcagguuugcauccagc	aguuuugcagguuugcauccagc	aguuuugcagguuugcauccagc	68	34	42	8	3.01147	1.56992	8.13474	0.939231
37	hsa-miR-19b-3p	aguuuugcagguuugcauccagcugugugauauucugcugugcaaauccaugcaaaacuga	aguuuugcagguuugcauccagcugugugauauucugcugugcaaauccaugcaaaacuga	aguuuugcagguuugcauccagcugugugauauucugcugugcaaauccaugcaaaacuga	aguuuugcagguuugcauccagcugugugauauucugcugugcaaauccaugcaaaacuga	13:91351206..91351267:+	13:91351206..91351267:+	13:91351206..91351267:+	13:91351206..91351267:+	ugugcaaauccaugcaaaacuga	ugugcaaauccaugcaaaacuga	ugugcaaauccaugcaaaacuga	ugugcaaauccaugcaaaacuga	125703	47868	23196	11868	5566.92	2210.26	4492.7	1393.35
38	hsa-miR-1256-3p	null	null	null	aggcauugacuucucacuagcugugaaaguccuagcuaaagagaagucaaugcauga	null	null	null	1:20988341..20988398:-	null	null	null	cuaaagagaagucaaugcauga	0	0	0	3	0	0	0	0.352212
39	conserve-hsa-miR-6628-3p	ugccgccguggcucuaaggccuaccaccuucagaagucgaccuguggcaaa	ugccgccguggcucuaaggccuaccaccuucagaagucgaccuguggcaaa	ugccgccguggcucuaaggccuaccaccuucagaagucgaccuguggcaaa	ugccgccguggcucuaaggccuaccaccuucagaagucgaccuguggcaaa	19:52143099..52143150:+	19:52143099..52143150:+	19:52143099..52143150:+	19:52143099..52143150:+	cagaagucgaccuguggcaaa	cagaagucgaccuguggcaaa	cagaagucgaccuguggcaaa	cagaagucgaccuguggcaaa	0	0	0	16	0	0	0	1.87846
40	conserve-hsa-miR-1421g-3p	ugcauauuacuggaccccacucucagaauuagguuuggagugggggucugagaauuugcauu	ugcauauuacuggaccccacucucagaauuagguuuggagugggggucugagaauuugcauu	ugcauauuacuggaccccacucucagaauuagguuuggagugggggucugagaauuugcauu	ugcauauuacuggaccccacucucagaauuagguuuggagugggggucugagaauuugcauu	1:168038646..168038708:+	1:168038646..168038708:+	1:168038646..168038708:+	1:168038646..168038708:+	ugggggucugagaauuugcauu	ugggggucugagaauuugcauu	ugggggucugagaauuugcauu	ugggggucugagaauuugcauu	3	0	0	0	0.132859	0	0	0
41	hsa-miR-1251-5p	acucuagcugccaaaggcgcuucuccuucugaacagagcgcuuugcucagccagugu	acucuagcugccaaaggcgcuucuccuucugaacagagcgcuuugcucagccagugu	acucuagcugccaaaggcgcuucuccuucugaacagagcgcuuugcucagccaguguag	acucuagcugccaaaggcgcuucuccuucugaacagagcgcuuugcucagccaguguag	12:97491912..97491969:+	12:97491912..97491969:+	12:97491912..97491971:+	12:97491912..97491971:+	acucuagcugccaaaggcgcu	acucuagcugccaaaggcgcu	acucuagcugccaaaggcgcu	acucuagcugccaaaggcgcu	402	30	179	25	17.8031	1.38522	34.6695	2.9351
42	hsa-miR-1251-3p	acucuagcugccaaaggcgcuucuccuucugaacagagcgcuuugcucagccagugu	acucuagcugccaaaggcgcuucuccuucugaacagagcgcuuugcucagccagugu	acucuagcugccaaaggcgcuucuccuucugaacagagcgcuuugcucagccaguguag	acucuagcugccaaaggcgcuucuccuucugaacagagcgcuuugcucagccaguguag	12:97491912..97491969:+	12:97491912..97491969:+	12:97491912..97491971:+	12:97491912..97491971:+	agcgcuuugcucagccagugu	agcgcuuugcucagccagugu	cgcuuugcucagccaguguag	cgcuuugcucagccaguguag	4	1	0	0	0.177145	0.0461741	0	0
43	conserve-hsa-miR-2285j-5p	caaaaccagcuguacagaaucuuugauacagaccuauuugcu	caaaaccagcuguacagaaucuuugauacagaccuauuugcu	caaaaccagcuguacagaaucuuugauacagaccuauuugcu	caaaaccagcuguacagaaucuuugauacagaccuauuugcu	19:47487992..47488034:-	19:47487992..47488034:-	19:47487992..47488034:-	19:47487992..47488034:-	caaaaccagcuguacagaau	caaaaccagcuguacagaau	caaaaccagcuguacagaau	caaaaccagcuguacagaau	0	11	0	0	0	0.507915	0	0
44	hsa-miR-6776-5p	caaccaccacugucucuccccaggcccugaguaaccagcagaaggcggugcugaugag	null	null	null	17:2692825..2692883:-	null	null	null	caaccaccacugucucuccccagg	null	null	null	6	0	0	0	0.265718	0	0	0
45	hsa-miR-5010-5p	uuuugugucucccauuccccagagcugucugaggugcuuuggaccauggugauccacaucggc	uuuugugucucccauuccccagagcugucugaggugcuuuggaccauggugauccacaucggc	agggggauggcagagcaaaauucauggccuacagcugccucuugccaaacugcacuggauuuugugucucccauuccccaga	uuuugugucucccauuccccagagcugucugaggugcuuuggaccauggugauccacaucggc	17:42514266..42514329:+	17:42514266..42514329:+	17:42514207..42514289:+	17:42514266..42514329:+	uuuugugucucccauuccccaga	uuuugugucucccauuccccag	agggggauggcagagcaaaau	uuuugugucucccauuccccaga	16	11	2	3	0.708581	0.507915	0.387369	0.352212
46	hsa-miR-5010-3p	uuuugugucucccauuccccagagcugucugaggugcuuuggaccauggugauccacaucggc	uuuugugucucccauuccccagagcugucugaggugcuuuggaccauggugauccacaucggc	agggggauggcagagcaaaauucauggccuacagcugccucuugccaaacugcacuggauuuugugucucccauuccccaga	uuuugugucucccauuccccagagcugucugaggugcuuuggaccauggugauccacaucggc	17:42514266..42514329:+	17:42514266..42514329:+	17:42514207..42514289:+	17:42514266..42514329:+	uggaccauggugauccacaucggc	ggaccauggugauccacaucggc	uuuugugucucccauuccccaga	uggaccauggugauccacaucggc	0	0	4	0	0	0	0.774737	0
47	hsa-miR-488-3p	ccagauaauggcacucucaaacaaguuuccaaauuguuugaaaggcuauuucuuggu	ccagauaauggcacucucaaacaaguuuccaaauuguuugaaaggcuauuucuuggu	cccagauaauggcacucucaaacaaguuuccaaauuguuugaaaggcuauuucuuggu	ccagauaauggcacucucaaacaaguuuccaaauuguuugaaaggcuauuucuuggu	1:177029374..177029431:-	1:177029374..177029431:-	1:177029374..177029432:-	1:177029374..177029431:-	uugaaaggcuauuucuuggu	uugaaaggcuauuucuuggu	uugaaaggcuauuucuuggu	uugaaaggcuauuucuuggu	127	117	40	17	5.62436	5.40237	7.74737	1.99587
48	hsa-miR-486-5p	uccuguacugagcugccccgaggcccuucaugcugcccagcucggggcagcucaguacaggau	uccuguacugagcugccccgagcugggcagcaugaagggccucggggcagcucaguacaggaug	cagcggccggcucugaucuccauccucccuggggcauccuguacugagcugccccgag	uccuguacugagcugccccgaggcccuucaugcugcccagcucggggcagcucaguacaggau	8:41660442..41660505:-	8:41660443..41660507:+	8:41660483..41660541:-	8:41660442..41660505:-	uccuguacugagcugccccgagg	uccuguacugagcugccccgagc	cagcggccggcucugauc	uccuguacugagcugccccgag	369	974	0	37	16.3416	44.9735	0	4.34394
49	hsa-miR-486-3p	uccuguacugagcugccccgaggcccuucaugcugcccagcucggggcagcucaguacaggau	uccuguacugagcugccccgagcugggcagcaugaagggccucggggcagcucaguacaggaug	cagcggccggcucugaucuccauccucccuggggcauccuguacugagcugccccgag	uccuguacugagcugccccgaggcccuucaugcugcccagcucggggcagcucaguacaggau	8:41660442..41660505:-	8:41660443..41660507:+	8:41660483..41660541:-	8:41660442..41660505:-	cggggcagcucaguacaggau	ucggggcagcucaguacaggaug	uccuguacugagcugccccgag	cggggcagcucaguacaggau	1	0	14	2	0.0442863	0	2.71158	0.234808
50	hsa-miR-485-5p	agaggcuggccgugaugaauucgauucaucaaagcgagucauacacggcucuccucucu	agaggcuggccgugaugaauucgauucaucaaagcgagucauacacggcucuccucucu	null	agaggcuggccgugaugaauucgauucaucaaagcgagucauacacggcucuccucucu	14:101055426..101055485:+	14:101055426..101055485:+	null	14:101055426..101055485:+	agaggcuggccgugaugaau	agaggcuggccgugaugaauuc	null	agaggcuggccgugaugaauuc	3	3	0	0	0.132859	0.138522	0	0
51	hsa-miR-485-3p	agaggcuggccgugaugaauucgauucaucaaagcgagucauacacggcucuccucucu	agaggcuggccgugaugaauucgauucaucaaagcgagucauacacggcucuccucucu	null	agaggcuggccgugaugaauucgauucaucaaagcgagucauacacggcucuccucucu	14:101055426..101055485:+	14:101055426..101055485:+	null	14:101055426..101055485:+	gucauacacggcucuccucucu	gucauacacggcucuccucucu	null	gucauacacggcucuccucucu	7	14	0	2	0.310004	0.646437	0	0.234808
52	hsa-miR-484-5p	ucaggcucaguccccucccgauaaaccccuaaauagggacuuucccggggggugacccuggcu	ucaggcucaguccccucccgauaaaccccuaaauagggacuuucccggggggugacccuggcu	ucaggcucaguccccucccgauaaaccccuaaauagggacuuucccggggggugacccuggcu	ucaggcucaguccccucccgauaaaccccuaaauagggacuuucccggggggugacccuggcu	16:15643300..15643363:+	16:15643300..15643363:+	16:15643300..15643363:+	16:15643300..15643363:+	ucaggcucaguccccucccgau	ucaggcucaguccccucccgau	ucaggcucaguccccucccgau	ucaggcucaguccccucccgau	6216	4895	1178	2797	275.284	226.022	228.16	328.379
53	conserve-hsa-miR-2306-3p	gccgggggcccugcaggccaguaacaggccugugccccggcag	gccgggggcccugcaggccaguaacaggccugugccccggcag	gccgggggcccugcaggccaguaacaggccugugccccggcag	gccgggggcccugcaggccaguaacaggccugugccccggcag	11:64909150..64909193:-	11:64909150..64909193:-	11:64909150..64909193:-	11:64909150..64909193:-	caggccugugccccggcag	caggccugugccccggcag	caggccugugccccggcag	caggccugugccccggcag	0	4	0	0	0	0.184696	0	0
54	hsa-miR-3128-5p	uggcaaguaaaaaacucucauuuuccuuaaaaaaugagaguuuuuuacuugcaaua	null	uggcaaguaaaaaacucucauuuuccuuaaaaaaugagaguuuuuuacuugcaaua	null	2:177255948..177256004:-	null	2:177255948..177256004:-	null	uggcaaguaaaaaacucucauu	null	uggcaaguaaaaaacucucauu	null	5	0	8	0	0.221432	0	1.54947	0
55	novel-hsa-miR-3-5p	aacccaagacugggguaacuggagugacuuaucaguuaccccagucuugggguag	aacccaagacugggguaacuggagugacuuaucaguuaccccagucuugggguag	aacccaagacugggguaacuggagugacuuaucaguuaccccagucuugggguag	aacccaagacugggguaacuggagugacuuaucaguuaccccagucuugggguag	5:170794988..170795043:+	5:170794988..170795043:+	5:170794988..170795043:+	5:170794988..170795043:+	aacccaagacugggguaacugg	aacccaagacugggguaacugg	aacccaagacugggguaacugg	aacccaagacugggguaacugg	0	9	0	0	0	0.415567	0	0
56	conserve-hsa-miR-7451-3p	aguucuccagagaaacacaaccaauaggagauagauaugguuuugcuucucuggagaacucu	aguucuccagagaaacacaaccaauaggagauagauaugguuuugcuucucuggagaacucu	aguucuccagagaaacacaaccaauaggagauagauaugguuuugcuucucuggagaacucu	aguucuccagagaaacacaaccaauaggagauagauaugguuuugcuucucuggagaacucu	2:9006476..9006538:+	2:9006476..9006538:+	2:9006476..9006538:+	2:9006476..9006538:+	uugcuucucuggagaacucu	uugcuucucuggagaacucu	uugcuucucuggagaacucu	uugcuucucuggagaacucu	0	0	0	3	0	0	0	0.352212
57	hsa-miR-3120-3p	ugccugucugugccugcuguacaggugagcggauguucugcacagcaaguguagacaggcaga	null	null	null	1:172138817..172138880:+	null	null	null	cacagcaaguguagacaggcaga	null	null	null	3	0	0	0	0.132859	0	0	0
58	hsa-miR-3127-5p	aucagggcuuguggaaugggaaggagaagggacgcuuccccuucugcaggccugc	aucagggcuuguggaaugggaaggagaagggacgcuuccccuucugcaggccugcugg	aucagggcuuguggaaugggaaggagaagggacgcuuccccuucugcaggccugcugg	aucagggcuuguggaaugggaaggagaagggacgcuuccccuucugcaggccugcugg	2:96798287..96798342:+	2:96798287..96798345:+	2:96798287..96798345:+	2:96798287..96798345:+	aucagggcuuguggaaugggaa	aucagggcuuguggaaugggaag	aucagggcuuguggaaugggaag	aucagggcuuguggaaugggaag	82	28	35	13	3.63148	1.29287	6.77895	1.52625
59	hsa-miR-3124-5p	uucgcgggcgaaggcaaagucgauuuccaaaagugacuuuccucacucccgugaagu	uucgcgggcgaaggcaaagucgauuuccaaaagugacuuuccucacucccgugaag	null	null	1:248826382..248826439:+	1:248826382..248826438:+	null	null	uucgcgggcgaaggcaaagucg	uucgcgggcgaaggcaaagucg	null	null	18	14	0	0	0.797154	0.646437	0	0
60	hsa-miR-3124-3p	uucgcgggcgaaggcaaagucgauuuccaaaagugacuuuccucacucccgugaagu	uucgcgggcgaaggcaaagucgauuuccaaaagugacuuuccucacucccgugaag	null	null	1:248826382..248826439:+	1:248826382..248826438:+	null	null	cuuuccucacucccgugaagu	cuuuccucacucccgugaag	null	null	1	3	0	0	0.0442863	0.138522	0	0
61	hsa-miR-520a-3p	cuccagagggaaguacuuucuguugucugagagaaaagaaagugcuucccuuuggacugu	cuccagagggaaguacuuucuguugucugagagaaaagaaagugcuucccuuuggacugu	cuccagagggaaguacuuucuguugucugagagaaaagaaagugcuucccuuuggacugu	ccuccagagggaaguacuuucuguugucugagagaaaagaaagugcuucccuuuggacugu	19:53690894..53690954:+	19:53690894..53690954:+	19:53690894..53690954:+	19:53690893..53690954:+	aaagugcuucccuuuggacugu	aaagugcuucccuuuggacugu	aaagugcuucccuuuggacugu	aaagugcuucccuuuggacugu	98	79	27	15	4.34006	3.64775	5.22948	1.76106
62	conserve-hsa-miR-8986b-5p	uggugugcuuguagucccaguuacucuggaggcugaggcaggaggaucgcuuuuacccaggaguucagggcugcagcgagcuaug	auguacuaagcguugggaauguagagacugaccaaaguauggucucuaccuucaaggagcucacagucuauug	uggugugcuuguagucccaguuacucuggaggcugaggcaggaggaucgcuuuuacccaggaguucagggcugcagcgagcuaug	agcagaugguuguagcucaccaguauagcuucgccccagauggggaggcccggcuggugagccgcugcccugcaga	19:12787034..12787119:+	8:130477072..130477145:+	19:12787034..12787119:+	7:47368792..47368868:-	uggugugcuuguagucccagu	auguacuaagcguuggga	uggugugcuuguagucccagu	agcagaugguuguagcucaccagu	0	0	4	2	0	0	0.774737	0.234808
63	conserve-hsa-miR-8986b-3p	uggugugcuuguagucccaguuacucuggaggcugaggcaggaggaucgcuuuuacccaggaguucagggcugcagcgagcuaug	auguacuaagcguugggaauguagagacugaccaaaguauggucucuaccuucaaggagcucacagucuauug	uggugugcuuguagucccaguuacucuggaggcugaggcaggaggaucgcuuuuacccaggaguucagggcugcagcgagcuaug	agcagaugguuguagcucaccaguauagcuucgccccagauggggaggcccggcuggugagccgcugcccugcaga	19:12787034..12787119:+	8:130477072..130477145:+	19:12787034..12787119:+	7:47368792..47368868:-	cagggcugcagcgagcuaug	aaggagcucacagucuauug	cagggcugcagcgagcuaug	uggugagccgcugcccugcaga	0	1572	0	0	0	72.5856	0	0
64	hsa-miR-520c-5p	cucuagagggaagcacuuucuguugucugaaagaaaagaaagugcuuccuuuuagagggu	null	cucuagagggaagcacuuucuguugucugaaagaaaccaaagcgcuucccuuuggag	cucuagagggaagcacuuucuguugucugaaagaaaagaaagugcuuccuuuuagag	19:53707467..53707527:+	null	19:53734891..53734948:+	19:53707467..53707524:+	cucuagagggaagcacuuucu	null	cucuagagggaagcacuuucu	cucuagagggaagcacu	4	0	8	3	0.177145	0	1.54947	0.352212
65	hsa-miR-520c-3p	cucuagagggaagcacuuucuguugucugaaagaaaagaaagugcuuccuuuuagagggu	null	cucuagagggaagcacuuucuguugucugaaagaaaccaaagcgcuucccuuuggag	cucuagagggaagcacuuucuguugucugaaagaaaagaaagugcuuccuuuuagag	19:53707467..53707527:+	null	19:53734891..53734948:+	19:53707467..53707524:+	aaagugcuuccuuuuagagggu	null	caaagcgcuucccuuuggag	aaagugcuuccuuuuagag	94	0	15	4	4.16291	0	2.90526	0.469616
66	hsa-miR-520b-5p	ccucuacagggaagcgcuuucuguugucugaaagaaaagaaagugcuuccuuuuagagggu	ccucuacagggaagcgcuuucuguugucugaaagaaaagaaagugcuuccuuuuagagggu	ccucuacagggaagcgcuuucuguugucugaaagaaaagaaagugcuuccuuuuagagggu	null	19:53701227..53701288:+	19:53701227..53701288:+	19:53701227..53701288:+	null	ccucuacagggaagcgcuuucu	ccucuacagggaagcgcuuu	ccucuacagggaagcgcuuu	null	28	11	1	0	1.24002	0.507915	0.193684	0
67	hsa-miR-520b-3p	ccucuacagggaagcgcuuucuguugucugaaagaaaagaaagugcuuccuuuuagagggu	ccucuacagggaagcgcuuucuguugucugaaagaaaagaaagugcuuccuuuuagagggu	ccucuacagggaagcgcuuucuguugucugaaagaaaagaaagugcuuccuuuuagagggu	null	19:53701227..53701288:+	19:53701227..53701288:+	19:53701227..53701288:+	null	aaagugcuuccuuuuagagggu	aaagugcuuccuuuuagagggu	aaagugcuuccuuuuagagggu	null	94	60	26	0	4.16291	2.77044	5.03579	0
68	hsa-miR-520e-3p	cucaagauggaagcaguuucuguugucugaaaggaaagaaagugcuuccuuuuugagggu	caagauggaagcaguuucuguugucugaaaggaaagaaagugcuuccuuuuugag	caagauggaagcaguuucuguugucugaaaggaaagaaagugcuuccuuuuugag	caagauggaagcaguuucuguugucugaaaggaaagaaagugcuuccuuuuugag	19:53675725..53675785:+	19:53675727..53675782:+	19:53675727..53675782:+	19:53675727..53675782:+	aaagugcuuccuuuuugagggu	aaagugcuuccuuuuugag	aaagugcuuccuuuuugag	aaagugcuuccuuuuugag	14	15	4	3	0.620008	0.692611	0.774737	0.352212
69	hsa-miR-520d-5p	ucuacaaagggaagcccuuucuguugucuaaaagaaaagaaagugcuucucuuuggugg	ucuacaaagggaagcccuuucuguugucuaaaagaaaagaaagugcuucucuuuggugggu	null	null	19:53720109..53720168:+	19:53720109..53720170:+	null	null	ucuacaaagggaagcccuu	ucuacaaagggaagcccuuucu	null	null	3	0	0	0	0.132859	0	0	0
70	hsa-miR-520d-3p	ucuacaaagggaagcccuuucuguugucuaaaagaaaagaaagugcuucucuuuggugg	ucuacaaagggaagcccuuucuguugucuaaaagaaaagaaagugcuucucuuuggugggu	null	null	19:53720109..53720168:+	19:53720109..53720170:+	null	null	aaagugcuucucuuuggugg	aaagugcuucucuuuggugggu	null	null	24	37	0	0	1.06287	1.70844	0	0
71	hsa-miR-520g-3p	ucuagaggaagcacuuucuguuuguugucugagaaaaaacaaagugcuucccuuuagagu	ccucuagaggaagcacuuucuguuuguugucugagaaaaaacaaagugcuucccuuuagagu	ucuagaggaagcacuuucuguuuguugucugagaaaaaacaaagugcuucccuuuagagu	ccucuagaggaagcacuuucuguuuguugucugagaaaaaacaaagugcuucccuuuagagugu	19:53722181..53722241:+	19:53722179..53722241:+	19:53722181..53722241:+	19:53722179..53722243:+	caaagugcuucccuuuagagu	caaagugcuucccuuuagagu	caaagugcuucccuuuagagu	caaagugcuucccuuuagagugu	30	59	20	18	1.32859	2.72427	3.87369	2.11327
72	hsa-miR-520f-3p	ccucuaaagggaagcgcuuucuguggucagaaagaaaagcaagugcuuccuuuuagagggu	ccucuaaagggaagcgcuuucuguggucagaaagaaaagcaagugcuuccuuuuagagggu	ccucuaaagggaagcgcuuucuguggucagaaagaaaagcaagugcuuccuuuuagagggu	ccucuaaagggaagcgcuuucuguggucagaaagaaaagcaagugcuuccuuuuagagggu	19:53682172..53682233:+	19:53682172..53682233:+	19:53682172..53682233:+	19:53682172..53682233:+	caagugcuuccuuuuagagggu	caagugcuuccuuuuagagggu	caagugcuuccuuuuagagggu	caagugcuuccuuuuagagggu	163	79	41	5	7.21867	3.64775	7.94106	0.58702
73	novel-hsa-miR-4-5p	uuuuuuagagacguggauuguuuccuuuagagaggcccucugacugucaccaaaggagacaauccacgucccuaaaaaaga	uuuuuuagagacguggauuguuuccuuuagagaggcccucugacugucaccaaaggagacaauccacgucccuaaaaaaga	uuuuuuagagacguggauuguuuccuuuagagaggcccucugacugucaccaaaggagacaauccacgucccuaaaaaaga	uuuuuuagagacguggauuguuuccuuuagagaggcccucugacugucaccaaaggagacaauccacgucccuaaaaaaga	11:66240019..66240100:-	11:66240019..66240100:-	11:66240019..66240100:-	11:66240019..66240100:-	uuuuuuagagacguggauuguu	uuuuuuagagacguggauuguu	uuuuuuagagacguggauuguu	uuuuuuagagacguggauuguu	0	11	0	0	0	0.507915	0	0
74	novel-hsa-miR-5-3p	agagguggugggaaguaugcagcaagucagguuuauagagcugcccauacuuucaccccucucu	agagguggugggaaguaugcagcaagucagguuuauagagcugcccauacuuucaccccucucu	agagguggugggaaguaugcagcaagucagguuuauagagcugcccauacuuucaccccucucu	agagguggugggaaguaugcagcaagucagguuuauagagcugcccauacuuucaccccucucu	1:44884291..44884355:-	1:44884291..44884355:-	1:44884291..44884355:-	1:44884291..44884355:-	cccauacuuucaccccucucu	cccauacuuucaccccucucu	cccauacuuucaccccucucu	cccauacuuucaccccucucu	9	0	0	0	0.398577	0	0	0
75	novel-hsa-miR-6-5p	aauauguucaaaaccugaaaggagaucaagagaaaccuuucagguuuugaacauagagg	aauauguucaaaaccugaaaggagaucaagagaaaccuuucagguuuugaacauagagg	aauauguucaaaaccugaaaggagaucaagagaaaccuuucagguuuugaacauagagg	aauauguucaaaaccugaaaggagaucaagagaaaccuuucagguuuugaacauagagg	10:96128392..96128451:+	10:96128392..96128451:+	10:96128392..96128451:+	10:96128392..96128451:+	aauauguucaaaaccugaaagg	aauauguucaaaaccugaaagg	aauauguucaaaaccugaaagg	aauauguucaaaaccugaaagg	11	0	0	0	0.487149	0	0	0
76	novel-hsa-miR-6-3p	aauauguucaaaaccugaaaggagaucaagagaaaccuuucagguuuugaacauagagg	aauauguucaaaaccugaaaggagaucaagagaaaccuuucagguuuugaacauagagg	aauauguucaaaaccugaaaggagaucaagagaaaccuuucagguuuugaacauagagg	aauauguucaaaaccugaaaggagaucaagagaaaccuuucagguuuugaacauagagg	10:96128392..96128451:+	10:96128392..96128451:+	10:96128392..96128451:+	10:96128392..96128451:+	uuucagguuuugaacauagagg	uuucagguuuugaacauagagg	uuucagguuuugaacauagagg	uuucagguuuugaacauagagg	10	0	0	0	0.442863	0	0	0
77	conserve-hsa-miR-466l-5p	uuguguguucugugaaugcuuagcucucuugaauugggguaaugguuauuguuuauagagcauaagcca	uuguguguucugugaaugcuuagcucucuugaauugggguaaugguuauuguuuauagagcauaagcca	uuguguguucugugaaugcuuagcucucuugaauugggguaaugguuauuguuuauagagcauaagcca	uuguguguucugugaaugcuuagcucucuugaauugggguaaugguuauuguuuauagagcauaagcca	20:43654320..43654389:+	20:43654320..43654389:+	20:43654320..43654389:+	20:43654320..43654389:+	uuguguguucugugaaugcu	uuguguguucugugaaugcu	uuguguguucugugaaugcu	uuguguguucugugaaugcu	0	7	0	0	0	0.323218	0	0
78	hsa-miR-195-5p	uagcagcacagaaauauuggcacagggaagcgagucugccaauauuggcugugcugcu	uagcagcacagaaauauuggcacagggaagcgagucugccaauauuggcugugcugcu	uagcagcacagaaauauuggcacagggaagcgagucugccaauauuggcugugcugcucca	uagcagcacagaaauauuggcacagggaagcgagucugccaauauuggcugugcugcuc	17:7017629..7017687:-	17:7017629..7017687:-	17:7017626..7017687:-	17:7017628..7017687:-	uagcagcacagaaauauugg	uagcagcacagaaauauuggca	uagcagcacagaaauauugg	uagcagcacagaaauauugg	6280	8675	1592	993	278.118	400.56	308.345	116.582
79	hsa-miR-195-3p	uagcagcacagaaauauuggcacagggaagcgagucugccaauauuggcugugcugcu	uagcagcacagaaauauuggcacagggaagcgagucugccaauauuggcugugcugcu	uagcagcacagaaauauuggcacagggaagcgagucugccaauauuggcugugcugcucca	uagcagcacagaaauauuggcacagggaagcgagucugccaauauuggcugugcugcuc	17:7017629..7017687:-	17:7017629..7017687:-	17:7017626..7017687:-	17:7017628..7017687:-	ccaauauuggcugugcugcu	ccaauauuggcugugcugcu	ccaauauuggcugugcugcucca	ccaauauuggcugugcugcuc	116	161	3	1	5.13721	7.43402	0.581053	0.117404
80	hsa-miR-194-5p	uguaacagcaacuccauguggaagugcccacugguuccaguggggcugcuguuaucug	uguaacagcaacuccauguggaagugcccacugguuccaguggggcugcuguuaucugg	uguaacagcaacuccauguggaagugcccacugguuccaguggggcugcuguuaucug	uguaacagcaacuccauguggaagugcccacugguuccaguggggcugcuguuaucug	11:64891367..64891425:-	11:64891366..64891425:-	11:64891367..64891425:-	11:64891367..64891425:-	uguaacagcaacuccaugugg	uguaacagcaacuccaugugga	uguaacagcaacuccaugugg	uguaacagcaacuccaugugg	789	1786	177	176	34.9419	82.4669	34.2821	20.6631
81	hsa-miR-197-5p	cggguagagagggcagugggagguaagagcucuucacccuucaccaccuucuccacccagc	cggguagagagggcagugggagguaagagcucuucacccuucaccaccuucuccacccagc	cggguagagagggcagugggagguaagagcucuucacccuucaccaccuucuccacccagc	cggguagagagggcagugggagguaagagcucuucacccuucaccaccuucuccacccagc	1:109598900..109598961:+	1:109598900..109598961:+	1:109598900..109598961:+	1:109598900..109598961:+	cggguagagagggcagugggagg	cggguagagagggcagugg	cggguagagagggcagugggag	cggguagagagggcagugggag	3	4	1	0	0.132859	0.184696	0.193684	0
82	hsa-miR-197-3p	cggguagagagggcagugggagguaagagcucuucacccuucaccaccuucuccacccagc	cggguagagagggcagugggagguaagagcucuucacccuucaccaccuucuccacccagc	cggguagagagggcagugggagguaagagcucuucacccuucaccaccuucuccacccagc	cggguagagagggcagugggagguaagagcucuucacccuucaccaccuucuccacccagc	1:109598900..109598961:+	1:109598900..109598961:+	1:109598900..109598961:+	1:109598900..109598961:+	uucaccaccuucuccacccagc	uucaccaccuucuccacccagc	uucaccaccuucuccacccagc	uucaccaccuucuccacccagc	15785	4982	6524	6423	699.059	230.039	1263.6	754.085
83	hsa-miR-151b-5p	ucgaggagcucacagucuaguaugucucauccccuacuagacugaagcuccuugagg	ucgaggagcucacagucuaguaugucucauccccuacuagacugaagcuccuugagg	ucgaggagcucacagucuaguaugucucauccccuacuagacugaagcuccuugagga	ucgaggagcucacagucuaguaugucucauccccuacuagacugaagcuccuugagg	8:140732586..140732643:-	8:140732586..140732643:-	8:140732585..140732643:-	8:140732586..140732643:-	ucgaggagcucacagucuagu	ucgaggagcucacagucuagu	ucgaggagcucacagucuagu	ucgaggagcucacagucuagu	31276	41002	9506	7825	1385.1	1893.23	1841.16	918.686
84	hsa-miR-151b-3p	ucgaggagcucacagucuaguaugucucauccccuacuagacugaagcuccuugagg	ucgaggagcucacagucuaguaugucucauccccuacuagacugaagcuccuugagg	ucgaggagcucacagucuaguaugucucauccccuacuagacugaagcuccuugagga	ucgaggagcucacagucuaguaugucucauccccuacuagacugaagcuccuugagg	8:140732586..140732643:-	8:140732586..140732643:-	8:140732585..140732643:-	8:140732586..140732643:-	cuagacugaagcuccuugagg	cuagacugaagcuccuugagg	cuagacugaagcuccuugagga	cuagacugaagcuccuugagg	49385	93774	6956	12731	2187.08	4329.93	1347.27	1494.67
85	hsa-miR-191-5p	caacggaaucccaaaagcagcuguugucuccagagcauuccagcugcgcuuggauuucgucc	caacggaaucccaaaagcagcuguugucuccagagcauuccagcugcgcuuggauuucguc	caacggaaucccaaaagcagcuguugucuccagagcauuccagcugcgcuuggauuucgucc	caacggaaucccaaaagcagcuguugucuccagagcauuccagcugcgcuuggauuucgucc	3:49020632..49020694:-	3:49020633..49020694:-	3:49020632..49020694:-	3:49020632..49020694:-	caacggaaucccaaaagcagcu	caacggaaucccaaaagcagcu	caacggaaucccaaaagcagcu	caacggaaucccaaaagcag	99498	103385	64005	47119	4406.4	4773.71	12396.8	5531.95
86	hsa-miR-191-3p	caacggaaucccaaaagcagcuguugucuccagagcauuccagcugcgcuuggauuucgucc	caacggaaucccaaaagcagcuguugucuccagagcauuccagcugcgcuuggauuucguc	caacggaaucccaaaagcagcuguugucuccagagcauuccagcugcgcuuggauuucgucc	caacggaaucccaaaagcagcuguugucuccagagcauuccagcugcgcuuggauuucgucc	3:49020632..49020694:-	3:49020633..49020694:-	3:49020632..49020694:-	3:49020632..49020694:-	gcugcgcuuggauuucgucc	gcugcgcuuggauuucguc	gcugcgcuuggauuucgucc	cugcgcuuggauuucgucc	14	24	2	1	0.620008	1.10818	0.387369	0.117404
87	hsa-miR-192-5p	cugaccuaugaauugacagccagugcucucgucuccccucuggcugccaauuccauagguca	cugaccuaugaauugacagccagugcucucgucuccccucuggcugccaauuccauaggucaca	cugaccuaugaauugacagccagugcucucgucuccccucuggcugccaauuccauaggucaca	cugaccuaugaauugacagccagugcucucgucuccccucuggcugccaauuccauagguca	11:64891161..64891223:-	11:64891159..64891223:-	11:64891159..64891223:-	11:64891161..64891223:-	cugaccuaugaauugacagc	cugaccuaugaauugacagc	cugaccuaugaauugacagc	cugaccuaugaauugacagc	5725	1856	2491	1402	253.539	85.6991	482.468	164.6
88	hsa-miR-192-3p	cugaccuaugaauugacagccagugcucucgucuccccucuggcugccaauuccauagguca	cugaccuaugaauugacagccagugcucucgucuccccucuggcugccaauuccauaggucaca	cugaccuaugaauugacagccagugcucucgucuccccucuggcugccaauuccauaggucaca	cugaccuaugaauugacagccagugcucucgucuccccucuggcugccaauuccauagguca	11:64891161..64891223:-	11:64891159..64891223:-	11:64891159..64891223:-	11:64891161..64891223:-	cugccaauuccauagguca	cugccaauuccauaggucaca	cugccaauuccauaggucaca	cugccaauuccauagguca	126	50	18	4	5.58008	2.3087	3.48632	0.469616
89	conserve-hsa-miR-2392-3p	agcaguuccgcccuccucuuggauaacaugcucuaaggauggcuuggaacugcuug	agcaguuccgcccuccucuuggauaacaugcucuaaggauggcuuggaacugcuug	agcaguuccgcccuccucuuggauaacaugcucuaaggauggcuuggaacugcuug	agcaguuccgcccuccucuuggauaacaugcucuaaggauggcuuggaacugcuug	1:113207295..113207351:+	1:113207295..113207351:+	1:113207295..113207351:+	1:113207295..113207351:+	aaggauggcuuggaacugcuug	aaggauggcuuggaacugcuug	aaggauggcuuggaacugcuug	aaggauggcuuggaacugcuug	8	0	0	0	0.354291	0	0	0
90	conserve-hsa-miR-8963-3p	uucuggcaguuccggucagucuacugauaacagccuucuuggcuacccacagcagauugaaccaagcuuugagccagagga	ucuggcaguuccggucagucuacugauaacagccuucuuggcuacccacagcagauugaaccaagcuuugagccagagg	ucuggcaguuccggucagucuacugauaacagccuucuuggcuacccacagcagauugaaccaagcuuugagccagagg	ucuggcaguuccggucagucuacugauaacagccuucuuggcuacccacagcagauugaaccaagcuuugagccagagg	20:50750151..50750232:+	20:50750152..50750231:+	20:50750152..50750231:+	20:50750152..50750231:+	accaagcuuugagccagagga	accaagcuuugagccagagg	accaagcuuugagccagagg	accaagcuuugagccagagg	10	0	0	6	0.442863	0	0	0.704423
91	hsa-miR-449a-5p	null	uggcaguguauuguuagcugguugaauaugugaauggcaucggcuaacaugcaacugcuguc	null	null	null	5:55170545..55170607:-	null	null	null	uggcaguguauuguuagcuggu	null	null	0	20	0	0	0	0.923481	0	0
92	hsa-miR-4701-5p	uuggccaccacaccuaccccuugugaaugucgggcaaugggugaugggugugguguccacagg	null	null	null	12:48771972..48772035:-	null	null	null	uuggccaccacaccuaccccu	null	null	null	21	0	0	0	0.930013	0	0	0
93	conserve-hsa-miR-1185-3p	uccaaauuauuugucagggagccuggcgauucugccaagaaggcagguguuuugcccuuagagccuauacaguucucuuggaga	uccaaauuauuugucagggagccuggcgauucugccaagaaggcagguguuuugcccuuagagccuauacaguucucuuggaga	uccaaauuauuugucagggagccuggcgauucugccaagaaggcagguguuuugcccuuagagccuauacaguucucuuggaga	uccaaauuauuugucagggagccuggcgauucugccaagaaggcagguguuuugcccuuagagccuauacaguucucuuggaga	12:4488408..4488492:-	12:4488408..4488492:-	12:4488408..4488492:-	12:4488408..4488492:-	cuauacaguucucuuggaga	cuauacaguucucuuggaga	cuauacaguucucuuggaga	cuauacaguucucuuggaga	0	4	0	0	0	0.184696	0	0
94	hsa-miR-6511b-3p	null	caggcagaaguggggcugacagggcagaggguugcgcccccucaccaucccuucugccugca	caggcagaaguggggcugacagggcagaggguugcgcccccucaccaccccuucugccugca	caggcagaaguggggcugacagggcagaggguugcgcccccucaccaccccuucugccugca	null	16:14925940..14926002:+	16:15134075..15134137:-	16:15134075..15134137:-	null	ccucaccaucccuucugccugca	ucaccaccccuucugccugca	ucaccaccccuucugccugca	0	56	9	21	0	2.58575	1.74316	2.46548
95	novel-hsa-miR-7-5p	gugguuaaggguauggagucaagcaauaggcacuucauacccaagccuuag	auaccaggugcuguaggcuuuugggguucaaggccugggaauc	uguacuaagcguugggaauguagagacugaccaaaguauggucucuaccuucaaggagcucacagucuauu	ugguuaaggcuugggaccuaauacggagagguccuuggauugaucuug	18:39674419..39674470:+	17:38731777..38731820:-	8:130477073..130477144:+	6:134708887..134708935:-	gugguuaaggguaugga	auaccaggugcuguaggcuu	uguacuaagcguuggga	ugguuaaggcuugggac	207	816	0	599	9.16727	37.678	0	70.3249
96	novel-hsa-miR-7-3p	gugguuaaggguauggagucaagcaauaggcacuucauacccaagccuuag	auaccaggugcuguaggcuuuugggguucaaggccugggaauc	uguacuaagcguugggaauguagagacugaccaaaguauggucucuaccuucaaggagcucacagucuauu	ugguuaaggcuugggaccuaauacggagagguccuuggauugaucuug	18:39674419..39674470:+	17:38731777..38731820:-	8:130477073..130477144:+	6:134708887..134708935:-	cauacccaagccuuag	gguucaaggccugggaauc	aaggagcucacagucuauu	ccuuggauugaucuug	0	0	109	0	0	0	21.1116	0
97	hsa-miR-708-5p	aaggagcuuacaaucuagcuggggguaaaugacuugcacaugaacacaacuagacugugagcuucuaga	aaggagcuuacaaucuagcuggggguaaaugacuugcacaugaacacaacuagacugugagcuucuag	aaggagcuuacaaucuagcuggggguaaaugacuugcacaugaacacaacuagacugugagcuucuag	aaggagcuuacaaucuagcuggggguaaaugacuugcacaugaacacaacuagacugugagcuucu	11:79402030..79402099:-	11:79402031..79402099:-	11:79402031..79402099:-	11:79402033..79402099:-	aaggagcuuacaaucuagcugg	aaggagcuuacaaucuagcugg	aaggagcuuacaaucuagcugg	aaggagcuuacaaucuagcugg	155	100	58	21	6.86438	4.61741	11.2337	2.46548
98	hsa-miR-708-3p	aaggagcuuacaaucuagcuggggguaaaugacuugcacaugaacacaacuagacugugagcuucuaga	aaggagcuuacaaucuagcuggggguaaaugacuugcacaugaacacaacuagacugugagcuucuag	aaggagcuuacaaucuagcuggggguaaaugacuugcacaugaacacaacuagacugugagcuucuag	aaggagcuuacaaucuagcuggggguaaaugacuugcacaugaacacaacuagacugugagcuucu	11:79402030..79402099:-	11:79402031..79402099:-	11:79402031..79402099:-	11:79402033..79402099:-	caacuagacugugagcuucuaga	caacuagacugugagcuucuag	aacuagacugugagcuucuag	caacuagacugugagcuucu	20	9	37	18	0.885726	0.415567	7.16632	2.11327
99	hsa-miR-6513-5p	uugggauugacgccacaugucucagguccccagcugagucaagugucaucugucccuagg	uuugggauugacgccacaugucucagguccccagcugagucaagugucaucugucccuagg	uuugggauugacgccacaugucucagguccccagcugagucaagugucaucugucccuaggc	uuugggauugacgccacaugucucagguccccagcugagucaagugucaucugucccuagg	2:218280125..218280185:-	2:218280125..218280186:-	2:218280124..218280186:-	2:218280125..218280186:-	uugggauugacgccacaugu	uuugggauugacgccacaugu	uuugggauugacgccacaugu	uuugggauugacgccacaugu	28	24	7	10	1.24002	1.10818	1.35579	1.17404
100	hsa-miR-6513-3p	uugggauugacgccacaugucucagguccccagcugagucaagugucaucugucccuagg	uuugggauugacgccacaugucucagguccccagcugagucaagugucaucugucccuagg	uuugggauugacgccacaugucucagguccccagcugagucaagugucaucugucccuaggc	uuugggauugacgccacaugucucagguccccagcugagucaagugucaucugucccuagg	2:218280125..218280185:-	2:218280125..218280186:-	2:218280124..218280186:-	2:218280125..218280186:-	ucaagugucaucugucccuagg	ucaagugucaucugucccuagg	aagugucaucugucccuaggc	ucaagugucaucugucccuagg	10	11	0	2	0.442863	0.507915	0	0.234808
101	hsa-miR-4659a-3p	null	null	null	cugccaugucuaagaagaaaacuuuggagaaaaauuuucuucuuagacauggcaacg	null	null	null	8:6745176..6745233:+	null	null	null	uuucuucuuagacauggcaacg	0	0	0	4	0	0	0	0.469616
102	hsa-miR-6515-5p	null	null	auuggaggguguggaagacaucugggccaacucugaucucuucaucuaccccccaggac	uuggaggguguggaagacaucugggccaacucugaucucuucaucuaccccccagga	null	null	19:12940484..12940543:+	19:12940485..12940542:+	null	null	auuggaggguguggaagaca	uuggaggguguggaagacauc	0	0	5	3	0	0	0.968422	0.352212
103	hsa-miR-6516-5p	uuugcaguaacaggugugagcauucuagcagcaguuugaugaucauguaugauacugcaaaca	uuugcaguaacaggugugagcauucuagcagcaguuugaugaucauguaugauacugcaaaca	auuugcaguaacaggugugagcauucuagcagcaguuugaugaucauguaugauacugcaaaca	uuugcaguaacaggugugagcauucuagcagcaguuugaugaucauguaugauacugcaaaca	17:77089427..77089490:+	17:77089427..77089490:+	17:77089426..77089490:+	17:77089427..77089490:+	uuugcaguaacaggugugagc	uuugcaguaacaggugugagc	auuugcaguaacaggugugag	uuugcaguaacaggugugagc	53	73	9	9	2.34717	3.37071	1.74316	1.05664
104	hsa-miR-6516-3p	uuugcaguaacaggugugagcauucuagcagcaguuugaugaucauguaugauacugcaaaca	uuugcaguaacaggugugagcauucuagcagcaguuugaugaucauguaugauacugcaaaca	auuugcaguaacaggugugagcauucuagcagcaguuugaugaucauguaugauacugcaaaca	uuugcaguaacaggugugagcauucuagcagcaguuugaugaucauguaugauacugcaaaca	17:77089427..77089490:+	17:77089427..77089490:+	17:77089426..77089490:+	17:77089427..77089490:+	aucauguaugauacugcaaaca	aucauguaugauacugcaaaca	aucauguaugauacugcaaaca	aucauguaugauacugcaaaca	32	13	34	26	1.41716	0.600263	6.58527	3.0525
105	hsa-miR-200b-5p	caucuuacugggcagcauuggauggagucaggucucuaauacugccugguaaugauga	caucuuacugggcagcauuggauggagucaggucucuaauacugccugguaaugauga	caucuuacugggcagcauuggauggagucaggucucuaauacugccugguaaugauga	caucuuacugggcagcauuggauggagucaggucucuaauacugccugguaaugauga	1:1167123..1167181:+	1:1167123..1167181:+	1:1167123..1167181:+	1:1167123..1167181:+	caucuuacugggcagcauugg	caucuuacugggcagcauugga	caucuuacugggcagcauugg	caucuuacugggcagcauugga	2179	7138	211	775	96.4999	329.59	40.8674	90.988
106	hsa-miR-200b-3p	caucuuacugggcagcauuggauggagucaggucucuaauacugccugguaaugauga	caucuuacugggcagcauuggauggagucaggucucuaauacugccugguaaugauga	caucuuacugggcagcauuggauggagucaggucucuaauacugccugguaaugauga	caucuuacugggcagcauuggauggagucaggucucuaauacugccugguaaugauga	1:1167123..1167181:+	1:1167123..1167181:+	1:1167123..1167181:+	1:1167123..1167181:+	uaauacugccugguaaugauga	uaauacugccugguaaugauga	uaauacugccugguaaugauga	uaauacugccugguaaugauga	115470	555739	22874	42023	5113.74	25660.7	4430.33	4933.66
107	hsa-miR-200c-5p	cgucuuacccagcaguguuugggugcgguugggagucucuaauacugccggguaaugaugga	cgucuuacccagcaguguuugggugcgguugggagucucuaauacugccggguaaugaugga	cgucuuacccagcaguguuugggugcgguugggagucucuaauacugccggguaaugaugga	cgucuuacccagcaguguuugggugcgguugggagucucuaauacugccggguaaugaugga	12:6963702..6963764:+	12:6963702..6963764:+	12:6963702..6963764:+	12:6963702..6963764:+	cgucuuacccagcaguguuu	cgucuuacccagcaguguuug	cgucuuacccagcaguguuu	cgucuuacccagcaguguuu	203	194	25	34	8.99012	8.95777	4.84211	3.99173
108	hsa-miR-200c-3p	cgucuuacccagcaguguuugggugcgguugggagucucuaauacugccggguaaugaugga	cgucuuacccagcaguguuugggugcgguugggagucucuaauacugccggguaaugaugga	cgucuuacccagcaguguuugggugcgguugggagucucuaauacugccggguaaugaugga	cgucuuacccagcaguguuugggugcgguugggagucucuaauacugccggguaaugaugga	12:6963702..6963764:+	12:6963702..6963764:+	12:6963702..6963764:+	12:6963702..6963764:+	uaauacugccggguaaugaugga	uaauacugccggguaaugaugga	uaauacugccggguaaugaugga	uaauacugccggguaaugaugga	163996	1023616	39909	56136	7262.78	47264.5	7729.75	6590.59
109	hsa-miR-200a-5p	caucuuaccggacagugcuggauuucccagcuugacucuaacacugucugguaacgaug	caucuuaccggacagugcuggauuucccagcuugacucuaacacugucugguaacgaug	caucuuaccggacagugcuggauuucccagcuugacucuaacacugucugguaacgaug	caucuuaccggacagugcuggauuucccagcuugacucuaacacugucugguaacgaug	1:1167877..1167936:+	1:1167877..1167936:+	1:1167877..1167936:+	1:1167877..1167936:+	caucuuaccggacagugcugga	caucuuaccggacagugcugga	caucuuaccggacagugcugga	caucuuaccggacagugcugga	7011	11333	1110	2013	310.491	523.291	214.99	236.334
110	hsa-miR-200a-3p	caucuuaccggacagugcuggauuucccagcuugacucuaacacugucugguaacgaug	caucuuaccggacagugcuggauuucccagcuugacucuaacacugucugguaacgaug	caucuuaccggacagugcuggauuucccagcuugacucuaacacugucugguaacgaug	caucuuaccggacagugcuggauuucccagcuugacucuaacacugucugguaacgaug	1:1167877..1167936:+	1:1167877..1167936:+	1:1167877..1167936:+	1:1167877..1167936:+	uaacacugucugguaacgaug	uaacacugucugguaacgaug	uaacacugucugguaacgaug	uaacacugucugguaacgaug	907558	433310	112472	103491	40192.4	20007.7	21784.1	12150.2
111	hsa-miR-559-5p	null	uaaaguaaauaugcaccaaaauuacuuuugguaaauacaguuuuggugcauauuuacuuuagg	aucuuaaaguaaauaugcaccaaaauuacuuuugguaaauacaguuuuggugcauauuuacuuuaggaugu	null	null	2:47377689..47377752:+	2:47377685..47377756:+	null	null	uaaaguaaauaugcaccaaaau	aucuuaaaguaaauaugcacca	null	0	0	3	0	0	0	0.581053	0
112	hsa-miR-559-3p	null	uaaaguaaauaugcaccaaaauuacuuuugguaaauacaguuuuggugcauauuuacuuuagg	aucuuaaaguaaauaugcaccaaaauuacuuuugguaaauacaguuuuggugcauauuuacuuuaggaugu	null	null	2:47377689..47377752:+	2:47377685..47377756:+	null	null	uuuggugcauauuuacuuuagg	gugcauauuuacuuuaggaugu	null	0	20	0	0	0	0.923481	0	0
113	hsa-miR-411-5p	uaguagaccguauagcguacgcuuuaucugugacguauguaacacgguccacuaac	auaguagaccguauagcguacgcuuuaucugugacguauguaacacgguccacuaa	null	null	14:101023339..101023395:+	14:101023338..101023394:+	null	null	uaguagaccguauagcguacg	auaguagaccguauagcguacg	null	null	87	59	0	0	3.85291	2.72427	0	0
114	hsa-miR-411-3p	uaguagaccguauagcguacgcuuuaucugugacguauguaacacgguccacuaac	auaguagaccguauagcguacgcuuuaucugugacguauguaacacgguccacuaa	null	null	14:101023339..101023395:+	14:101023338..101023394:+	null	null	uauguaacacgguccacuaac	uauguaacacgguccacuaa	null	null	5	3	0	0	0.221432	0.138522	0	0
115	novel-hsa-miR-8-5p	ucggggagaugagagacguguuggcuaaccagcugcagauauucaccucacaucucuugcucucccccagg	cgggggacccuggggucuccucucucucucucccccgcu	cgggggacccuggggucuccucucucucucucccccgcu	cgggggacccuggggucuccucucucucucucccccgcu	6:42103877..42103948:-	9:135373667..135373706:+	9:135373667..135373706:+	9:135373667..135373706:+	ucggggagaugagagacgugu	cgggggacccuggggucuc	cgggggacccuggggucuc	cgggggacccuggggucuc	5	0	0	0	0.221432	0	0	0
116	novel-hsa-miR-8-3p	ucggggagaugagagacguguuggcuaaccagcugcagauauucaccucacaucucuugcucucccccagg	cgggggacccuggggucuccucucucucucucccccgcu	cgggggacccuggggucuccucucucucucucccccgcu	cgggggacccuggggucuccucucucucucucccccgcu	6:42103877..42103948:-	9:135373667..135373706:+	9:135373667..135373706:+	9:135373667..135373706:+	acaucucuugcucucccccagg	cucucucucucccccgcu	cucucucucucccccgcu	cucucucucucccccgcu	2	4444	0	0	0.0885726	205.198	0	0
117	conserve-hsa-miR-7142-3p	ugcggacucauccucagccagcgcccauguugugauacagggguguuuguuggauggguuuaaaaa	ugcggacucauccucagccagcgcccauguugugauacagggguguuuguuggauggguuuaaaaa	ugcggacucauccucagccagcgcccauguugugauacagggguguuuguuggauggguuuaaaaa	ugcggacucauccucagccagcgcccauguugugauacagggguguuuguuggauggguuuaaaaa	1:145993612..145993678:-	1:145993612..145993678:-	1:145993612..145993678:-	1:145993612..145993678:-	uuuguuggauggguuuaaaaa	uuuguuggauggguuuaaaaa	uuuguuggauggguuuaaaaa	uuuguuggauggguuuaaaaa	0	0	3	0	0	0	0.581053	0
118	hsa-miR-556-5p	gaugagcucauuguaauaugagcuucauuuauacauuucauauuaccauuagcucaucuuu	gaugagcucauuguaauaugagcuucauuuauacauuucauauuaccauuagcucaucuu	null	null	1:162342560..162342621:+	1:162342560..162342620:+	null	null	gaugagcucauuguaauauga	gaugagcucauuguaauauga	null	null	4	23	0	0	0.177145	1.062	0	0
119	hsa-miR-556-3p	gaugagcucauuguaauaugagcuucauuuauacauuucauauuaccauuagcucaucuuu	gaugagcucauuguaauaugagcuucauuuauacauuucauauuaccauuagcucaucuu	null	null	1:162342560..162342621:+	1:162342560..162342620:+	null	null	auauuaccauuagcucaucuuu	auauuaccauuagcucaucuu	null	null	1	11	0	0	0.0442863	0.507915	0	0
120	hsa-miR-642a-3p	gucccucuccaaaugugucuuggggugggggaucaagacacauuuggagagggaac	null	null	ucccucuccaaaugugucuuggggugggggaucaagacacauuuggagagggaac	19:45674942..45674998:+	null	null	19:45674943..45674998:+	agacacauuuggagagggaac	null	null	agacacauuuggagagggaac	5	0	0	2	0.221432	0	0	0.234808
121	hsa-miR-30a-5p	uguaaacauccucgacuggaagcugugaagccacagaugggcuuucagucggauguuugcag	uguaaacauccucgacuggaagcugugaagccacagaugggcuuucagucggauguuugca	uguaaacauccucgacuggaagcugugaagccacagaugggcuuucagucggauguuugcagc	uguaaacauccucgacuggaagcugugaagccacagaugggcuuucagucggauguuugcag	6:71403554..71403616:-	6:71403555..71403616:-	6:71403553..71403616:-	6:71403554..71403616:-	uguaaacauccucgacuggaag	uguaaacauccucgacuggaag	uguaaacauccucgacuggaag	uguaaacauccucgacuggaag	743563	236137	154938	56156	32929.7	10903.4	30009.1	6592.93
122	hsa-miR-30a-3p	uguaaacauccucgacuggaagcugugaagccacagaugggcuuucagucggauguuugcag	uguaaacauccucgacuggaagcugugaagccacagaugggcuuucagucggauguuugca	uguaaacauccucgacuggaagcugugaagccacagaugggcuuucagucggauguuugcagc	uguaaacauccucgacuggaagcugugaagccacagaugggcuuucagucggauguuugcag	6:71403554..71403616:-	6:71403555..71403616:-	6:71403553..71403616:-	6:71403554..71403616:-	cuuucagucggauguuugcag	cuuucagucggauguuugca	uuucagucggauguuugcagc	cuuucagucggauguuugcag	50712	45272	6267	6069	2245.85	2090.39	1213.82	712.524
123	hsa-miR-30b-5p	uguaaacauccuacacucagcuguaauacauggauuggcugggagguggauguuuacuuca	uguaaacauccuacacucagcuguaauacauggauuggcugggagguggauguuuacu	uguaaacauccuacacucagcuguaauacauggauuggcugggagguggauguuuacuuc	uguaaacauccuacacucagcuguaauacauggauuggcugggagguggauguuuacu	8:134800530..134800591:-	8:134800533..134800591:-	8:134800531..134800591:-	8:134800533..134800591:-	uguaaacauccuacacucagcu	uguaaacauccuacacucagcu	uguaaacauccuacacucagcu	uguaaacauccuacacucagcu	153446	232348	265504	236898	6795.56	10728.5	51424	27812.8
124	hsa-miR-30b-3p	uguaaacauccuacacucagcuguaauacauggauuggcugggagguggauguuuacuuca	uguaaacauccuacacucagcuguaauacauggauuggcugggagguggauguuuacu	uguaaacauccuacacucagcuguaauacauggauuggcugggagguggauguuuacuuc	uguaaacauccuacacucagcuguaauacauggauuggcugggagguggauguuuacu	8:134800530..134800591:-	8:134800533..134800591:-	8:134800531..134800591:-	8:134800533..134800591:-	cugggagguggauguuuacuuca	cugggagguggauguuuacu	cugggagguggauguuuacuuc	cugggagguggauguuuacu	6	72	2	2	0.265718	3.32453	0.387369	0.234808
125	hsa-miR-30c-5p	uguaaacauccuacacucucagcuguggaaaguaagaaagcugggagaaggcuguuuacucu	uguaaacauccuacacucucagcuguggaaaguaagaaagcugggagaaggcuguuuacucu	uguaaacauccuacacucucagcuguggaaaguaagaaagcugggagaaggcuguuuacucu	uguaaacauccuacacucucagcuguggaaaguaagaaagcugggagaaggcuguuuacucu	6:71376963..71377025:-	6:71376963..71377025:-	6:71376963..71377025:-	6:71376963..71377025:-	uguaaacauccuacacucuca	uguaaacauccuacacucucagcu	uguaaacauccuacacucuca	uguaaacauccuacacucuca	109494	123320	81285	42031	4849.09	5694.19	15743.6	4934.6
126	hsa-miR-30c-3p	uguaaacauccuacacucucagcuguggaaaguaagaaagcugggagaaggcuguuuacucu	uguaaacauccuacacucucagcuguggaaaguaagaaagcugggagaaggcuguuuacucu	uguaaacauccuacacucucagcuguggaaaguaagaaagcugggagaaggcuguuuacucu	uguaaacauccuacacucucagcuguggaaaguaagaaagcugggagaaggcuguuuacucu	6:71376963..71377025:-	6:71376963..71377025:-	6:71376963..71377025:-	6:71376963..71377025:-	ugggagaaggcuguuuacucu	cugggagaaggcuguuuacucu	ugggagaaggcuguuuacucu	ugggagaaggcuguuuacucu	39	947	2	3	1.72717	43.7268	0.387369	0.352212
127	hsa-miR-30d-5p	uguaaacauccccgacuggaagcuguaagacacagcuaagcuuucagucagauguuugcu	uguaaacauccccgacuggaagcuguaagacacagcuaagcuuucagucagauguuugcu	uguaaacauccccgacuggaagcuguaagacacagcuaagcuuucagucagauguuugcugc	uguaaacauccccgacuggaagcuguaagacacagcuaagcuuucagucagauguuugcu	8:134804880..134804940:-	8:134804880..134804940:-	8:134804878..134804940:-	8:134804880..134804940:-	uguaaacauccccgacuggaagc	uguaaacauccccgacuggaagcu	uguaaacauccccgacuggaagc	uguaaacauccccgacuggaagc	359054	762325	131268	184794	15901.2	35199.6	25424.6	21695.5
128	hsa-miR-30d-3p	uguaaacauccccgacuggaagcuguaagacacagcuaagcuuucagucagauguuugcu	uguaaacauccccgacuggaagcuguaagacacagcuaagcuuucagucagauguuugcu	uguaaacauccccgacuggaagcuguaagacacagcuaagcuuucagucagauguuugcugc	uguaaacauccccgacuggaagcuguaagacacagcuaagcuuucagucagauguuugcu	8:134804880..134804940:-	8:134804880..134804940:-	8:134804878..134804940:-	8:134804880..134804940:-	cuuucagucagauguuugcu	cuuucagucagauguuugcu	cuuucagucagauguuugcugc	cuuucagucagauguuugcu	372	632	63	80	16.4745	29.182	12.2021	9.39231
129	hsa-miR-30e-5p	uguaaacauccuugacuggaagcuguaagguguucagaggagcuuucagucggauguuuacagc	uguaaacauccuugacuggaagcuguaagguguucagaggagcuuucagucggauguuuacagc	uguaaacauccuugacuggaagcuguaagguguucagaggagcuuucagucggauguuuacagc	uguaaacauccuugacuggaagcuguaagguguucagaggagcuuucagucggauguuuacagc	1:40754370..40754434:+	1:40754370..40754434:+	1:40754370..40754434:+	1:40754370..40754434:+	uguaaacauccuugacuggaagcu	uguaaacauccuugacuggaagcu	uguaaacauccuugacuggaagc	uguaaacauccuugacuggaagc	81850	27657	27183	6727	3624.83	1277.04	5264.92	789.776
130	hsa-miR-30e-3p	uguaaacauccuugacuggaagcuguaagguguucagaggagcuuucagucggauguuuacagc	uguaaacauccuugacuggaagcuguaagguguucagaggagcuuucagucggauguuuacagc	uguaaacauccuugacuggaagcuguaagguguucagaggagcuuucagucggauguuuacagc	uguaaacauccuugacuggaagcuguaagguguucagaggagcuuucagucggauguuuacagc	1:40754370..40754434:+	1:40754370..40754434:+	1:40754370..40754434:+	1:40754370..40754434:+	cuuucagucggauguuuacagc	cuuucagucggauguuuacagc	cuuucagucggauguuuacagc	cuuucagucggauguuuacagc	15756	47403	2724	4328	697.775	2188.79	527.596	508.124
131	conserve-hsa-miR-7373a-5p	acugcugccaccccagcuggccuagccuacccugcaggggugagcugguggggcagcgccc	acugcugccaccccagcuggccuagccuacccugcaggggugagcugguggggcagcgcccc	acugcugccaccccagcuggccuagccuacccugcaggggugagcugguggggcagcgcccc	acugcugccaccccagcuggccuagccuacccugcaggggugagcugguggggcagcgcccc	2:70386144..70386205:-	2:70386143..70386205:-	2:70386143..70386205:-	2:70386143..70386205:-	acugcugccaccccagcugg	acugcugccaccccagcugg	acugcugccaccccagcugg	acugcugccaccccagcugg	77	34	0	3	3.41005	1.56992	0	0.352212
132	novel-hsa-miR-9-3p	auuagauucucauaagaagcgggcaaccuagaucccucccaugugcaggguuccugcuccuauaagaaucuaaugcccca	auuagauucucauaagaagcgggcaaccuagaucccucccaugugcaggguuccugcuccuauaagaaucuaaugcccca	auuagauucucauaagaagcgggcaaccuagaucccucccaugugcaggguuccugcuccuauaagaaucuaaugcccca	auuagauucucauaagaagcgggcaaccuagaucccucccaugugcaggguuccugcuccuauaagaaucuaaugcccca	4:112287300..112287380:+	4:112287300..112287380:+	4:112287300..112287380:+	4:112287300..112287380:+	ccuauaagaaucuaaugcccca	ccuauaagaaucuaaugcccca	ccuauaagaaucuaaugcccca	ccuauaagaaucuaaugcccca	0	9	0	0	0	0.415567	0	0
133	conserve-hsa-miR-490-3p	cacggaaaaggccccaaauaacaucuuccauggaugccacuguggcc	cacggaaaaggccccaaauaacaucuuccauggaugccacuguggcc	cacggaaaaggccccaaauaacaucuuccauggaugccacuguggcc	cacggaaaaggccccaaauaacaucuuccauggaugccacuguggcc	17:78290378..78290425:-	17:78290378..78290425:-	17:78290378..78290425:-	17:78290378..78290425:-	ccauggaugccacuguggcc	ccauggaugccacuguggcc	ccauggaugccacuguggcc	ccauggaugccacuguggcc	0	0	0	3	0	0	0	0.352212
134	hsa-miR-3622a-5p	caggcacgggagcucaggugaggcagggagcugagcucaccugaccucccaugccugug	caggcacgggagcucaggugaggcagggagcugagcucaccugaccucccaugccugug	null	null	8:27701689..27701748:+	8:27701689..27701748:+	null	null	caggcacgggagcucagguga	caggcacgggagcucagguga	null	null	85	78	0	0	3.76434	3.60158	0	0
135	hsa-miR-3622a-3p	caggcacgggagcucaggugaggcagggagcugagcucaccugaccucccaugccugug	caggcacgggagcucaggugaggcagggagcugagcucaccugaccucccaugccugug	null	null	8:27701689..27701748:+	8:27701689..27701748:+	null	null	caccugaccucccaugccugug	caccugaccucccaugccugug	null	null	1	4	0	0	0.0442863	0.184696	0	0
136	hsa-miR-3622b-5p	null	ugagcucccgugccugugcacccucuauuggcuaugaucacaccacugcacuccagccuggg	null	null	null	8:27701643..27701705:-	null	null	null	ugagcucccgugccugugca	null	null	0	21	0	0	0	0.969655	0	0
137	hsa-miR-3622b-3p	null	ugagcucccgugccugugcacccucuauuggcuaugaucacaccacugcacuccagccuggg	null	null	null	8:27701643..27701705:-	null	null	null	acugcacuccagccuggg	null	null	0	71	0	0	0	3.27836	0	0
138	conserve-hsa-miR-2986-3p	aggcuuucucuggcugguaaccgcuacucccggacaccagaccaccgccuuc	aggcuuucucuggcugguaaccgcuacucccggacaccagaccaccgccuuc	aggcuuucucuggcugguaaccgcuacucccggacaccagaccaccgccuuc	aggcuuucucuggcugguaaccgcuacucccggacaccagaccaccgccuuc	19:46788520..46788572:-	19:46788520..46788572:-	19:46788520..46788572:-	19:46788520..46788572:-	cggacaccagaccaccgccuuc	cggacaccagaccaccgccuuc	cggacaccagaccaccgccuuc	cggacaccagaccaccgccuuc	0	4	0	0	0	0.184696	0	0
139	conserve-hsa-miR-9226-3p	aagcagcagaguagggauuugaacccauuuuaacuccccaguucaaguccuuuucacugcucca	aagcagcagaguagggauuugaacccauuuuaacuccccaguucaaguccuuuucacugcucca	aagcagcagaguagggauuugaacccauuuuaacuccccaguucaaguccuuuucacugcucca	aagcagcagaguagggauuugaacccauuuuaacuccccaguucaaguccuuuucacugcucca	2:20940907..20940971:-	2:20940907..20940971:-	2:20940907..20940971:-	2:20940907..20940971:-	ucaaguccuuuucacugcucca	ucaaguccuuuucacugcucca	ucaaguccuuuucacugcucca	ucaaguccuuuucacugcucca	0	4	0	0	0	0.184696	0	0
140	conserve-hsa-miR-6988-5p	ugaccucugaggcaggagaggaauaaagacgguccgcccuggcagugaugucucgucucucuucccuccuuuuuagcugaggcagg	ugaccucugaggcaggagaggaauaaagacgguccgcccuggcagugaugucucgucucucuucccuccuuuuuagcugaggcagg	ugaccucugaggcaggagaggaauaaagacgguccgcccuggcagugaugucucgucucucuucccuccuuuuuagcugaggcagg	ugaccucugaggcaggagaggaauaaagacgguccgcccuggcagugaugucucgucucucuucccuccuuuuuagcugaggcagg	11:68050851..68050937:+	11:68050851..68050937:+	11:68050851..68050937:+	11:68050851..68050937:+	ugaccucugaggcaggagagga	ugaccucugaggcaggagagga	ugaccucugaggcaggagagga	ugaccucugaggcaggagagga	0	5	0	0	0	0.23087	0	0
141	hsa-miR-518a-5p	cugcaaagggaagcccuuucuguugucuaaaagaaaagaaagugcuucccuuugguga	ucugcaaagggaagcccuuucuguugucuaaaagaagagaaagcgcuucccuuugcugga	cugcaaagggaagcccuuucuguugucuaaaagaaaagaaagugcuucccuuugguga	null	19:53754030..53754088:+	19:53739346..53739406:+	19:53754030..53754088:+	null	cugcaaagggaagcccuu	ucugcaaagggaagcccuu	cugcaaagggaagcccuuu	null	3	1	3	0	0.132859	0.0461741	0.581053	0
142	hsa-miR-518a-3p	cugcaaagggaagcccuuucuguugucuaaaagaaaagaaagugcuucccuuugguga	ucugcaaagggaagcccuuucuguugucuaaaagaagagaaagcgcuucccuuugcugga	cugcaaagggaagcccuuucuguugucuaaaagaaaagaaagugcuucccuuugguga	null	19:53754030..53754088:+	19:53739346..53739406:+	19:53754030..53754088:+	null	aaagugcuucccuuugguga	gaaagcgcuucccuuugcugga	aaagugcuucccuuugguga	null	10	22	1	0	0.442863	1.01583	0.193684	0
143	hsa-miR-4638-3p	null	null	cggcugcgguggacaaguccggcuccagaaccuggacaccgcucagccggc	null	null	null	5:181222578..181222629:-	null	null	null	cuggacaccgcucagccggc	null	0	0	3	0	0	0	0.581053	0
144	hsa-miR-889-3p	aauggcuguccguaguauggucucuauauuuaugaugauuaauaucggacaaccauugu	aauggcuguccguaguauggucucuauauuuaugaugauuaauaucggacaaccauugu	aauggcuguccguaguauggucucuauauuuaugaugauuaauaucggacaaccauugu	aauggcuguccguaguauggucucuauauuuaugaugauuaauaucggacaaccauugu	14:101047910..101047969:+	14:101047910..101047969:+	14:101047910..101047969:+	14:101047910..101047969:+	uuaauaucggacaaccauugu	uuaauaucggacaaccauugu	uuaauaucggacaaccauugu	uuaauaucggacaaccauugu	48	59	14	41	2.12574	2.72427	2.71158	4.81356
145	conserve-hsa-miR-2368-5p	ucugucagccucauugguagcaacuaccucaugggugcuaccagugaggcugacagau	ucugucagccucauugguagcaacuaccucaugggugcuaccagugaggcugacagau	ucugucagccucauugguagcaacuaccucaugggugcuaccagugaggcugacagau	ucugucagccucauugguagcaacuaccucaugggugcuaccagugaggcugacagau	X:15492049..15492107:-	X:15492049..15492107:-	X:15492049..15492107:-	X:15492049..15492107:-	ucugucagccucauugguagc	ucugucagccucauugguagc	ucugucagccucauugguagc	ucugucagccucauugguagc	4	0	0	0	0.177145	0	0	0
146	conserve-hsa-miR-6372-5p	ccaagcggcaagguuccgugaggagcaccaccagcuccuuaggagaacuggcacugcucuggcu	ccaagcggcaagguuccgugaggagcaccaccagcuccuuaggagaacuggcacugcucuggcu	aaacugagccuugcuuugcuuugggaaaacauagagcaaagcaaagcucaguugga	ccaagcggcaagguuccgugaggagcaccaccagcuccuuaggagaacuggcacugcucuggcu	8:11786247..11786311:-	8:11786247..11786311:-	X:128319025..128319081:-	8:11786247..11786311:-	ccaagcggcaagguuccgu	ccaagcggcaagguuccgu	aaacugagccuugcuuugcuu	ccaagcggcaagguuccgu	0	0	5	0	0	0	0.968422	0
147	conserve-hsa-miR-6372-3p	ccaagcggcaagguuccgugaggagcaccaccagcuccuuaggagaacuggcacugcucuggcu	ccaagcggcaagguuccgugaggagcaccaccagcuccuuaggagaacuggcacugcucuggcu	aaacugagccuugcuuugcuuugggaaaacauagagcaaagcaaagcucaguugga	ccaagcggcaagguuccgugaggagcaccaccagcuccuuaggagaacuggcacugcucuggcu	8:11786247..11786311:-	8:11786247..11786311:-	X:128319025..128319081:-	8:11786247..11786311:-	agaacuggcacugcucuggcu	agaacuggcacugcucuggcu	agcaaagcaaagcucaguugga	agaacuggcacugcucuggcu	3	0	24	0	0.132859	0	4.64842	0
148	hsa-miR-99a-5p	aacccguagauccgaucuuguggugaaguggaccgcacaagcucgcuucuaugggu	aacccguagauccgaucuuguggugaaguggaccgcacaagcucgcuucuauggguc	aacccguagauccgaucuuguggugaaguggaccgcacaagcucgcuucuaugggu	aacccguagauccgaucuuguggugaaguggaccgcacaagcucgcuucuauggguc	21:16539100..16539156:+	21:16539100..16539157:+	21:16539100..16539156:+	21:16539100..16539157:+	aacccguagauccgaucuug	aacccguagauccgaucuugu	aacccguagauccgaucuugu	aacccguagauccgaucuugu	78346	79780	27988	32301	3469.66	3683.77	5420.84	3792.26
149	hsa-miR-99a-3p	aacccguagauccgaucuuguggugaaguggaccgcacaagcucgcuucuaugggu	aacccguagauccgaucuuguggugaaguggaccgcacaagcucgcuucuauggguc	aacccguagauccgaucuuguggugaaguggaccgcacaagcucgcuucuaugggu	aacccguagauccgaucuuguggugaaguggaccgcacaagcucgcuucuauggguc	21:16539100..16539156:+	21:16539100..16539157:+	21:16539100..16539156:+	21:16539100..16539157:+	caagcucgcuucuaugggu	caagcucgcuucuauggguc	caagcucgcuucuaugggu	caagcucgcuucuauggguc	1352	539	277	195	59.8751	24.8878	53.6506	22.8938
150	hsa-miR-3940-3p	uggguuggggcgggcucuggggauuuggucucacagcccggaucccagcccacu	uggguuggggcgggcucuggggauuuggucucacagcccggaucccagcccacu	uggguuggggcgggcucuggggauuuggucucacagcccggaucccagcccacu	uggguuggggcgggcucuggggauuuggucucacagcccggaucccagcccacu	19:6416434..6416488:-	19:6416434..6416488:-	19:6416434..6416488:-	19:6416434..6416488:-	cagcccggaucccagcccacu	cagcccggaucccagcccacu	cagcccggaucccagcccacu	cagcccggaucccagcccacu	73	32	19	20	3.2329	1.47757	3.68	2.34808
151	hsa-miR-3941-3p	gcucaguuguguguagauugaaagcccuaauuuuacacacaacugaggau	null	null	null	10:122416991..122417041:+	null	null	null	uuuuacacacaacugaggau	null	null	null	4	0	0	0	0.177145	0	0	0
152	hsa-miR-3942-5p	agcaauacuguuaccugaaauaggcugcgaagauaacaguauuucagauaacaguauuacauc	agcaauacuguuaccugaaauaggcugcgaagauaacaguauuucagauaacaguauuacauc	agcaauacuguuaccugaaauaggcugcgaagauaacaguauuucagauaacaguauuacauc	null	15:35372278..35372341:-	15:35372278..35372341:-	15:35372278..35372341:-	null	agcaauacuguuaccugaaau	agcaauacuguuaccugaaaua	agcaauacuguuaccugaaauag	null	11	22	13	0	0.487149	1.01583	2.5179	0
153	hsa-miR-3944-5p	ugugcagcaggccaaccgagaagcgccugcgucucccauuuucgggcuggccugcugcu	ugugcagcaggccaaccgagaagcgccugcgucucccauuuucgggcuggccugcugcuccgga	null	null	10:133371582..133371641:-	10:133371577..133371641:-	null	null	ugugcagcaggccaaccgaga	ugugcagcaggccaaccgaga	null	null	11	8	0	0	0.487149	0.369392	0	0
154	hsa-miR-3944-3p	ugugcagcaggccaaccgagaagcgccugcgucucccauuuucgggcuggccugcugcu	ugugcagcaggccaaccgagaagcgccugcgucucccauuuucgggcuggccugcugcuccgga	null	null	10:133371582..133371641:-	10:133371577..133371641:-	null	null	uucgggcuggccugcugcu	uucgggcuggccugcugcuccgga	null	null	2	3	0	0	0.0885726	0.138522	0	0
155	hsa-miR-500a-5p	uaauccuugcuaccugggugagagugcuuucugaaugcagugcacccaggcaaggauucug	uaauccuugcuaccugggugagagugcuuucugaaugcagugcacccaggcaaggauucug	uaauccuugcuaccugggugagagugcuuucugaaugcagugcacccaggcaaggauucug	uaauccuugcuaccugggugagagugcuuucugaaugcagugcacccaggcaaggauucugc	X:50010680..50010741:+	X:50010680..50010741:+	X:50010680..50010741:+	X:50010680..50010742:+	uaauccuugcuaccugggugaga	uaauccuugcuaccugggugaga	uaauccuugcuaccugggugaga	uaauccuugcuaccugggugaga	146	208	50	96	6.4658	9.6042	9.68422	11.2708
156	hsa-miR-500a-3p	uaauccuugcuaccugggugagagugcuuucugaaugcagugcacccaggcaaggauucug	uaauccuugcuaccugggugagagugcuuucugaaugcagugcacccaggcaaggauucug	uaauccuugcuaccugggugagagugcuuucugaaugcagugcacccaggcaaggauucug	uaauccuugcuaccugggugagagugcuuucugaaugcagugcacccaggcaaggauucugc	X:50010680..50010741:+	X:50010680..50010741:+	X:50010680..50010741:+	X:50010680..50010742:+	ugcacccaggcaaggauucug	gcacccaggcaaggauucug	gcacccaggcaaggauucug	gugcacccaggcaaggauucugc	4	0	0	1	0.177145	0	0	0.117404
157	hsa-miR-193b-5p	cgggguuuugagggcgagaugaguuuauguuuuauccaacuggcccucaaagucccgcu	cgggguuuugagggcgagaugaguuuauguuuuauccaacuggcccucaaagucccgcu	cgggguuuugagggcgagaugaguuuauguuuuauccaacuggcccucaaagucccgcu	cgggguuuugagggcgagaugaguuuauguuuuauccaacuggcccucaaagucccgcu	16:14303979..14304038:+	16:14303979..14304038:+	16:14303979..14304038:+	16:14303979..14304038:+	cgggguuuugagggcgagauga	cgggguuuugagggcgagauga	cgggguuuugagggcgagauga	cgggguuuugagggcgagauga	971	419	175	99	43.002	19.3469	33.8948	11.623
158	hsa-miR-193b-3p	cgggguuuugagggcgagaugaguuuauguuuuauccaacuggcccucaaagucccgcu	cgggguuuugagggcgagaugaguuuauguuuuauccaacuggcccucaaagucccgcu	cgggguuuugagggcgagaugaguuuauguuuuauccaacuggcccucaaagucccgcu	cgggguuuugagggcgagaugaguuuauguuuuauccaacuggcccucaaagucccgcu	16:14303979..14304038:+	16:14303979..14304038:+	16:14303979..14304038:+	16:14303979..14304038:+	aacuggcccucaaagucccgcu	aacuggcccucaaagucccgcu	aacuggcccucaaagucccgcu	aacuggcccucaaagucccgcu	80802	40102	36749	33548	3578.42	1851.67	7117.7	3938.67
159	hsa-miR-193a-5p	ugggucuuugcgggcgagaugagggugucggaucaacuggccuacaaaguccca	ugggucuuugcgggcgagaugagggugucggaucaacuggccuacaaaguccca	ugggucuuugcgggcgagaugagggugucggaucaacuggccuacaaagucccagu	ugggucuuugcgggcgagaugagggugucggaucaacuggccuacaaaguccca	17:31560015..31560069:+	17:31560015..31560069:+	17:31560015..31560071:+	17:31560015..31560069:+	ugggucuuugcgggcgagauga	ugggucuuugcgggcgagauga	ugggucuuugcgggcgagauga	ugggucuuugcgggcgagau	4790	5948	947	892	212.131	274.643	183.419	104.724
160	hsa-miR-193a-3p	ugggucuuugcgggcgagaugagggugucggaucaacuggccuacaaaguccca	ugggucuuugcgggcgagaugagggugucggaucaacuggccuacaaaguccca	ugggucuuugcgggcgagaugagggugucggaucaacuggccuacaaagucccagu	ugggucuuugcgggcgagaugagggugucggaucaacuggccuacaaaguccca	17:31560015..31560069:+	17:31560015..31560069:+	17:31560015..31560071:+	17:31560015..31560069:+	aacuggccuacaaaguccca	aacuggccuacaaaguccca	aacuggccuacaaagucccagu	aacuggccuacaaaguccca	45699	5582	24074	9642	2023.84	257.744	4662.76	1132.01
161	hsa-miR-6508-3p	null	cucuagaaaugcaugacccacccugaguuuuggugggccaugcauuucuagaacu	null	null	null	21:39447012..39447067:+	null	null	null	ugggccaugcauuucuagaacu	null	null	0	6	0	0	0	0.277044	0	0
162	hsa-miR-4688-5p	uaggggcagcagaggaccugggccuggacauggcacucccugauccucagcugcccucu	null	null	null	11:46376455..46376514:+	null	null	null	uaggggcagcagaggaccugg	null	null	null	7	0	0	0	0.310004	0	0	0
163	hsa-miR-4688-3p	uaggggcagcagaggaccugggccuggacauggcacucccugauccucagcugcccucu	null	null	null	11:46376455..46376514:+	null	null	null	ccugauccucagcugcccucu	null	null	null	4	0	0	0	0.177145	0	0	0
164	conserve-hsa-miR-8107-3p	uccgucauccucuuccucaacaagaaggaccugcuggagg	uccagccguccugcaaggggccuacugagaaccucuggaggaaacucugguagag	uccagccguccugcaaggggccuacugagaaccucuggaggaaacucugguagag	uccagccguccugcaaggggccuacugagaaccucuggaggaaacucugguagag	19:3119271..3119311:+	3:51878046..51878101:-	3:51878046..51878101:-	3:51878046..51878101:-	agaaggaccugcuggagg	aggaaacucugguagag	aggaaacucugguagag	aggaaacucugguagag	10	0	0	22172	0.442863	0	0	2603.08
165	conserve-hsa-miR-198-3p	ccaccguccugcccagcggccacugacagguuuucuuucccuucuggcaguguccagagcagguggucgguggca	ccaccguccugcccagcggccacugacagguuuucuuucccuucuggcaguguccagagcagguggucgguggca	ccaccguccugcccagcggccacugacagguuuucuuucccuucuggcaguguccagagcagguggucgguggca	ccaccguccugcccagcggccacugacagguuuucuuucccuucuggcaguguccagagcagguggucgguggca	19:3977322..3977397:-	19:3977322..3977397:-	19:3977322..3977397:-	19:3977322..3977397:-	uguccagagcagguggucgguggca	uguccagagcagguggucgguggca	uguccagagcagguggucgguggca	uguccagagcagguggucgguggca	0	74	0	0	0	3.41688	0	0
166	hsa-miR-6866-5p	uuagaggcuggaauagagauucuugaggcuuggaagaguaaggaucccuuuaucuguccucuagga	uuagaggcuggaauagagauucuugaggcuuggaagaguaaggaucccuuuaucuguccucuagga	null	null	17:40161937..40162003:+	17:40161937..40162003:+	null	null	uuagaggcuggaauagagauu	uuagaggcuggaauagagauu	null	null	12	17	0	0	0.531436	0.784959	0	0
167	novel-hsa-miR-10-3p	ugagauuccacuuaagguccguguuucugaaacaaaugauuuuguggaaguucugauu	ugagauuccacuuaagguccguguuucugaaacaaaugauuuuguggaaguucugauu	ugagauuccacuuaagguccguguuucugaaacaaaugauuuuguggaaguucugauu	ugagauuccacuuaagguccguguuucugaaacaaaugauuuuguggaaguucugauu	15:66501251..66501309:-	15:66501251..66501309:-	15:66501251..66501309:-	15:66501251..66501309:-	aaaugauuuuguggaaguucugauu	aaaugauuuuguggaaguucugauu	aaaugauuuuguggaaguucugauu	aaaugauuuuguggaaguucugauu	15	0	0	0	0.664295	0	0	0
168	hsa-miR-3664-5p	aacucugucuucacucaugaguaccuuccaacacgagcucucaggaguaaagacagaguuc	null	ucugucuucacucaugaguaccuuccaacacgagcucucaggaguaaagacagagu	aacucugucuucacucaugaguaccuuccaacacgagcucucaggaguaaagacagaguu	11:70872287..70872348:-	null	11:70872289..70872345:-	11:70872288..70872348:-	aacucugucuucacucaugagu	null	ucugucuucacucaugaguac	aacucugucuucacucaugagu	6	0	0	2	0.265718	0	0	0.234808
169	hsa-miR-3664-3p	aacucugucuucacucaugaguaccuuccaacacgagcucucaggaguaaagacagaguuc	null	ucugucuucacucaugaguaccuuccaacacgagcucucaggaguaaagacagagu	aacucugucuucacucaugaguaccuuccaacacgagcucucaggaguaaagacagaguu	11:70872287..70872348:-	null	11:70872289..70872345:-	11:70872288..70872348:-	ucaggaguaaagacagaguuc	null	ucucaggaguaaagacagagu	ucaggaguaaagacagaguu	32	0	15	12	1.41716	0	2.90526	1.40885
170	conserve-hsa-miR-1643a-3p	uccagaacuuggaggaagggaugcagaagagcuuccucacuuuguucuggagu	uccagaacuuggaggaagggaugcagaagagcuuccucacuuuguucuggagu	uccagaacuuggaggaagggaugcagaagagcuuccucacuuuguucuggagu	uccagaacuuggaggaagggaugcagaagagcuuccucacuuuguucuggagu	2:31400886..31400939:-	2:31400886..31400939:-	2:31400886..31400939:-	2:31400886..31400939:-	uuccucacuuuguucuggagu	uuccucacuuuguucuggagu	uuccucacuuuguucuggagu	uuccucacuuuguucuggagu	4	0	0	0	0.177145	0	0	0
171	hsa-miR-576-5p	acugcaccauuuuacaauccaacgaggauucuaauuucuccacgucu	auucuaauuucuccacgucuuugguaauaagguuuggcaaagauguggaaaaauuggaau	auucuaauuucuccacgucuuugguaauaagguuuggcaaagauguggaaaaauuggaau	acugcaccauuuuacaauccaacgaggauucuaauuucuccacgucu	4:109488685..109488732:+	4:109488712..109488772:+	4:109488712..109488772:+	4:109488685..109488732:+	acugcaccauuuuacaaucc	auucuaauuucuccacgucu	auucuaauuucuccacgucu	acugcaccauuuuacaaucc	0	216	195	0	0	9.9736	37.7684	0
172	hsa-miR-576-3p	acugcaccauuuuacaauccaacgaggauucuaauuucuccacgucu	auucuaauuucuccacgucuuugguaauaagguuuggcaaagauguggaaaaauuggaau	auucuaauuucuccacgucuuugguaauaagguuuggcaaagauguggaaaaauuggaau	acugcaccauuuuacaauccaacgaggauucuaauuucuccacgucu	4:109488685..109488732:+	4:109488712..109488772:+	4:109488712..109488772:+	4:109488685..109488732:+	auucuaauuucuccacgucu	aagauguggaaaaauuggaau	aagauguggaaaaauuggaau	auucuaauuucuccacgucu	517	115	224	423	22.896	5.31002	43.3853	49.6619
173	hsa-miR-6503-5p	null	null	aggucugcauucaaauccccagaagcugaggauuaggggacuaggaugcagaccucc	aggucugcauucaaauccccagaagcugaggauuaggggacuaggaugcagaccuc	null	null	11:60209083..60209140:-	11:60209084..60209140:-	null	null	aggucugcauucaaaucccc	aggucugcauucaaauccccaga	0	0	3	3	0	0	0.581053	0.352212
174	hsa-miR-6503-3p	null	null	aggucugcauucaaauccccagaagcugaggauuaggggacuaggaugcagaccucc	aggucugcauucaaauccccagaagcugaggauuaggggacuaggaugcagaccuc	null	null	11:60209083..60209140:-	11:60209084..60209140:-	null	null	ggacuaggaugcagaccucc	aggggacuaggaugcagaccuc	0	0	0	4	0	0	0	0.469616
175	hsa-miR-4444-3p	ccucuuccucucggucccauauugaacucgaguuggaagaggcg	null	null	gccucuuccucucggucccauauugaacucgaguuggaagaggcga	2:177212741..177212785:+	null	null	2:177212740..177212786:+	ugaacucgaguuggaagaggcg	null	null	ugaacucgaguuggaagaggcga	161	0	0	26	7.1301	0	0	3.0525
176	conserve-hsa-miR-411-5p	guguaacagcugucgccuggcuucugcccguaccaccaauccuacugccaagcgccaguuuguacag	guguaacagcugucgccuggcuucugcccguaccaccaauccuacugccaagcgccaguuuguacag	guguaacagcugucgccuggcuucugcccguaccaccaauccuacugccaagcgccaguuuguacag	guguaacagcugucgccuggcuucugcccguaccaccaauccuacugccaagcgccaguuuguacag	9:35707781..35707848:-	9:35707781..35707848:-	9:35707781..35707848:-	9:35707781..35707848:-	guguaacagcugucgccuggc	guguaacagcugucgccuggc	guguaacagcugucgccuggc	guguaacagcugucgccuggc	0	4	0	0	0	0.184696	0	0
177	hsa-miR-4446-3p	auuucccugccauucccuuggcuucaauuuacucccagggcuggcagugacaugg	ccauuucccugccauucccuuggcuucaauuuacucccagggcuggcagugacaugggu	null	cauuucccugccauucccuuggcuucaauuuacucccagggcuggcagugacaugg	3:113594882..113594937:+	3:113594880..113594939:+	null	3:113594881..113594937:+	cagggcuggcagugacaugg	cagggcuggcagugacaugggu	null	cagggcuggcagugacaugg	42	108	0	14	1.86003	4.9868	0	1.64365
178	hsa-miR-4526-5p	ggcccagucccugcugucaugccccaggugacgugcugggcugacagcagggcuggccgcu	null	null	null	18:13611127..13611188:+	null	null	null	ggcccagucccugcugucaug	null	null	null	3	0	0	0	0.132859	0	0	0
179	hsa-miR-4526-3p	ggcccagucccugcugucaugccccaggugacgugcugggcugacagcagggcuggccgcu	null	null	null	18:13611127..13611188:+	null	null	null	gcugacagcagggcuggccgcu	null	null	null	20	0	0	0	0.885726	0	0	0
180	hsa-miR-4525-3p	ggggggaugugcaugcugguuggggugggcugccuguggaccaaucagcgugcacuuccccacc	null	gggaugugcaugcugguuggggugggcugccuguggaccaaucagcgugcacuucccca	gggggaugugcaugcugguuggggugggcugccuguggaccaaucagcgugcacuuccccacc	17:82668237..82668301:-	null	17:82668239..82668298:-	17:82668237..82668300:-	aaucagcgugcacuuccccacc	null	aaucagcgugcacuucccca	aaucagcgugcacuuccccacc	21	0	5	20	0.930013	0	0.968422	2.34808
181	hsa-miR-4520-3p	null	null	cugcguguuuucuguccaaaucagaaaaggauuuggacagaaaacacgcagga	null	null	null	17:6655447..6655500:-	null	null	null	uuggacagaaaacacgcagga	null	0	0	7	0	0	0	1.35579	0
182	conserve-hsa-miR-432-5p	ucuggaugagauuugaguggggacacagcaaauaauauuccacccguggccccucccaaaucucauccucaca	ucuggaugagauuugaguggggacacagcaaauaauauuccacccguggccccucccaaaucucauccucaca	ucuggaugagauuugaguggggacacagcaaauaauauuccacccguggccccucccaaaucucauccucaca	ucuggaugagauuugaguggggacacagcaaauaauauuccacccguggccccucccaaaucucauccucaca	21:27871835..27871908:-	21:27871835..27871908:-	21:27871835..27871908:-	21:27871835..27871908:-	ucuggaugagauuugagugg	ucuggaugagauuugagugg	ucuggaugagauuugagugg	ucuggaugagauuugagugg	0	0	0	3	0	0	0	0.352212
183	novel-hsa-miR-11-5p	uccuuacagcucuuucaaacuguuugaaacuacaguuugaaagagcuguaaggaga	ccugacuccuaguccagggcuggacauaaguguagccacagagagcugcagcuugacucccuaucugacaaagcugagugaggaa	uccuuacagcucuuucaaacuguuugaaacuacaguuugaaagagcuguaaggaga	uccuuacagcucuuucaaacuguuugaaacuacaguuugaaagagcuguaaggaga	4:77059386..77059442:-	14:100124238..100124323:-	4:77059386..77059442:-	4:77059386..77059442:-	uccuuacagcucuuucaaacu	ccugacuccuaguccagggcug	uccuuacagcucuuucaaacu	uccuuacagcucuuucaaacu	0	53	0	0	0	2.44723	0	0
184	novel-hsa-miR-11-3p	uccuuacagcucuuucaaacuguuugaaacuacaguuugaaagagcuguaaggaga	ccugacuccuaguccagggcuggacauaaguguagccacagagagcugcagcuugacucccuaucugacaaagcugagugaggaa	uccuuacagcucuuucaaacuguuugaaacuacaguuugaaagagcuguaaggaga	uccuuacagcucuuucaaacuguuugaaacuacaguuugaaagagcuguaaggaga	4:77059386..77059442:-	14:100124238..100124323:-	4:77059386..77059442:-	4:77059386..77059442:-	uuugaaagagcuguaaggaga	uaucugacaaagcugagugaggaa	uuugaaagagcuguaaggaga	uuugaaagagcuguaaggaga	0	0	11	0	0	0	2.13053	0
185	novel-hsa-miR-12-5p	cccaaucccucuggcugcagaaguccccuuacccccaaugagaggaggggcaggaccagaucuuuugagagcugaggguugaggg	cccaaucccucuggcugcagaaguccccuuacccccaaugagaggaggggcaggaccagaucuuuugagagcugaggguugaggg	cccaaucccucuggcugcagaaguccccuuacccccaaugagaggaggggcaggaccagaucuuuugagagcugaggguugaggg	cccaaucccucuggcugcagaaguccccuuacccccaaugagaggaggggcaggaccagaucuuuugagagcugaggguugaggg	1:156061246..156061331:+	1:156061246..156061331:+	1:156061246..156061331:+	1:156061246..156061331:+	cccaaucccucuggcugcagaa	cccaaucccucuggcugcagaa	cccaaucccucuggcugcagaa	cccaaucccucuggcugcagaa	0	9	0	0	0	0.415567	0	0
186	conserve-hsa-miR-6237-5p	aucuguaggauccagucccucugguuuucucugcagaauagaaggugaccugggcucugcagaac	acucuguggauauccccuuggacaaaacugucgucaauaaggaugucuucagagauc	aauuacagauugucucagagaaaacaaaugaguuacucucucggacaagcuguagguc	acucuguggauauccccuuggacaaaacugucgucaauaaggaugucuucagagauc	11:34493844..34493909:-	17:43002674..43002731:+	7:139044099..139044157:-	17:43002674..43002731:+	aucuguaggauccagucccu	acucuguggauauccccuug	aauuacagauugucucagaga	acucuguggauauccccuug	3	0	1414	0	0.132859	0	273.87	0
187	conserve-hsa-miR-6237-3p	aucuguaggauccagucccucugguuuucucugcagaauagaaggugaccugggcucugcagaac	acucuguggauauccccuuggacaaaacugucgucaauaaggaugucuucagagauc	aauuacagauugucucagagaaaacaaaugaguuacucucucggacaagcuguagguc	acucuguggauauccccuuggacaaaacugucgucaauaaggaugucuucagagauc	11:34493844..34493909:-	17:43002674..43002731:+	7:139044099..139044157:-	17:43002674..43002731:+	gugaccugggcucugcagaac	auaaggaugucuucagagauc	ucucggacaagcuguagguc	auaaggaugucuucagagauc	1	0	23	5	0.0442863	0	4.45474	0.58702
188	conserve-hsa-miR-181d-5p	gcgggcggcggaggggcggggaaggagggggcucccagggcagccuggcc	ugcacagacgugggccugggccuucucagcagccgccuucuaguugggggcuagucgcugaucugccggcucccgcccagccugugugga	cgcaggcgcccgguccgacugcugcuucgguucaccgggcgaccugcggc	cgcaggcgcccgguccgacugcugcuucgguucaccgggcgaccugcggc	X:43277869..43277919:+	2:27442017..27442107:+	16:88705905..88705955:-	16:88705905..88705955:-	gcgggcggcggaggggc	ugcacagacgugggccugggc	cgcaggcgcccgguccga	cgcaggcgcccgguccga	18	7	0	0	0.797154	0.323218	0	0
189	novel-hsa-miR-13-3p	ugccuuaucccuuuggauggagauccaaagagauaugauauccauccaaagggauaaggcaagu	ugccuuaucccuuuggauggagauccaaagagauaugauauccauccaaagggauaaggcaagu	ugccuuaucccuuuggauggagauccaaagagauaugauauccauccaaagggauaaggcaagu	ugccuuaucccuuuggauggagauccaaagagauaugauauccauccaaagggauaaggcaagu	X:15618651..15618715:+	X:15618651..15618715:+	X:15618651..15618715:+	X:15618651..15618715:+	cauccaaagggauaaggcaagu	cauccaaagggauaaggcaagu	cauccaaagggauaaggcaagu	cauccaaagggauaaggcaagu	0	0	12	0	0	0	2.32421	0
190	hsa-miR-664a-5p	acuggcuagggaaaaugauuggauagaaacuauuauucuauucauuuauccccagccuaca	acuggcuagggaaaaugauuggauagaaacuauuauucuauucauuuauccccagccuaca	acuggcuagggaaaaugauuggauagaaacuauuauucuauucauuuauccccagccuaca	acuggcuagggaaaaugauuggauagaaacuauuauucuauucauuuauccccagccuaca	1:220200548..220200609:-	1:220200548..220200609:-	1:220200548..220200609:-	1:220200548..220200609:-	acuggcuagggaaaaugauugg	acuggcuagggaaaaugauugg	acuggcuagggaaaaugauugg	acuggcuagggaaaaugauu	2607	1724	479	431	115.454	79.6041	92.7748	50.6011
191	hsa-miR-664a-3p	acuggcuagggaaaaugauuggauagaaacuauuauucuauucauuuauccccagccuaca	acuggcuagggaaaaugauuggauagaaacuauuauucuauucauuuauccccagccuaca	acuggcuagggaaaaugauuggauagaaacuauuauucuauucauuuauccccagccuaca	acuggcuagggaaaaugauuggauagaaacuauuauucuauucauuuauccccagccuaca	1:220200548..220200609:-	1:220200548..220200609:-	1:220200548..220200609:-	1:220200548..220200609:-	uauucauuuauccccagccuaca	uauucauuuauccccagccuaca	uauucauuuauccccagccuaca	uauucauuuauccccagccuaca	3905	5453	1032	2826	172.938	251.787	199.882	331.783
192	hsa-miR-664b-5p	gggcuaggggagaugauuggguagaaagcauuauuuuauucauuugccucccagccuac	ugggcuaagggagaugauuggguagaaaguauuauucuauucauuugccucccagccuaca	ugggcuaggggagaugauuggguagaaagcauuauuuuauucauuugccucccagccuaca	ugggcuaagggagaugauuggguagaaaguauuauucuauucauuugccucccagccuaca	2:69520046..69520105:-	X:154768595..154768656:+	2:69520045..69520106:-	X:154768595..154768656:+	gggcuaggggagaugauugggua	ugggcuaagggagaugauugggu	ugggcuaggggagaugauugggua	ugggcuaagggagaugauugg	0	159	0	25	0	7.34168	0	2.9351
193	hsa-miR-664b-3p	gggcuaggggagaugauuggguagaaagcauuauuuuauucauuugccucccagccuac	ugggcuaagggagaugauuggguagaaaguauuauucuauucauuugccucccagccuaca	ugggcuaggggagaugauuggguagaaagcauuauuuuauucauuugccucccagccuaca	ugggcuaagggagaugauuggguagaaaguauuauucuauucauuugccucccagccuaca	2:69520046..69520105:-	X:154768595..154768656:+	2:69520045..69520106:-	X:154768595..154768656:+	uucauuugccucccagccuac	uucauuugccucccagccuaca	uucauuugccucccagccuaca	uucauuugccucccagccuaca	83	115	14	44	3.67576	5.31002	2.71158	5.16577
194	hsa-miR-6733-5p	uugggaaagacaaacucagaguucccuucuugugagcucagugucuggauuuccuagaa	null	ugggaaagacaaacucagaguucccuucuugugagcucagugucuggauuuccuaga	null	1:43171649..43171708:-	null	1:43171650..43171707:-	null	uugggaaagacaaacucaga	null	ugggaaagacaaacucagagu	null	8	0	12	0	0.354291	0	2.32421	0
195	hsa-miR-6734-5p	null	null	null	ugaggggagaaugagguggagaagcccagguucugaauccccuucccucacucuucucucaggu	null	null	null	1:43364645..43364709:-	null	null	null	ugaggggagaaugagguggaga	0	0	0	3	0	0	0	0.352212
196	hsa-miR-6735-5p	null	cagggcagagggcacaggaaucugaggugacuggcacagaagacucaggccuguggcuccucccucagga	null	null	null	1:43448543..43448613:+	null	null	null	cagggcagagggcacaggaau	null	null	0	4	0	0	0	0.184696	0	0
197	novel-hsa-miR-14-5p	uccauaucccaaccugucagaguuuaguuaucuuuauucugcaggcugggaucugggau	uccauaucccaaccugucagaguuuaguuaucuuuauucugcaggcugggaucugggau	uccauaucccaaccugucagaguuuaguuaucuuuauucugcaggcugggaucugggau	uccauaucccaaccugucagaguuuaguuaucuuuauucugcaggcugggaucugggau	10:89197656..89197715:+	10:89197656..89197715:+	10:89197656..89197715:+	10:89197656..89197715:+	uccauaucccaaccugucagagu	uccauaucccaaccugucagagu	uccauaucccaaccugucagagu	uccauaucccaaccugucagagu	591	675	229	118	26.1732	31.1675	44.3537	13.8537
198	novel-hsa-miR-14-3p	uccauaucccaaccugucagaguuuaguuaucuuuauucugcaggcugggaucugggau	uccauaucccaaccugucagaguuuaguuaucuuuauucugcaggcugggaucugggau	uccauaucccaaccugucagaguuuaguuaucuuuauucugcaggcugggaucugggau	uccauaucccaaccugucagaguuuaguuaucuuuauucugcaggcugggaucugggau	10:89197656..89197715:+	10:89197656..89197715:+	10:89197656..89197715:+	10:89197656..89197715:+	ucugcaggcugggaucugggau	ucugcaggcugggaucugggau	ucugcaggcugggaucugggau	ucugcaggcugggaucugggau	469	319	9	24	20.7703	14.7295	1.74316	2.81769
199	novel-hsa-miR-15-5p	aaucggccgcgccgucgcaggcacccgaacgucgcgagcggggccuggggacgcggagccgagugc	aaucggccgcgccgucgcaggcacccgaacgucgcgagcggggccuggggacgcggagccgagugc	aaucggccgcgccgucgcaggcacccgaacgucgcgagcggggccuggggacgcggagccgagugc	aaucggccgcgccgucgcaggcacccgaacgucgcgagcggggccuggggacgcggagccgagugc	2:86720364..86720430:+	2:86720364..86720430:+	2:86720364..86720430:+	2:86720364..86720430:+	aaucggccgcgccgucgcagg	aaucggccgcgccgucgcagg	aaucggccgcgccgucgcagg	aaucggccgcgccgucgcagg	14	0	0	0	0.620008	0	0	0
200	conserve-hsa-miR-6974-5p	gugaggcaacugagacucaccucuccucugacagcagacucacugcucccgucaaggucaccagugaccucuccgugccaaagcca	gugaggcaacugagacucaccucuccucugacagcagacucacugcucccgucaaggucaccagugaccucuccgugccaaagcca	gugaggcaacugagacucaccucuccucugacagcagacucacugcucccgucaaggucaccagugaccucuccgugccaaagcca	gugaggcaacugagacucaccucuccucugacagcagacucacugcucccgucaaggucaccagugaccucuccgugccaaagcca	11:14236849..14236935:-	11:14236849..14236935:-	11:14236849..14236935:-	11:14236849..14236935:-	gugaggcaacugagacuca	gugaggcaacugagacuca	gugaggcaacugagacuca	gugaggcaacugagacuca	0	6	0	0	0	0.277044	0	0
201	hsa-miR-6853-3p	agcgugggauguccaugaagucaggugauggugauaaggucaaggccuguucauuggaacccugcgcagg	null	null	null	9:35732926..35732996:+	null	null	null	uguucauuggaacccugcgcagg	null	null	null	9	0	0	0	0.398577	0	0	0
202	hsa-miR-18b-5p	uaaggugcaucuagugcaguuagugaagcagcuuagaaucuacugcccuaaaugccccuucuggc	null	null	null	X:134170041..134170106:-	null	null	null	uaaggugcaucuagugcag	null	null	null	9	0	0	0	0.398577	0	0	0
203	conserve-hsa-miR-8958-5p	ugaugauugugaggcucucucagaguagucugccaucuugggagaugguuugaggaagaggccacagugguggaa	ugaugauugugaggcucucucagaguagucugccaucuugggagaugguuugaggaagaggccacagugguggaa	ugaugauugugaggcucucucagaguagucugccaucuugggagaugguuugaggaagaggccacagugguggaa	ugaugauugugaggcucucucagaguagucugccaucuugggagaugguuugaggaagaggccacagugguggaa	6:13472906..13472981:-	6:13472906..13472981:-	6:13472906..13472981:-	6:13472906..13472981:-	ugaugauugugaggcucucucag	ugaugauugugaggcucucucag	ugaugauugugaggcucucucag	ugaugauugugaggcucucucag	0	0	5	0	0	0	0.968422	0
204	hsa-miR-17-5p	caaagugcuuacagugcagguagugauaugugcaucuacugcagugaaggcacuuguagc	caaagugcuuacagugcagguagugauaugugcaucuacugcagugaaggcacuuguagc	caaagugcuuacagugcagguagugauaugugcaucuacugcagugaaggcacuugu	caaagugcuuacagugcagguagugauaugugcaucuacugcagugaaggcacuugu	13:91350617..91350677:+	13:91350617..91350677:+	13:91350617..91350674:+	13:91350617..91350674:+	caaagugcuuacagugcagguag	caaagugcuuacagugcagguag	caaagugcuuacagugcagguag	caaagugcuuacagugcagguag	12465	10912	3423	2815	552.029	503.851	662.981	330.492
205	hsa-miR-17-3p	caaagugcuuacagugcagguagugauaugugcaucuacugcagugaaggcacuuguagc	caaagugcuuacagugcagguagugauaugugcaucuacugcagugaaggcacuuguagc	caaagugcuuacagugcagguagugauaugugcaucuacugcagugaaggcacuugu	caaagugcuuacagugcagguagugauaugugcaucuacugcagugaaggcacuugu	13:91350617..91350677:+	13:91350617..91350677:+	13:91350617..91350674:+	13:91350617..91350674:+	acugcagugaaggcacuuguagc	acugcagugaaggcacuuguagc	acugcagugaaggcacuugu	acugcagugaaggcacuugu	111	154	22	20	4.91578	7.11081	4.26105	2.34808
206	hsa-miR-16-5p	uagcagcacguaaauauuggcguagugaaauauauauuaaacaccaauauuacugugcugcuu	uagcagcacguaaauauuggcguagugaaauauauauuaaacaccaauauuacugugcugcu	uagcagcacguaaauauuggcguagugaaauauauauuaaacaccaauauuacugugcugcuu	uagcagcacguaaauauuggcguagugaaauauauauuaaacaccaauauuacugugcugcuu	3:160404753..160404816:+	3:160404753..160404815:+	3:160404753..160404816:+	3:160404753..160404816:+	uagcagcacguaaauauuggcg	uagcagcacguaaauauuggcg	uagcagcacguaaauauuggcg	uagcagcacguaaauauuggcg	32789	45849	3989	8539	1452.1	2117.03	772.607	1002.51
207	hsa-miR-16-3p	uagcagcacguaaauauuggcguagugaaauauauauuaaacaccaauauuacugugcugcuu	uagcagcacguaaauauuggcguagugaaauauauauuaaacaccaauauuacugugcugcu	uagcagcacguaaauauuggcguagugaaauauauauuaaacaccaauauuacugugcugcuu	uagcagcacguaaauauuggcguagugaaauauauauuaaacaccaauauuacugugcugcuu	3:160404753..160404816:+	3:160404753..160404815:+	3:160404753..160404816:+	3:160404753..160404816:+	accaauauuacugugcugcuu	accaauauuacugugcugcu	accaauauuacugugcugcuu	accaauauuacugugcugcuu	372	271	49	96	16.4745	12.5132	9.49053	11.2708
208	hsa-miR-3165-5p	agguggaugcaaugugaccucaacucuugguccucugaggucacauuguauccaccuu	null	null	null	11:72072235..72072293:-	null	null	null	agguggaugcaaugugaccuca	null	null	null	7	0	0	0	0.310004	0	0	0
209	hsa-miR-6833-5p	guguggaagaugggaggagaaaaaucccuguuaacuuucucucuccacuuccucaga	null	null	uguggaagaugggaggagaaaaaucccuguuaacuuucucucuccacuuccucaga	6:32179820..32179877:+	null	null	6:32179821..32179877:+	guguggaagaugggaggagaa	null	null	uguggaagaugggaggagaaaa	3	0	0	0	0.132859	0	0	0
210	hsa-miR-6833-3p	guguggaagaugggaggagaaaaaucccuguuaacuuucucucuccacuuccucaga	null	null	uguggaagaugggaggagaaaaaucccuguuaacuuucucucuccacuuccucaga	6:32179820..32179877:+	null	null	6:32179821..32179877:+	uuucucucuccacuuccucaga	null	null	uucucucuccacuuccucaga	15	0	0	6	0.664295	0	0	0.704423
211	hsa-miR-376a-5p	guagauuuuccuucuaugguuacguguuugaugguuaaucauagaggaaaauccacgu	guagauucuccuucuaugaguacauuauuuaugauuaaucauagaggaaaauccacgu	null	null	14:101040080..101040138:+	14:101040787..101040845:+	null	null	guagauuuuccuucuaugguua	guagauucuccuucuaugagua	null	null	4	7	0	0	0.177145	0.323218	0	0
212	hsa-miR-376a-3p	guagauuuuccuucuaugguuacguguuugaugguuaaucauagaggaaaauccacgu	guagauucuccuucuaugaguacauuauuuaugauuaaucauagaggaaaauccacgu	null	null	14:101040080..101040138:+	14:101040787..101040845:+	null	null	aucauagaggaaaauccacgu	aucauagaggaaaauccacgu	null	null	6	5	0	0	0.265718	0.23087	0	0
213	hsa-miR-376c-3p	guggauauuccuucuauguuuauguuauuuaugguuaaacauagaggaaauuccacgu	guggauauuccuucuauguuuauguuauuuaugguuaaacauagaggaaauuccacgu	guggauauuccuucuauguuuauguuauuuaugguuaaacauagaggaaauuccacgu	null	14:101039694..101039752:+	14:101039694..101039752:+	14:101039694..101039752:+	null	aacauagaggaaauuccacgu	aacauagaggaaauuccacgu	aacauagaggaaauuccacgu	null	30	13	2	0	1.32859	0.600263	0.387369	0
214	hsa-miR-600-5p	cauaggaaggcucuugucugucaggcaguggaguuacuuacagacaagagccuugcucaggc	cauaggaaggcucuugucugucaggcaguggaguuacuuacagacaagagccuugcucaggc	cauaggaaggcucuugucugucaggcaguggaguuacuuacagacaagagccuugcucaggc	null	9:123111556..123111618:-	9:123111556..123111618:-	9:123111556..123111618:-	null	cauaggaaggcucuugucugu	cauaggaaggcucuugucugu	cauaggaaggcucuugucugu	null	18	23	8	0	0.797154	1.062	1.54947	0
215	novel-hsa-miR-16-5p	cauguccauccauaccugcuguuucacugaaaccccacagcagccucuggagggcaccau	cauguccauccauaccugcuguuucacugaaaccccacagcagccucuggagggcaccau	cauguccauccauaccugcuguuucacugaaaccccacagcagccucuggagggcaccau	aaagcaaauguugggugaacggcuguuuccucuuauucaagccaugcaccuuacucuugcuggua	21:39669612..39669672:+	21:39669612..39669672:+	21:39669612..39669672:+	12:63823662..63823727:+	cauguccauccauaccugcugu	cauguccauccauaccugcugu	cauguccauccauaccugcugu	aaagcaaauguugggugaacggc	14	0	0	193	0.620008	0	0	22.659
216	hsa-miR-4662a-5p	uuagccaauuguccaucuuuagcuauucugaaugccuaaagauagacaauuggcuaaau	null	null	null	8:124821989..124822048:+	null	null	null	uuagccaauuguccaucuuua	null	null	null	5	0	0	0	0.221432	0	0	0
217	hsa-miR-609-5p	uaggguguuucucucaucucuggucuauaauggguuaaauaguagagaugagggcaacacccuagg	null	null	null	10:104218803..104218869:-	null	null	null	uaggguguuucucucaucucu	null	null	null	4	0	0	0	0.177145	0	0	0
218	novel-hsa-miR-17-5p	uauuuugcgaguacucaacaccaacauccauguuggcagaaaauagccuuugccaucacugccauugagggugugggucgaagauaug	uauuuugcgaguacucaacaccaacauccauguuggcagaaaauagccuuugccaucacugccauugagggugugggucgaagauaug	uauuuugcgaguacucaacaccaacauccauguuggcagaaaauagccuuugccaucacugccauugagggugugggucgaagauaug	uauuuugcgaguacucaacaccaacauccauguuggcagaaaauagccuuugccaucacugccauugagggugugggucgaagauaug	8:70424456..70424544:-	8:70424456..70424544:-	8:70424456..70424544:-	8:70424456..70424544:-	uauuuugcgaguacucaacaccaa	uauuuugcgaguacucaacaccaa	uauuuugcgaguacucaacaccaa	uauuuugcgaguacucaacaccaa	0	18	0	0	0	0.831133	0	0
219	conserve-hsa-miR-632-3p	acuguucacauguacaggcagcauuagcauuuccugccuguacaugugaacguu	uguucacauguacaggcagcauuagcauuuccugccuguacaugugaacguu	uguucacauguacaggcagcauuagcauuuccugccuguacaugugaacguu	uguucacauguacaggcagcauuagcauuuccugccuguacaugugaacguu	9:35096058..35096112:-	9:35096058..35096110:-	9:35096058..35096110:-	9:35096058..35096110:-	cugccuguacaugugaacguu	cugccuguacaugugaacguu	cugccuguacaugugaacguu	cugccuguacaugugaacguu	6	0	4	0	0.265718	0	0.774737	0
220	conserve-hsa-miR-668-3p	uguaucacaccuguguguuacaccugucacuccugugugucacucuuguguguugcaga	uguaucacaccuguguguuacaccugucacuccugugugucacucuuguguguugcaga	uguaucacaccuguguguuacaccugucacuccugugugucacucuuguguguugcaga	uguaucacaccuguguguuacaccugucacuccugugugucacucuuguguguugcaga	17:16450502..16450561:+	17:16450502..16450561:+	17:16450502..16450561:+	17:16450502..16450561:+	ugucacucuuguguguugcaga	ugucacucuuguguguugcaga	ugucacucuuguguguugcaga	ugucacucuuguguguugcaga	0	7	0	0	0	0.323218	0	0
221	conserve-hsa-miR-1791-5p	ugggcugccagaucuggggcaugcccaggaccucauggaugggcugccuccaggugacagcaauc	ugggcugccagaucuggggcaugcccaggaccucauggaugggcugccuccaggugacagcaauc	ugggcugccagaucuggggcaugcccaggaccucauggaugggcugccuccaggugacagcaauc	ugggcugccagaucuggggcaugcccaggaccucauggaugggcugccuccaggugacagcaauc	3:41239248..41239313:+	3:41239248..41239313:+	3:41239248..41239313:+	3:41239248..41239313:+	ugggcugccagaucuggggcau	ugggcugccagaucuggggcau	ugggcugccagaucuggggcau	ugggcugccagaucuggggcau	3	0	0	0	0.132859	0	0	0
222	novel-hsa-miR-18-3p	ucaagggccaacuacaaucugaauuguaguuggaucuugggg	ucaagggccaacuacaaucugaauuguaguuggaucuugggg	ucaagggccaacuacaaucugaauuguaguuggaucuugggg	ucaagggccaacuacaaucugaauuguaguuggaucuugggg	2:110746402..110746444:-	2:110746402..110746444:-	2:110746402..110746444:-	2:110746402..110746444:-	uguaguuggaucuugggg	uguaguuggaucuugggg	uguaguuggaucuugggg	uguaguuggaucuugggg	0	0	0	32	0	0	0	3.75693
223	conserve-hsa-miR-9066-5p	cagacaaccugacgaagaaggagauucagauagagaagauccauuuggacacauccuccuucguggaggagcugcc	cagacaaccugacgaagaaggagauucagauagagaagauccauuuggacacauccuccuucguggaggagcugcc	cagacaaccugacgaagaaggagauucagauagagaagauccauuuggacacauccuccuucguggaggagcugcc	cagacaaccugacgaagaaggagauucagauagagaagauccauuuggacacauccuccuucguggaggagcugcc	8:23291364..23291440:+	8:23291364..23291440:+	8:23291364..23291440:+	8:23291364..23291440:+	cagacaaccugacgaagaagga	cagacaaccugacgaagaagga	cagacaaccugacgaagaagga	cagacaaccugacgaagaagga	3	0	0	0	0.132859	0	0	0
224	novel-hsa-miR-19-3p	ugcugaucacagagcuuuagggccuucagugaacacagcggg	ugcugaucacagagcuuuagggccuucagugaacacagcggg	ugcugaucacagagcuuuagggccuucagugaacacagcggg	ugcugaucacagagcuuuagggccuucagugaacacagcggg	14:60450633..60450675:+	14:60450633..60450675:+	14:60450633..60450675:+	14:60450633..60450675:+	cuucagugaacacagcggg	cuucagugaacacagcggg	cuucagugaacacagcggg	cuucagugaacacagcggg	0	0	0	18	0	0	0	2.11327
225	hsa-miR-4501-5p	null	null	null	uaugugaccucggaugaaucacugaaauaugucugagcuucuguuucaucagaugucacauuuu	null	null	null	13:96427228..96427292:+	null	null	null	uaugugaccucggaugaau	0	0	0	4	0	0	0	0.469616
226	conserve-hsa-miR-1193-5p	aggaugguccagaauucagaaacguggcagauacuguuaggucugucauuuggaccauugcuau	aggaugguccagaauucagaaacguggcagauacuguuaggucugucauuuggaccauugcuau	aggaugguccagaauucagaaacguggcagauacuguuaggucugucauuuggaccauugcuau	aggaugguccagaauucagaaacguggcagauacuguuaggucugucauuuggaccauugcuau	X:21945299..21945363:+	X:21945299..21945363:+	X:21945299..21945363:+	X:21945299..21945363:+	aggaugguccagaauuca	aggaugguccagaauuca	aggaugguccagaauuca	aggaugguccagaauuca	0	0	0	3	0	0	0	0.352212
227	hsa-miR-5690-5p	ucagcuacuaccucuauuaggauuugggaguuauacuaauagagguaauaguuga	ucagcuacuaccucuauuaggauuugggaguuauacuaauagagguaauaguuga	null	ucagcuacuaccucuauuaggauuugggaguuauacuaauagagguaauaguuga	6:35664725..35664780:-	6:35664725..35664780:-	null	6:35664725..35664780:-	ucagcuacuaccucuauuagga	ucagcuacuaccucuauuagga	null	ucagcuacuaccucuauuagga	44	56	0	24	1.9486	2.58575	0	2.81769
228	hsa-miR-5690-3p	ucagcuacuaccucuauuaggauuugggaguuauacuaauagagguaauaguuga	ucagcuacuaccucuauuaggauuugggaguuauacuaauagagguaauaguuga	null	ucagcuacuaccucuauuaggauuugggaguuauacuaauagagguaauaguuga	6:35664725..35664780:-	6:35664725..35664780:-	null	6:35664725..35664780:-	acuaauagagguaauaguuga	acuaauagagguaauaguuga	null	acuaauagagguaauaguuga	3	1	0	2	0.132859	0.0461741	0	0.234808
229	conserve-hsa-miR-7260-3p	ucuguugugggugagcuguugcagcauagacuucacauuggcuaacccaaaacagaga	ucuguugugggugagcuguugcagcauagacuucacauuggcuaacccaaaacagaga	ucuguugugggugagcuguugcagcauagacuucacauuggcuaacccaaaacagaga	ucuguugugggugagcuguugcagcauagacuucacauuggcuaacccaaaacagaga	8:70217149..70217207:-	8:70217149..70217207:-	8:70217149..70217207:-	8:70217149..70217207:-	uuggcuaacccaaaacagaga	uuggcuaacccaaaacagaga	uuggcuaacccaaaacagaga	uuggcuaacccaaaacagaga	4	0	2	0	0.177145	0	0.387369	0
230	hsa-miR-5696-5p	agugcucauuuaaguagucugaugccuacuacugaugacauacaauguaagugcucauuuaggcgucagacuaccuaaaugagcacuua	null	agugcucauuuaaguagucugaugccuacuacugaugacauacaauguaagugcucauuuaggcgucagacuaccuaaaugagcacu	null	2:101309448..101309537:+	null	2:101309448..101309535:+	null	agugcucauuuaaguagucuga	null	agugcucauuuaaguagucuga	null	26	0	8	0	1.15144	0	1.54947	0
231	hsa-miR-5697-5p	aaguaguuucaugauaaaggguguaugagagaucaacccuuuaucaugaaacgcuuga	null	uaucaaacuuacuugaucucccacgaauccuacuggagcauauucucaaguaguuucaugauaaaggg	null	1:9967391..9967449:+	null	1:9967344..9967412:+	null	aaguaguuucaugauaaagggu	null	uaucaaacuuacuuga	null	3	0	0	0	0.132859	0	0	0
232	hsa-miR-5697-3p	aaguaguuucaugauaaaggguguaugagagaucaacccuuuaucaugaaacgcuuga	null	uaucaaacuuacuugaucucccacgaauccuacuggagcauauucucaaguaguuucaugauaaaggg	null	1:9967391..9967449:+	null	1:9967344..9967412:+	null	ccuuuaucaugaaacgcuuga	null	aaguaguuucaugauaaaggg	null	0	0	3	0	0	0	0.581053	0
233	hsa-miR-5699-5p	ugccccaacaaggaaggacaagaggugugagccacacacacgccuggccuccugucuuuccuuguuggagcagg	ugccccaacaaggaaggacaagaggugugagccacacacacgccuggccuccugucuuuccuuguuggagcagg	ugccccaacaaggaaggacaagaggugugagccacacacacgccuggccuccugucuuuccuuguuggagcagg	null	10:641695..641769:-	10:641695..641769:-	10:641695..641769:-	null	ugccccaacaaggaaggacaaga	ugccccaacaaggaaggacaag	ugccccaacaaggaaggacaaga	null	19	5	2	0	0.84144	0.23087	0.387369	0
234	hsa-miR-5699-3p	ugccccaacaaggaaggacaagaggugugagccacacacacgccuggccuccugucuuuccuuguuggagcagg	ugccccaacaaggaaggacaagaggugugagccacacacacgccuggccuccugucuuuccuuguuggagcagg	ugccccaacaaggaaggacaagaggugugagccacacacacgccuggccuccugucuuuccuuguuggagcagg	null	10:641695..641769:-	10:641695..641769:-	10:641695..641769:-	null	ugucuuuccuuguuggagcagg	ugucuuuccuuguuggagcagg	ugucuuuccuuguuggagcagg	null	49	26	30	0	2.17003	1.20053	5.81053	0
235	hsa-miR-219a-5p	null	ugauuguccaaacgcaauucuuguacgagucugcggccaaccgagaauuguggcuggacaucugu	ugauuguccaaacgcaauucucgagucuauggcuccggccgagaguugagucuggacguc	cugauuguccaaacgcaauucucgagucuauggcuccggccgagaguugagucuggacgucccg	null	9:128392631..128392696:-	6:33207854..33207914:+	6:33207853..33207917:+	null	ugauuguccaaacgcaauucuug	ugauuguccaaacgcaauucucg	cugauuguccaaacgcaauucucg	0	0	13	8	0	0	2.5179	0.939231
236	hsa-miR-219a-3p	null	ugauuguccaaacgcaauucuuguacgagucugcggccaaccgagaauuguggcuggacaucugu	ugauuguccaaacgcaauucucgagucuauggcuccggccgagaguugagucuggacguc	cugauuguccaaacgcaauucucgagucuauggcuccggccgagaguugagucuggacgucccg	null	9:128392631..128392696:-	6:33207854..33207914:+	6:33207853..33207917:+	null	agaauuguggcuggacaucugu	agaguugagucuggacguc	agaguugagucuggacgucccg	0	66	21	18	0	3.04749	4.06737	2.11327
237	hsa-miR-219b-5p	null	agauguccagccacaauucucgguuggccgcagacucguacaagaauugcguuuggacaaucagu	guccagccacaauucucgguuggccgcagacucguacaagaauugcguuuggacaa	null	null	9:128392633..128392698:+	9:128392637..128392693:+	null	null	agauguccagccacaauucucg	guccagccacaauucucg	null	0	7	0	0	0	0.323218	0	0
238	hsa-miR-219b-3p	null	agauguccagccacaauucucgguuggccgcagacucguacaagaauugcguuuggacaaucagu	guccagccacaauucucgguuggccgcagacucguacaagaauugcguuuggacaa	null	null	9:128392633..128392698:+	9:128392637..128392693:+	null	null	gaauugcguuuggacaaucagu	agaauugcguuuggacaa	null	0	2	5	0	0	0.0923481	0.968422	0
239	conserve-hsa-miR-1255a-5p	aggaugagcugcuaagcaagaugagauuugcccucguuccuaaacuguaagcagaguguucucc	aggaugagcugcuaagcaagaugagauuugcccucguuccuaaacuguaagcagaguguucucc	aggaugagcugcuaagcaagaugagauuugcccucguuccuaaacuguaagcagaguguucucc	aggaugagcugcuaagcaagaugagauuugcccucguuccuaaacuguaagcagaguguucucc	X:16743794..16743858:+	X:16743794..16743858:+	X:16743794..16743858:+	X:16743794..16743858:+	aggaugagcugcuaagcaagaug	aggaugagcugcuaagcaagaug	aggaugagcugcuaagcaagaug	aggaugagcugcuaagcaagaug	4	0	0	0	0.177145	0	0	0
240	hsa-miR-511-5p	gugucuuuugcucugcagucaguaaauauuuuuuugugaauguguagcaaaagacaga	gugucuuuugcucugcagucaguaaauauuuuuuugugaauguguagcaaaagacagaa	gugucuuuugcucugcagucaguaaauauuuuuuugugaauguguagcaaaagacaga	gugucuuuugcucugcagucaguaaauauuuuuuugugaauguguagcaaaagacaga	10:17845121..17845179:+	10:17845121..17845180:+	10:17845121..17845179:+	10:17845121..17845179:+	gugucuuuugcucugcaguca	gugucuuuugcucugcaguca	gugucuuuugcucugcaguca	gugucuuuugcucugcaguca	5568	12223	2788	1079	246.586	564.386	539.992	126.679
241	hsa-miR-511-3p	gugucuuuugcucugcagucaguaaauauuuuuuugugaauguguagcaaaagacaga	gugucuuuugcucugcagucaguaaauauuuuuuugugaauguguagcaaaagacagaa	gugucuuuugcucugcagucaguaaauauuuuuuugugaauguguagcaaaagacaga	gugucuuuugcucugcagucaguaaauauuuuuuugugaauguguagcaaaagacaga	10:17845121..17845179:+	10:17845121..17845180:+	10:17845121..17845179:+	10:17845121..17845179:+	aauguguagcaaaagacaga	aauguguagcaaaagacagaa	aauguguagcaaaagacaga	aauguguagcaaaagacaga	160224	21467	228687	33516	7095.73	991.219	44293.1	3934.91
242	hsa-miR-512-5p	acucagccuugagggcacuuucuggugccagaaugaaagugcugucauagcugagguc	acucagccuugagggcacuuucuggugccagaaugaaagugcugucauagcugagguc	acucagccuugagggcacuuucuggugccagaaugaaagugcugucauagcugagguc	acucagccuugagggcacuuucuggugccagaaugaaagugcugucauagcugagguc	19:53669176..53669234:+	19:53666692..53666750:+	19:53666692..53666750:+	19:53666692..53666750:+	acucagccuugagggcacuuu	acucagccuugagggcacuu	acucagccuugagggcacuuu	acucagccuugagggcacuu	18	6	8	2	0.797154	0.277044	1.54947	0.234808
243	hsa-miR-512-3p	acucagccuugagggcacuuucuggugccagaaugaaagugcugucauagcugagguc	acucagccuugagggcacuuucuggugccagaaugaaagugcugucauagcugagguc	acucagccuugagggcacuuucuggugccagaaugaaagugcugucauagcugagguc	acucagccuugagggcacuuucuggugccagaaugaaagugcugucauagcugagguc	19:53669176..53669234:+	19:53666692..53666750:+	19:53666692..53666750:+	19:53666692..53666750:+	aagugcugucauagcugagguc	aagugcugucauagcugagguc	aagugcugucauagcugagguc	aagugcugucauagcugagguc	181	137	52	42	8.01582	6.32585	10.0716	4.93096
244	hsa-miR-515-5p	uucuccaaaagaaagcacuuucuguugucugaaagcagagugccuucuuuuggagcguu	ucuccaaaagaaagcacuuucuguugucugaaagcagagugccuucuuuuggagcguu	uucuccaaaagaaagcacuuucuguugucugaaagcagagugccuucuuuuggagcguu	uucuccaaaagaaagcacuuucuguugucugaaagcagagugccuucuuuuggagcguu	19:53685021..53685080:+	19:53685022..53685080:+	19:53679015..53679074:+	19:53685021..53685080:+	uucuccaaaagaaagcacuuu	ucuccaaaagaaagcacuuu	uucuccaaaagaaagcacuuu	uucuccaaaagaaagcacuuu	68	14	36	20	3.01147	0.646437	6.97263	2.34808
245	hsa-miR-515-3p	uucuccaaaagaaagcacuuucuguugucugaaagcagagugccuucuuuuggagcguu	ucuccaaaagaaagcacuuucuguugucugaaagcagagugccuucuuuuggagcguu	uucuccaaaagaaagcacuuucuguugucugaaagcagagugccuucuuuuggagcguu	uucuccaaaagaaagcacuuucuguugucugaaagcagagugccuucuuuuggagcguu	19:53685021..53685080:+	19:53685022..53685080:+	19:53679015..53679074:+	19:53685021..53685080:+	gagugccuucuuuuggagcguu	gagugccuucuuuuggagcguu	gagugccuucuuuuggagcguu	gagugccuucuuuuggagcguu	240	73	149	10	10.6287	3.37071	28.859	1.17404
246	hsa-miR-4667-5p	acuggggagcagaaggagaacccaagaaaagcugacuuggaggucccuccuucuguccccacagg	null	null	null	9:35608095..35608160:+	null	null	null	acuggggagcagaaggagaac	null	null	null	20	0	0	0	0.885726	0	0	0
247	hsa-miR-223-5p	ugucaguuugucaaauaccccaagugcggcacaugcuuaccagcucuaggccagggcagaugggauaugacgaauggacugc	ugucaguuugucaaauaccccaagugcggcacaugcuuaccagcucuaggccagggcagaugggauaugacgaauggacugc	ugucaguuugucaaauaccccaagugcggcacaugcuuaccagcucuaggccagggcagaugggauaugacgaauggacugc	ugucaguuugucaaauaccccaagugcggcacaugcuuaccagcucuaggccagggcagaugggauaugacgaauggacugc	X:66018936..66019018:+	X:66018936..66019018:+	X:66018936..66019018:+	X:66018936..66019018:+	ugucaguuugucaaauaccccaa	ugucaguuugucaaauacccca	ugucaguuugucaaauaccccaa	ugucaguuugucaaauaccccaa	1031	2040	1259	2077	45.6592	94.1951	243.849	243.848
248	conserve-hsa-miR-7177a-3p	ccccggcgacucaccaucgucagugcgcaaccguucgcuaacugaaaugauggcgacuggaacg	ccccggcgacucaccaucgucagugcgcaaccguucgcuaacugaaaugauggcgacuggaacg	ccccggcgacucaccaucgucagugcgcaaccguucgcuaacugaaaugauggcgacuggaacg	ccccggcgacucaccaucgucagugcgcaaccguucgcuaacugaaaugauggcgacuggaacg	10:102854240..102854304:+	10:102854240..102854304:+	10:102854240..102854304:+	10:102854240..102854304:+	gaaaugauggcgacuggaacg	gaaaugauggcgacuggaacg	gaaaugauggcgacuggaacg	gaaaugauggcgacuggaacg	4	0	0	0	0.177145	0	0	0
249	hsa-miR-5193-5p	null	cuccucuaccucaucccaguuccaucaccugaaguggaccucuugggaccgucugaagguaccagcugggcagccugagaggacccugga	null	null	null	3:49806094..49806184:-	null	null	null	cuccucuaccucaucccaguu	null	null	0	8	0	0	0	0.369392	0	0
250	hsa-miR-222-5p	ucaguagccaguguagauccugucuuucguaaucagcagcuacaucuggcuacugggu	cucaguagccaguguagauccugucuuucguaaucagcagcuacaucuggcuacugggu	ucaguagccaguguagauccugucuuucguaaucagcagcuacaucuggcuacugggu	cucaguagccaguguagauccugucuuucguaaucagcagcuacaucuggcuacugggu	X:45747035..45747093:-	X:45747035..45747094:-	X:45747035..45747093:-	X:45747035..45747094:-	ucaguagccaguguagaucc	cucaguagccaguguagauc	ucaguagccaguguagaucc	cucaguagccaguguagaucc	0	3	0	1	0	0.138522	0	0.117404
251	hsa-miR-222-3p	ucaguagccaguguagauccugucuuucguaaucagcagcuacaucuggcuacugggu	cucaguagccaguguagauccugucuuucguaaucagcagcuacaucuggcuacugggu	ucaguagccaguguagauccugucuuucguaaucagcagcuacaucuggcuacugggu	cucaguagccaguguagauccugucuuucguaaucagcagcuacaucuggcuacugggu	X:45747035..45747093:-	X:45747035..45747094:-	X:45747035..45747093:-	X:45747035..45747094:-	agcuacaucuggcuacugggu	agcuacaucuggcuacugggu	agcuacaucuggcuacugggu	agcuacaucuggcuacugggu	5329	1710	925	554	236.002	78.9576	179.158	65.0418
252	conserve-hsa-miR-1630-3p	cauagucuuguuuuccuuccacaacaguaucuaaauauaaaagaggacugcaaugccauggc	cauagucuuguuuuccuuccacaacaguaucuaaauauaaaagaggacugcaaugccauggc	cauagucuuguuuuccuuccacaacaguaucuaaauauaaaagaggacugcaaugccauggc	cauagucuuguuuuccuuccacaacaguaucuaaauauaaaagaggacugcaaugccauggc	1:64883440..64883502:-	1:64883440..64883502:-	1:64883440..64883502:-	1:64883440..64883502:-	aaagaggacugcaaugccauggc	aaagaggacugcaaugccauggc	aaagaggacugcaaugccauggc	aaagaggacugcaaugccauggc	0	10	0	0	0	0.461741	0	0
253	novel-hsa-miR-20-5p	agugaagcuggccuaaauguuguaaucugguauauggcaugugggcuaguuucagacaggu	agugaagcuggccuaaauguuguaaucugguauauggcaugugggcuaguuucagacaggu	agugaagcuggccuaaauguuguaaucugguauauggcaugugggcuaguuucagacaggu	agugaagcuggccuaaauguuguaaucugguauauggcaugugggcuaguuucagacaggu	1:28579763..28579824:-	1:28579763..28579824:-	1:28579763..28579824:-	1:28579763..28579824:-	agugaagcuggccuaaauguug	agugaagcuggccuaaauguug	agugaagcuggccuaaauguug	agugaagcuggccuaaauguug	0	3	0	0	0	0.138522	0	0
254	novel-hsa-miR-20-3p	agugaagcuggccuaaauguuguaaucugguauauggcaugugggcuaguuucagacaggu	agugaagcuggccuaaauguuguaaucugguauauggcaugugggcuaguuucagacaggu	agugaagcuggccuaaauguuguaaucugguauauggcaugugggcuaguuucagacaggu	agugaagcuggccuaaauguuguaaucugguauauggcaugugggcuaguuucagacaggu	1:28579763..28579824:-	1:28579763..28579824:-	1:28579763..28579824:-	1:28579763..28579824:-	ugugggcuaguuucagacaggu	ugugggcuaguuucagacaggu	ugugggcuaguuucagacaggu	ugugggcuaguuucagacaggu	0	287	0	0	0	13.252	0	0
255	conserve-hsa-miR-7036b-3p	ccucaguccaucugacccuuccuggaaccauugagauuucuguguucauucuucucaguucuaaguuuccugguggucuagugguuaggau	ccucaguccaucugacccuuccuggaaccauugagauuucuguguucauucuucucaguucuaaguuuccugguggucuagugguuaggau	ccucaguccaucugacccuuccuggaaccauugagauuucuguguucauucuucucaguucuaaguuuccugguggucuagugguuaggau	ccucaguccaucugacccuuccuggaaccauugagauuucuguguucauucuucucaguucuaaguuuccugguggucuagugguuaggau	X:20612190..20612281:-	X:20612190..20612281:-	X:20612190..20612281:-	X:20612190..20612281:-	uuccugguggucuagugguuaggau	ccugguggucuagugguuaggau	uuccugguggucuagugguuaggau	uuccugguggucuagugguuaggau	16553	3838	0	0	733.071	177.216	0	0
256	conserve-hsa-miR-2286-5p	aaagcaggauucagacuacaauauagcugcuaagugcuguguugucguucccccugcuuaaa	aaagcaggauucagacuacaauauagcugcuaagugcuguguugucguucccccugcuuaaa	aaagcaggauucagacuacaauauagcugcuaagugcuguguugucguucccccugcuuaaa	aaagcaggauucagacuacaauauagcugcuaagugcuguguugucguucccccugcuuaaa	3:186787298..186787360:+	3:186787298..186787360:+	3:186787298..186787360:+	3:186787298..186787360:+	aaagcaggauucagacuaca	aaagcaggauucagacuaca	aaagcaggauucagacuaca	aaagcaggauucagacuaca	56	0	37	31	2.48003	0	7.16632	3.63952
257	hsa-miR-34a-5p	uggcagugucuuagcugguuguugugagcaauaguaaggaagcaaucagcaaguauacugcccua	uggcagugucuuagcugguuguugugagcaauaguaaggaagcaaucagcaaguauacugcccua	uggcagugucuuagcugguuguugugagcaauaguaaggaagcaaucagcaaguauacugcccuag	uggcagugucuuagcugguuguugugagcaauaguaaggaagcaaucagcaaguauacugcccua	1:9151691..9151756:-	1:9151691..9151756:-	1:9151690..9151756:-	1:9151691..9151756:-	uggcagugucuuagcugguugu	uggcagugucuuagcugguugu	uggcagugucuuagcugguugu	uggcagugucuuagcugguugu	1015	814	251	82	44.9506	37.5857	48.6148	9.62712
258	hsa-miR-34a-3p	uggcagugucuuagcugguuguugugagcaauaguaaggaagcaaucagcaaguauacugcccua	uggcagugucuuagcugguuguugugagcaauaguaaggaagcaaucagcaaguauacugcccua	uggcagugucuuagcugguuguugugagcaauaguaaggaagcaaucagcaaguauacugcccuag	uggcagugucuuagcugguuguugugagcaauaguaaggaagcaaucagcaaguauacugcccua	1:9151691..9151756:-	1:9151691..9151756:-	1:9151690..9151756:-	1:9151691..9151756:-	caaucagcaaguauacugcccua	caaucagcaaguauacugcccua	aaucagcaaguauacugcccuag	aaucagcaaguauacugcccua	48	6	26	19	2.12574	0.277044	5.03579	2.23067
259	hsa-miR-34b-3p	null	aggcagugucauuagcugauuguacuguggugguuacaaucacuaacuccacugccauc	null	null	null	11:111512950..111513009:+	null	null	null	aaucacuaacuccacugccauc	null	null	0	7	0	0	0	0.323218	0	0
260	hsa-miR-5581-3p	cuuccaggagaaauggagacccuauacauaccuguuuccaugccuccuagaaguu	null	null	cuuccaggagaaauggagacccuauacauaccuguuuccaugccuccuagaaguu	1:37500936..37500991:-	null	null	1:37500936..37500991:-	uuuccaugccuccuagaaguu	null	null	uuuccaugccuccuagaaguu	5	0	0	3	0.221432	0	0	0.352212
261	conserve-hsa-miR-6628-1-3p	cuggugugccuguugauggauuuuauaccgaagaagucagacagggagggagaa	cuggugugccuguugauggauuuuauaccgaagaagucagacagggagggagaa	cuggugugccuguugauggauuuuauaccgaagaagucagacagggagggagaa	cuggugugccuguugauggauuuuauaccgaagaagucagacagggagggagaa	1:232955607..232955661:+	1:232955607..232955661:+	1:232955607..232955661:+	1:232955607..232955661:+	aagaagucagacagggagggagaa	aagaagucagacagggagggagaa	aagaagucagacagggagggagaa	aagaagucagacagggagggagaa	5	0	0	0	0.221432	0	0	0
262	conserve-hsa-miR-4286-3p	acagcguguggcuuccuggauggaacaggaccccacuuuagcuguuuc	cuccagcuauggcuguggcuauggaacuggcuacagcuguggcuauggcu	acagcguguggcuuccuggauggaacaggaccccacuuuagcuguuuc	acagcguguggcuuccuggauggaacaggaccccacuuuagcuguuuc	20:62417328..62417376:-	13:63746886..63746936:+	20:62417328..62417376:-	20:62417328..62417376:-	accccacuuuagcuguuuc	uacagcuguggcuauggcu	accccacuuuagcuguuuc	accccacuuuagcuguuuc	0	6	0	2	0	0.277044	0	0.234808
263	hsa-miR-5588-3p	acuccccuucuuugaguccaggcuguccuuacaauguuuggcuaaaggcuuuaggaauagggcaaucacuggcauuagugggacuuu	null	null	acuccccuucuuugaguccaggcuguccuuacaauguuuggcuaaaggcuuuaggaauagggcaaucacuggcauuagugggacuuu	3:185253252..185253339:-	null	null	3:185253252..185253339:-	acuggcauuagugggacuuu	null	null	acuggcauuagugggacuuu	26	0	0	6	1.15144	0	0	0.704423
264	hsa-miR-891b-5p	ugcaacuuaccugagucauugauucaguaaaacauucaauggcacauguuuguuguuag	null	null	null	X:146001062..146001121:-	null	null	null	ugcaacuuaccugagucauug	null	null	null	5	0	0	0	0.221432	0	0	0
265	hsa-miR-939-5p	uggggagcugaggcucuggggguggccggggcugacccugggccucugcuccccagu	null	null	null	8:144394159..144394216:-	null	null	null	uggggagcugaggcucuggggg	null	null	null	7	0	0	0	0.310004	0	0	0
266	hsa-miR-939-3p	uggggagcugaggcucuggggguggccggggcugacccugggccucugcuccccagu	null	null	null	8:144394159..144394216:-	null	null	null	cccugggccucugcuccccagu	null	null	null	14	0	0	0	0.620008	0	0	0
267	hsa-miR-891a-5p	ugcaacgaaccugagccacugauucaguaaaauacucaguggcacauguuuguugugag	ugcaacgaaccugagccacugauucaguaaaauacucaguggcacauguuuguugugag	ugcaacgaaccugagccacugauucaguaaaauacucaguggcacauguuuguugugag	ugcaacgaaccugagccacugauucaguaaaauacucaguggcacauguuuguugugag	X:146027803..146027862:-	X:146027803..146027862:-	X:146027803..146027862:-	X:146027803..146027862:-	ugcaacgaaccugagccacuga	ugcaacgaaccugagccacuga	ugcaacgaaccugagccacu	ugcaacgaaccugagccacu	5	11	14	21	0.221432	0.507915	2.71158	2.46548
268	hsa-miR-934-5p	ugucuacuacuggagacacugguaguauaaaacccagagucuccaguaauggacggg	ugucuacuacuggagacacugguaguauaaaacccagagucuccaguaauggacgggag	ugucuacuacuggagacacugguaguauaaaacccagagucuccaguaauggacggga	null	X:136550891..136550948:+	X:136550891..136550950:+	X:136550891..136550949:+	null	ugucuacuacuggagacacuggu	ugucuacuacuggagacacuggu	ugucuacuacuggagacacuggu	null	87	36	26	0	3.85291	1.66227	5.03579	0
269	hsa-miR-934-3p	ugucuacuacuggagacacugguaguauaaaacccagagucuccaguaauggacggg	ugucuacuacuggagacacugguaguauaaaacccagagucuccaguaauggacgggag	ugucuacuacuggagacacugguaguauaaaacccagagucuccaguaauggacggga	null	X:136550891..136550948:+	X:136550891..136550950:+	X:136550891..136550949:+	null	agagucuccaguaauggacggg	gagucuccaguaauggacgggag	gagucuccaguaauggacggga	null	9	5	7	0	0.398577	0.23087	1.35579	0
270	hsa-miR-6781-3p	gggccggaggucaagggcgucgcuucucccuaauguugccucuuuuccacggccuca	null	null	null	17:42823880..42823937:-	null	null	null	ugccucuuuuccacggccuca	null	null	null	15	0	0	0	0.664295	0	0	0
271	hsa-miR-516a-5p	uucucgaggaaagaagcacuuucuguugucugaaagaaaagaaagugcuuccuuucagagggu	uucucgaggaaagaagcacuuucuguugucugaaagaaaagaaagugcuuccuuucagaggg	uucucgaggaaagaagcacuuucuguugucugaaagaaaagaaagugcuuccuuucagagggu	uucucgaggaaagaagcacuuucuguugucugaaagaaaagaaagugcuuccuuucagagg	19:53761147..53761210:+	19:53756755..53756817:+	19:53756755..53756818:+	19:53756755..53756816:+	uucucgaggaaagaagcacuuu	uucucgaggaaagaagcacuuu	uucucgaggaaagaagcacuuu	uucucgaggaaagaagcacuuu	217	79	78	50	9.61013	3.64775	15.1074	5.8702
272	hsa-miR-516a-3p	uucucgaggaaagaagcacuuucuguugucugaaagaaaagaaagugcuuccuuucagagggu	uucucgaggaaagaagcacuuucuguugucugaaagaaaagaaagugcuuccuuucagaggg	uucucgaggaaagaagcacuuucuguugucugaaagaaaagaaagugcuuccuuucagagggu	uucucgaggaaagaagcacuuucuguugucugaaagaaaagaaagugcuuccuuucagagg	19:53761147..53761210:+	19:53756755..53756817:+	19:53756755..53756818:+	19:53756755..53756816:+	aaagugcuuccuuucagagggu	agugcuuccuuucagaggg	aaagugcuuccuuucagagggu	aaagugcuuccuuucagagg	19	0	13	9	0.84144	0	2.5179	1.05664
273	hsa-miR-516b-5p	null	aucuggagguaagaagcacuuuguguuuugugaaagaaagugcuuccuuucagaggg	aucuggagguaagaagcacuuucuguuuugugaaagaaaagaaagugcuuccuuucagaggg	aucuggagguaagaagcacuuucuguuuugugaaagaaaagaaagugcuuccuuucagaggg	null	19:53725456..53725513:+	19:53736859..53736921:+	19:53736859..53736921:+	null	aucuggagguaagaagcacu	aucuggagguaagaagcacu	aucuggagguaagaagcacu	0	143	133	140	0	6.60289	25.76	16.4365
274	novel-hsa-miR-21-3p	ccugaauucagcaaauauguauugccacauauuugcugaauucagggau	ccugaauucagcaaauauguauugccacauauuugcugaauucagggau	ccugaauucagcaaauauguauugccacauauuugcugaauucagggau	ccugaauucagcaaauauguauugccacauauuugcugaauucagggau	18:36181841..36181890:+	18:36181841..36181890:+	18:36181841..36181890:+	18:36181841..36181890:+	auauuugcugaauucagggau	auauuugcugaauucagggau	auauuugcugaauucagggau	auauuugcugaauucagggau	15	0	0	0	0.664295	0	0	0
275	hsa-miR-551a-3p	aauccagaguggguggggccagucugaccguuucuaggcgacccacucuugguuuc	gaaauccagaguggguggggccagucugaccguuucuaggcgacccacucuugguuucca	null	null	1:3560711..3560767:-	1:3560709..3560769:-	null	null	gcgacccacucuugguuuc	cgacccacucuugguuucca	null	null	8	7	0	0	0.354291	0.323218	0	0
276	novel-hsa-miR-22-5p	ugucguugggcaucagaacaugcccugugagccugagcauguucuuaggcucaacggcau	ugucguugggcaucagaacaugcccugugagccugagcauguucuuaggcucaacggca	ucguugggcaucagaacaugcccugugagccugagcauguucuuaggcucaacggca	ucguugggcaucagaacaugcccugugagccugagcauguucuuaggcucaacggca	17:41520448..41520508:+	17:41520448..41520507:+	17:41520450..41520507:+	17:41520450..41520507:+	ugucguugggcaucagaacaug	ugucguugggcaucagaacaug	ucguugggcaucagaacaugc	ucguugggcaucagaacaugc	8	4	0	0	0.354291	0.184696	0	0
277	novel-hsa-miR-22-3p	ugucguugggcaucagaacaugcccugugagccugagcauguucuuaggcucaacggcau	ugucguugggcaucagaacaugcccugugagccugagcauguucuuaggcucaacggca	ucguugggcaucagaacaugcccugugagccugagcauguucuuaggcucaacggca	ucguugggcaucagaacaugcccugugagccugagcauguucuuaggcucaacggca	17:41520448..41520508:+	17:41520448..41520507:+	17:41520450..41520507:+	17:41520450..41520507:+	uguucuuaggcucaacggcau	auguucuuaggcucaacggca	auguucuuaggcucaacggca	auguucuuaggcucaacggca	245	126	100	52	10.8501	5.81793	19.3684	6.105
278	conserve-hsa-miR-513-5p	cugaacggugaggaauggauuuaaagcaugagcuuuaguaguaucaagaugccauuuuccuuuuucuugcugucuugg	cugaacggugaggaauggauuuaaagcaugagcuuuaguaguaucaagaugccauuuuccuuuuucuugcugucuugg	cugaacggugaggaauggauuuaaagcaugagcuuuaguaguaucaagaugccauuuuccuuuuucuugcugucuugg	cugaacggugaggaauggauuuaaagcaugagcuuuaguaguaucaagaugccauuuuccuuuuucuugcugucuugg	10:70424146..70424224:+	10:70424146..70424224:+	10:70424146..70424224:+	10:70424146..70424224:+	cugaacggugaggaauggau	cugaacggugaggaauggau	cugaacggugaggaauggau	cugaacggugaggaauggau	0	0	0	5	0	0	0	0.58702
279	hsa-miR-345-5p	gcugacuccuaguccagggcucgugauggcuggugggcccugaacgaggggucuggag	gcugacuccuaguccagggcucgugauggcuggugggcccugaacgaggggucuggag	gcugacuccuaguccagggcucgugauggcuggugggcccugaacgaggggucuggagg	gcugacuccuaguccagggcucgugauggcuggugggcccugaacgaggggucuggag	14:100307875..100307933:+	14:100307875..100307933:+	14:100307875..100307934:+	14:100307875..100307933:+	gcugacuccuaguccagggcu	gcugacuccuaguccagggcu	gcugacuccuaguccagggcu	gcugacuccuaguccagggcu	12173	2818	7465	1609	539.097	130.119	1445.85	188.903
280	hsa-miR-345-3p	gcugacuccuaguccagggcucgugauggcuggugggcccugaacgaggggucuggag	gcugacuccuaguccagggcucgugauggcuggugggcccugaacgaggggucuggag	gcugacuccuaguccagggcucgugauggcuggugggcccugaacgaggggucuggagg	gcugacuccuaguccagggcucgugauggcuggugggcccugaacgaggggucuggag	14:100307875..100307933:+	14:100307875..100307933:+	14:100307875..100307934:+	14:100307875..100307933:+	cccugaacgaggggucuggag	gcccugaacgaggggucuggag	cccugaacgaggggucuggagg	cccugaacgaggggucuggag	16	2	1	0	0.708581	0.0923481	0.193684	0
281	conserve-hsa-miR-7240-3p	ugcugucccucuucaaggcaggucuagacgccugguucuccuuggagagugggcagcaga	ugcugucccucuucaaggcaggucuagacgccugguucuccuuggagagugggcagcaga	ugcugucccucuucaaggcaggucuagacgccugguucuccuuggagagugggcagcaga	cucugacuuccuccuuuucaggucucugacaucuucuagagauggagguggaagucagagau	17:1039495..1039555:-	17:1039495..1039555:-	17:1039495..1039555:-	9:85986451..85986513:+	uuggagagugggcagcaga	uuggagagugggcagcaga	uuggagagugggcagcaga	auggagguggaagucagagau	6	0	0	2	0.265718	0	0	0.234808
282	hsa-miR-340-5p	uuauaaagcaaugagacugauugucauaugucguuugugggauccgucucaguuacuuuauagcc	uuauaaagcaaugagacugauugucauaugucguuugugggauccgucucaguuacuuuauagc	uuauaaagcaaugagacugauugucauaugucguuugugggauccgucucaguuacuuuauag	uuauaaagcaaugagacugauugucauaugucguuugugggauccgucucaguuacuuuauagcc	5:180015317..180015382:-	5:180015318..180015382:-	5:180015319..180015382:-	5:180015317..180015382:-	uuauaaagcaaugagacugau	uuauaaagcaaugagacugau	uuauaaagcaaugagacuga	uuauaaagcaaugagacuga	2803	1731	1928	684	124.135	79.9273	373.423	80.3043
283	hsa-miR-340-3p	uuauaaagcaaugagacugauugucauaugucguuugugggauccgucucaguuacuuuauagcc	uuauaaagcaaugagacugauugucauaugucguuugugggauccgucucaguuacuuuauagc	uuauaaagcaaugagacugauugucauaugucguuugugggauccgucucaguuacuuuauag	uuauaaagcaaugagacugauugucauaugucguuugugggauccgucucaguuacuuuauagcc	5:180015317..180015382:-	5:180015318..180015382:-	5:180015319..180015382:-	5:180015317..180015382:-	uccgucucaguuacuuuauagcc	uccgucucaguuacuuuauagc	uccgucucaguuacuuuauag	uccgucucaguuacuuuauagcc	19	92	1	12	0.84144	4.24801	0.193684	1.40885
284	conserve-hsa-miR-455-5p	ugcaguccaggacugggcauacucauaugccuucugugguuggcguccuuguauuuacccaguuuugguucugguuu	ugcaguccaggacugggcauacucauaugccuucugugguuggcguccuuguauuuacccaguuuugguucugguuu	ugcaguccaggacugggcauacucauaugccuucugugguuggcguccuuguauuuacccaguuuugguucugguuu	ugcaguccaggacugggcauacucauaugccuucugugguuggcguccuuguauuuacccaguuuugguucugguuu	2:231161363..231161440:+	2:231161363..231161440:+	2:231161363..231161440:+	2:231161363..231161440:+	ugcaguccaggacugggcauac	ugcaguccaggacugggcauac	ugcaguccaggacugggcauac	ugcaguccaggacugggcauac	0	4	0	0	0	0.184696	0	0
285	hsa-miR-342-5p	ggggugcuaucugugauugagggacaugguuaauggaauugucucacacagaaaucgcacccg	aggggugcuaucugugauugagggacaugguuaauggaauugucucacacagaaaucgcacccgu	ggggugcuaucugugauugagggacaugguuaauggaauugucucacacagaaaucgcacccg	ugcuaucugugauugagggacaugguuaauggaauugucucacacagaaaucgcacccg	14:100109673..100109736:+	14:100109672..100109737:+	14:100109673..100109736:+	14:100109677..100109736:+	ggggugcuaucugugauugagggac	aggggugcuaucugugauugag	ggggugcuaucugugauugagggac	ugcuaucugugauugagggac	26	138	8	6	1.15144	6.37202	1.54947	0.704423
286	hsa-miR-342-3p	ggggugcuaucugugauugagggacaugguuaauggaauugucucacacagaaaucgcacccg	aggggugcuaucugugauugagggacaugguuaauggaauugucucacacagaaaucgcacccgu	ggggugcuaucugugauugagggacaugguuaauggaauugucucacacagaaaucgcacccg	ugcuaucugugauugagggacaugguuaauggaauugucucacacagaaaucgcacccg	14:100109673..100109736:+	14:100109672..100109737:+	14:100109673..100109736:+	14:100109677..100109736:+	ucucacacagaaaucgcacccg	ucucacacagaaaucgcacccgu	ucucacacagaaaucgcacccg	ucucacacagaaaucgcacccg	4077	4623	1998	4582	180.555	213.463	386.981	537.945
287	hsa-miR-4654-5p	ugugggaucuggaggcaucugggguuggaaugugaccccagucuccuuuucccucauc	null	null	null	1:162157115..162157173:+	null	null	null	ugugggaucuggaggcaucugg	null	null	null	4	0	0	0	0.177145	0	0	0
288	hsa-miR-106a-5p	aaagugcuuacagugcagguagcuuuuugagaucuacugcaauguaagcacuucuua	null	aaaagugcuuacagugcagguagcuuuuugagaucuacugcaauguaagcacuucuuac	aaaagugcuuacagugcagguagcuuuuugagaucuacugcaauguaagcacuucuuac	X:134170208..134170265:-	null	X:134170207..134170266:-	X:134170207..134170266:-	aaagugcuuacagugcagguag	null	aaaagugcuuacagugcagguag	aaaagugcuuacagugcagguag	243	0	155	166	10.7616	0	30.0211	19.489
289	hsa-miR-106b-5p	uaaagugcugacagugcagauagugguccucuccgugcuaccgcacuguggguacuugcu	uaaagugcugacagugcagauagugguccucuccgugcuaccgcacuguggguacuugcu	uaaagugcugacagugcagauagugguccucuccgugcuaccgcacuguggguacuugcu	uaaagugcugacagugcagauagugguccucuccgugcuaccgcacuguggguacuugcu	7:100094003..100094063:-	7:100094003..100094063:-	7:100094003..100094063:-	7:100094003..100094063:-	uaaagugcugacagugcagau	uaaagugcugacagugcagaua	uaaagugcugacagugcagau	uaaagugcugacagugcagau	32301	19300	17725	9354	1430.49	891.159	3433.05	1098.2
290	hsa-miR-106b-3p	uaaagugcugacagugcagauagugguccucuccgugcuaccgcacuguggguacuugcu	uaaagugcugacagugcagauagugguccucuccgugcuaccgcacuguggguacuugcu	uaaagugcugacagugcagauagugguccucuccgugcuaccgcacuguggguacuugcu	uaaagugcugacagugcagauagugguccucuccgugcuaccgcacuguggguacuugcu	7:100094003..100094063:-	7:100094003..100094063:-	7:100094003..100094063:-	7:100094003..100094063:-	ccgcacuguggguacuugcu	ccgcacuguggguacuugcu	ccgcacuguggguacuugcu	ccgcacuguggguacuugcu	1467	2174	195	394	64.968	100.382	37.7684	46.2571
291	hsa-miR-4657-5p	null	aauguggaaguggucugaggcauauagaguauaugccaagaacacuaccauauaug	null	null	null	7:44881744..44881800:-	null	null	null	aauguggaaguggucugaggca	null	null	0	12	0	0	0	0.554089	0	0
292	conserve-hsa-miR-4515-3p	ccggcuccacaggagucuccuucaggacugguguggauguccgccg	ccggcuccacaggagucuccuucaggacugguguggauguccgccg	ccggcuccacaggagucuccuucaggacugguguggauguccgccg	ccggcuccacaggagucuccuucaggacugguguggauguccgccg	19:3632163..3632209:-	19:3632163..3632209:-	19:3632163..3632209:-	19:3632163..3632209:-	aggacugguguggauguccgccg	aggacugguguggauguccgccg	aggacugguguggauguccgccg	aggacugguguggauguccgccg	0	5	0	0	0	0.23087	0	0
293	conserve-hsa-miR-7050-5p	ucucagccucuauucccuggcuguccccuuuguuugaagcuccagugagggagcaguggcuggggug	cccaggcccuuccccaggggcuuugggcccgagggagggcugggggc	ucucagccucuauucccuggcuguccccuuuguuugaagcuccagugagggagcaguggcuggggug	ucucagccucuauucccuggcuguccccuuuguuugaagcuccagugagggagcaguggcuggggug	16:57639448..57639515:+	15:68700567..68700614:+	16:57639448..57639515:+	16:57639448..57639515:+	ucucagccucuauucccuggc	cccaggcccuuccccagg	ucucagccucuauucccuggc	ucucagccucuauucccuggc	4	0	0	0	0.177145	0	0	0
294	conserve-hsa-miR-7050-3p	ucucagccucuauucccuggcuguccccuuuguuugaagcuccagugagggagcaguggcuggggug	cccaggcccuuccccaggggcuuugggcccgagggagggcugggggc	ucucagccucuauucccuggcuguccccuuuguuugaagcuccagugagggagcaguggcuggggug	ucucagccucuauucccuggcuguccccuuuguuugaagcuccagugagggagcaguggcuggggug	16:57639448..57639515:+	15:68700567..68700614:+	16:57639448..57639515:+	16:57639448..57639515:+	gagggagcaguggcuggggug	gagggagggcugggggc	gagggagcaguggcuggggug	gagggagcaguggcuggggug	0	10	0	0	0	0.461741	0	0
295	hsa-miR-4749-5p	ugcggggacaggccagggcaucuaggcugugcacagugacgccccuccugcccccacaga	null	null	null	19:49854592..49854652:+	null	null	null	ugcggggacaggccagggcau	null	null	null	13	0	0	0	0.575722	0	0	0
296	hsa-miR-4803-5p	uaacauaauaguguggauugaaucacacacacauuucaacccacacuaugauguuaaa	null	null	null	5:72169475..72169533:+	null	null	null	uaacauaauaguguggauuga	null	null	null	3	0	0	0	0.132859	0	0	0
297	hsa-miR-4804-3p	null	null	ggacgguaagguuaagcaaggugcgucguaucuugcuuaaccuugcccucgaa	null	null	null	5:72878601..72878654:+	null	null	null	ugcuuaaccuugcccucgaa	null	0	0	3	0	0	0	0.581053	0
298	hsa-miR-4743-5p	uggccggaugggacaggaggcaugaaugagccaucuuuccaaugccuuucugucuuuucugguccagg	null	null	null	18:48670601..48670669:+	null	null	null	uggccggaugggacaggagg	null	null	null	19	0	0	0	0.84144	0	0	0
299	hsa-miR-519d-3p	ccaaagggaagcgcuuucuguuuguuuucucuuaaacaaagugccucccuuuagag	cuccaaagggaagcgcuuucuguuuguuuucucuuaaacaaagugccucccuuuagagug	null	ccuccaaagggaagcgcuuucuguuuguuuucucuuaaacaaagugccucccuuuagagugu	19:53713363..53713419:+	19:53713361..53713421:+	null	19:53713360..53713422:+	caaagugccucccuuuagag	caaagugccucccuuuagagug	null	caaagugccucccuuuagagugu	31	55	0	13	1.37288	2.53957	0	1.52625
300	hsa-miR-944-3p	aucugauauacaauauuuucuuaaauuguauaaagagaaauuauuguacaucggauga	caucugauauacaauauuuucuuaaauuguauaaagagaaauuauuguacaucggaugag	null	caucugauauacaauauuuucuuaaauuguauaaagagaaauuauuguacaucggaugag	3:189829937..189829995:+	3:189829936..189829996:+	null	3:189829936..189829996:+	gaaauuauuguacaucggauga	aaauuauuguacaucggaugag	null	aaauuauuguacaucggaugag	10	16	0	2	0.442863	0.738785	0	0.234808
301	hsa-miR-4740-5p	aaggacugauccucucgggcagggagucagaggggaccgcccgagaggauccgucccugc	null	null	null	17:81400715..81400775:-	null	null	null	aaggacugauccucucgggcag	null	null	null	3	0	0	0	0.132859	0	0	0
302	hsa-miR-942-5p	uucucuguuuuggccauguguguacucacagccccucacacauggccgaaacagagaagu	uucucuguuuuggccauguguguacucacagccccucacacauggccgaaacagagaagu	uucucuguuuuggccauguguguacucacagccccucacacauggccgaaacagagaagu	uucucuguuuuggccauguguguacucacagccccucacacauggccgaaacagagaagu	1:117094656..117094716:+	1:117094656..117094716:+	1:117094656..117094716:+	1:117094656..117094716:+	uucucuguuuuggccaugugu	uucucuguuuuggccaugugu	uucucuguuuuggccaugugu	uucucuguuuuggccaugugu	22	42	9	6	0.974299	1.93931	1.74316	0.704423
303	hsa-miR-942-3p	uucucuguuuuggccauguguguacucacagccccucacacauggccgaaacagagaagu	uucucuguuuuggccauguguguacucacagccccucacacauggccgaaacagagaagu	uucucuguuuuggccauguguguacucacagccccucacacauggccgaaacagagaagu	uucucuguuuuggccauguguguacucacagccccucacacauggccgaaacagagaagu	1:117094656..117094716:+	1:117094656..117094716:+	1:117094656..117094716:+	1:117094656..117094716:+	cacauggccgaaacagagaagu	cacauggccgaaacagagaagu	cacauggccgaaacagagaagu	cacauggccgaaacagagaagu	63	15	40	22	2.79004	0.692611	7.74737	2.58289
304	hsa-miR-940-3p	gccccaggagcggggccugggcagccccguguguugaggaaggaaggcagggcccccgcuccccg	gccccaggagcggggccugggcagccccguguguugaggaaggaaggcagggcccccgcuccccg	aggagcggggccugggcagccccguguguugaggaaggaaggcagggcccccgcuccccg	gccccaggagcggggccugggcagccccguguguugaggaaggaaggcagggcccccgcuccccg	16:2271762..2271827:+	16:2271762..2271827:+	16:2271767..2271827:+	16:2271762..2271827:+	aaggcagggcccccgcuccccg	aaggcagggcccccgcuccccg	aaggcagggcccccgcuccccg	aaggcagggcccccgcuccccg	102	61	26	21	4.5172	2.81662	5.03579	2.46548
305	hsa-miR-519b-5p	cucuagagggaagcgcuuucuguugucugaaagaaaagaaaaugguucccuuuagagugu	cucuagagggaagcgcuuucuguugucugaaagaaaagaaagugcaucuuuuuagaggau	acucuagagggaagcgcuuucuguugucugaaagaaaggaaagugcauccuuuuagagugu	acucuagagggaagcgcuuucuguugucugaaagaaaggaaagugcauccuuuuagagugu	19:53751225..53751285:+	19:53686483..53686543:+	19:53752409..53752470:+	19:53752409..53752470:+	cucuagagggaagcgcuuucu	cucuagagggaagcgcuuucugu	acucuagagggaagcgcuuu	acucuagagggaagcgcuuu	23	4	30	35	1.01859	0.184696	5.81053	4.10914
306	hsa-miR-519b-3p	cucuagagggaagcgcuuucuguugucugaaagaaaagaaaaugguucccuuuagagugu	cucuagagggaagcgcuuucuguugucugaaagaaaagaaagugcaucuuuuuagaggau	acucuagagggaagcgcuuucuguugucugaaagaaaggaaagugcauccuuuuagagugu	acucuagagggaagcgcuuucuguugucugaaagaaaggaaagugcauccuuuuagagugu	19:53751225..53751285:+	19:53686483..53686543:+	19:53752409..53752470:+	19:53752409..53752470:+	aaaaugguucccuuuagagugu	aaagugcaucuuuuuagaggau	aaagugcauccuuuuagagugu	aaagugcauccuuuuagagugu	147	73	342	65	6.51009	3.37071	66.24	7.63125
307	conserve-hsa-miR-9319-5p	ucccucagagcguucuaccaaggagaagcagagcucagaggaaga	ucccucagagcguucuaccaaggagaagcagagcucagaggaaga	ucccucagagcguucuaccaaggagaagcagagcucagaggaaga	gcguagagaucuggaggaccagggcucagccugaccuuuucucgcucccuucccacccccagacugcguuu	6:33202551..33202596:+	6:33202551..33202596:+	6:33202551..33202596:+	19:39486334..39486405:+	ucccucagagcguucu	ucccucagagcguucu	ucccucagagcguucu	gcguagagaucuggagga	0	0	0	517	0	0	0	60.6978
308	conserve-hsa-miR-9319-3p	ucccucagagcguucuaccaaggagaagcagagcucagaggaaga	ucccucagagcguucuaccaaggagaagcagagcucagaggaaga	ucccucagagcguucuaccaaggagaagcagagcucagaggaaga	gcguagagaucuggaggaccagggcucagccugaccuuuucucgcucccuucccacccccagacugcguuu	6:33202551..33202596:+	6:33202551..33202596:+	6:33202551..33202596:+	19:39486334..39486405:+	agcagagcucagaggaaga	agcagagcucagaggaaga	agcagagcucagaggaaga	ccccagacugcguuu	0	0	4	0	0	0	0.774737	0
309	conserve-hsa-miR-1665-3p	uugaaccuuuuggccuggcuuguuuggaaaggcccuggccaacgucaaca	uugaaccuuuuggccuggcuuguuuggaaaggcccuggccaacgucaaca	uugaaccuuuuggccuggcuuguuuggaaaggcccuggccaacgucaaca	uugaaccuuuuggccuggcuuguuuggaaaggcccuggccaacgucaaca	5:151766074..151766124:-	5:151766074..151766124:-	5:151766074..151766124:-	5:151766074..151766124:-	aaaggcccuggccaacgucaaca	aaaggcccuggccaacgucaaca	aaaggcccuggccaacgucaaca	aaaggcccuggccaacgucaaca	0	6	0	0	0	0.277044	0	0
310	conserve-hsa-miR-8842-1-5p	ugcuguggagccgagauugccaagugcaguggaucgaguccacugcacuccagucugggcaauagagc	ugcuguggagccgagauugccaagugcaguggaucgaguccacugcacuccagucugggcaauagagc	ugcuguggagccgagauugccaagugcaguggaucgaguccacugcacuccagucugggcaauagagc	ugcuguggagccgagauugccaagugcaguggaucgaguccacugcacuccagucugggcaauagagc	8:56069273..56069341:-	8:56069273..56069341:-	8:56069273..56069341:-	8:56069273..56069341:-	ugcuguggagccgagauugccaa	ugcuguggagccgagauugccaa	ugcuguggagccgagauugccaa	ugcuguggagccgagauugccaa	3	0	0	0	0.132859	0	0	0
311	hsa-miR-4489-5p	uggggcuagugaugcaggacgcuggggacuggagaaguccugccugacccugucccacc	null	null	null	11:65649196..65649255:+	null	null	null	uggggcuagugaugcaggac	null	null	null	9	0	0	0	0.398577	0	0	0
312	novel-hsa-miR-23-3p	gcagggaggcuggagguggggaugagggccagccugaccuugucuccgccaucucugcag	cagguggcaggaggugguagccacuugucgggcacagcc	cagguggcaggaggugguagccacuugucgggcacagcc	cagguggcaggaggugguagccacuugucgggcacagcc	19:14055425..14055485:-	20:51240991..51241030:-	20:51240991..51241030:-	20:51240991..51241030:-	ugucuccgccaucucugcag	acuugucgggcacagcc	acuugucgggcacagcc	acuugucgggcacagcc	4	0	0	25	0.177145	0	0	2.9351
313	conserve-hsa-miR-9114-3p	cugaucagagcagagcagagcccuggagcggaccucaccccccugggccucgcgcugaucagca	cugaucagagcagagcagagcccuggagcggaccucaccccccugggccucgcgcugaucagca	cugaucagagcagagcagagcccuggagcggaccucaccccccugggccucgcgcugaucagca	cugaucagagcagagcagagcccuggagcggaccucaccccccugggccucgcgcugaucagca	2:233464055..233464119:+	2:233464055..233464119:+	2:233464055..233464119:+	2:233464055..233464119:+	ugggccucgcgcugaucagca	ugggccucgcgcugaucagca	ugggccucgcgcugaucagca	ugggccucgcgcugaucagca	0	4	0	0	0	0.184696	0	0
314	hsa-miR-205-5p	uccuucauuccaccggagucugucucauacccaaccagauuucaguggagugaaguuc	uccuucauuccaccggagucugucucauacccaaccagauuucaguggagugaaguuc	uccuucauuccaccggagucugucucauacccaaccagauuucaguggagugaaguuc	uccuucauuccaccggagucugucucauacccaaccagauuucaguggagugaaguuc	1:209432165..209432223:+	1:209432165..209432223:+	1:209432165..209432223:+	1:209432165..209432223:+	uccuucauuccaccggagucug	uccuucauuccaccggagucug	uccuucauuccaccggagucu	uccuucauuccaccggagucu	19109	17749	1094	5412	846.267	819.543	211.891	635.39
315	hsa-miR-205-3p	uccuucauuccaccggagucugucucauacccaaccagauuucaguggagugaaguuc	uccuucauuccaccggagucugucucauacccaaccagauuucaguggagugaaguuc	uccuucauuccaccggagucugucucauacccaaccagauuucaguggagugaaguuc	uccuucauuccaccggagucugucucauacccaaccagauuucaguggagugaaguuc	1:209432165..209432223:+	1:209432165..209432223:+	1:209432165..209432223:+	1:209432165..209432223:+	gauuucaguggagugaaguuc	gauuucaguggagugaaguuc	gauuucaguggagugaaguuc	gauuucaguggagugaaguuc	51	19	34	11	2.2586	0.877307	6.58527	1.29144
316	hsa-miR-526b-5p	cucuugagggaagcacuuucuguugucugaaagaagagaaagugcuuccuuuuagag	cucuugagggaagcacuuucuguugucugaaagaagagaaagugcuuccuuuuagagg	null	cucuugagggaagcacuuucuguugucugaaagaagagaaagugcuuccuuuuagag	19:53694405..53694462:+	19:53694405..53694463:+	null	19:53694405..53694462:+	cucuugagggaagcacuuucu	cucuugagggaagcacuuucugu	null	cucuugagggaagcacuuucu	5	3	0	1	0.221432	0.138522	0	0.117404
317	hsa-miR-526b-3p	cucuugagggaagcacuuucuguugucugaaagaagagaaagugcuuccuuuuagag	cucuugagggaagcacuuucuguugucugaaagaagagaaagugcuuccuuuuagagg	null	cucuugagggaagcacuuucuguugucugaaagaagagaaagugcuuccuuuuagag	19:53694405..53694462:+	19:53694405..53694463:+	null	19:53694405..53694462:+	aaagugcuuccuuuuagag	aaagugcuuccuuuuagagg	null	aaagugcuuccuuuuagag	19	24	0	2	0.84144	1.10818	0	0.234808
318	hsa-miR-526a-5p	cucuagagggaagcacuuucuguugucugaaagaaaccaaagcgcuucccuuuggagcg	null	cucuagagggaagcacuuucuguugucugaaagaaaagaaagugcuuccuuuuagagggu	null	19:53734891..53734950:+	null	19:53707467..53707527:+	null	cucuagagggaagcacuuucu	null	cucuagagggaagcacuuucu	null	4	0	8	0	0.177145	0	1.54947	0
319	hsa-miR-526a-3p	cucuagagggaagcacuuucuguugucugaaagaaaccaaagcgcuucccuuuggagcg	null	cucuagagggaagcacuuucuguugucugaaagaaaagaaagugcuuccuuuuagagggu	null	19:53734891..53734950:+	null	19:53707467..53707527:+	null	caaagcgcuucccuuuggagcg	null	aaagugcuuccuuuuagagggu	null	27	0	26	0	1.19573	0	5.03579	0
320	hsa-miR-92a-5p	agguugggaucgguugcaaugcuguguuucuguaugguauugcacuugucccggccugu	agguugggaucgguugcaaugcuguguuucuguaugguauugcacuugucccggccugu	agguugggaucgguugcaaugcuguguuucuguaugguauugcacuugucccggccugu	agguugggaucgguugcaaugcuguguuucuguaugguauugcacuugucccggccugu	13:91351323..91351382:+	13:91351323..91351382:+	13:91351323..91351382:+	13:91351323..91351382:+	agguugggaucgguugcaaugcu	agguugggaucgguugcaaugcu	agguugggaucgguugcaaugcu	agguugggaucgguugcaaugc	15	27	5	6	0.664295	1.2467	0.968422	0.704423
321	hsa-miR-92a-3p	agguugggaucgguugcaaugcuguguuucuguaugguauugcacuugucccggccugu	agguugggaucgguugcaaugcuguguuucuguaugguauugcacuugucccggccugu	agguugggaucgguugcaaugcuguguuucuguaugguauugcacuugucccggccugu	agguugggaucgguugcaaugcuguguuucuguaugguauugcacuugucccggccugu	13:91351323..91351382:+	13:91351323..91351382:+	13:91351323..91351382:+	13:91351323..91351382:+	uauugcacuugucccggccugu	uauugcacuugucccggccugu	uauugcacuugucccggccugu	uauugcacuugucccggccugu	56450	55478	9479	27281	2499.96	2561.64	1835.93	3202.9
322	hsa-miR-4640-5p	cugggccagggagcagcuggugggugggaaguaagaucugaccuggacuccaucccacccacccccuguuuccuggcccaca	cagugcugugugcucggugccaccccucaugggucucuaaguggccacugugggcugggccagggagcagcuggug	null	cugggccagggagcagcuggugggugggaaguaagaucugaccuggacuccaucccacccacccccuguuuccuggcccaca	6:30890889..30890971:+	6:30890835..30890911:+	null	6:30890889..30890971:+	cugggccagggagcagcuggu	cagugcugugugcucggugccaccc	null	cugggccagggagcagcuggugg	4	0	0	2	0.177145	0	0	0.234808
323	hsa-miR-4640-3p	cugggccagggagcagcuggugggugggaaguaagaucugaccuggacuccaucccacccacccccuguuuccuggcccaca	cagugcugugugcucggugccaccccucaugggucucuaaguggccacugugggcugggccagggagcagcuggug	null	cugggccagggagcagcuggugggugggaaguaagaucugaccuggacuccaucccacccacccccuguuuccuggcccaca	6:30890889..30890971:+	6:30890835..30890911:+	null	6:30890889..30890971:+	cacccccuguuuccuggcccaca	cugggccagggagcagcuggug	null	cacccccuguuuccuggcccaca	42	18	0	12	1.86003	0.831133	0	1.40885
324	conserve-hsa-miR-9186o-3p	ccagucaggugggggagacugacccugggguagguucccagggguagguggccugacuggca	ccagucaggugggggagacugacccugggguagguucccagggguagguggccugacuggca	ccagucaggugggggagacugacccugggguagguucccagggguagguggccugacuggca	ccagucaggugggggagacugacccugggguagguucccagggguagguggccugacuggca	22:35426060..35426122:+	22:35426060..35426122:+	22:35426060..35426122:+	22:35426060..35426122:+	uagguggccugacuggca	uagguggccugacuggca	uagguggccugacuggca	uagguggccugacuggca	0	10	0	0	0	0.461741	0	0
325	hsa-miR-92b-5p	agggacgggacgcggugcaguguuguuuuuucccccgccaauauugcacucgucccggccu	agggacgggacgcggugcaguguuguuuuuucccccgccaauauugcacucgucccggccu	agggacgggacgcggugcaguguuguuuuuucccccgccaauauugcacucgucccggccu	agggacgggacgcggugcaguguuguuuuuucccccgccaauauugcacucgucccggccu	1:155195195..155195256:+	1:155195195..155195256:+	1:155195195..155195256:+	1:155195195..155195256:+	agggacgggacgcggugcagu	agggacgggacgcggugca	agggacgggacgcggugcagugu	agggacgggacgcggugcagu	24	25	1	1	1.06287	1.15435	0.193684	0.117404
326	hsa-miR-92b-3p	agggacgggacgcggugcaguguuguuuuuucccccgccaauauugcacucgucccggccu	agggacgggacgcggugcaguguuguuuuuucccccgccaauauugcacucgucccggccu	agggacgggacgcggugcaguguuguuuuuucccccgccaauauugcacucgucccggccu	agggacgggacgcggugcaguguuguuuuuucccccgccaauauugcacucgucccggccu	1:155195195..155195256:+	1:155195195..155195256:+	1:155195195..155195256:+	1:155195195..155195256:+	uauugcacucgucccggccu	uauugcacucgucccggccu	uauugcacucgucccggccu	uauugcacucgucccggccu	2254	2218	530	1108	99.8213	102.414	102.653	130.084
327	conserve-hsa-miR-6516-3p	acccugaccuaaaguaaauucccaggagaagucuuuccugggauuugaauuugcaguaacagguguga	acccugaccuaaaguaaauucccaggagaagucuuuccugggauuugaauuugcaguaacagguguga	acccugaccuaaaguaaauucccaggagaagucuuuccugggauuugaauuugcaguaacagguguga	acccugaccuaaaguaaauucccaggagaagucuuuccugggauuugaauuugcaguaacagguguga	2:53470489..53470557:-	2:53470489..53470557:-	2:53470489..53470557:-	2:53470489..53470557:-	uuugcaguaacagguguga	uuugcaguaacagguguga	uuugcaguaacagguguga	uuugcaguaacagguguga	5	0	0	0	0.221432	0	0	0
328	conserve-hsa-miR-9105-5p	agacuuaguucuaguccuaguacugguauuaaccagcucugagacuagagcaaagcccu	ucugagacuagagcaaagcccuuaauauuucuaagccucuuuuuugcucaucugugaaaugagggcuuaagcuagacaguuuuugaua	ucugagacuagagcaaagcccuuaauauuucuaagccucuuuuuugcucaucugugaaaugagggcuuaagcuagacaguuuuugaua	ucugagacuagagcaaagcccuuaauauuucuaagccucuuuuuugcucaucugugaaaugagggcuuaagcuagacaguuuuugaua	1:235906751..235906810:+	1:235906788..235906876:+	1:235906788..235906876:+	1:235906788..235906876:+	agacuuaguucuaguccuaguac	ucugagacuagagcaaagcc	ucugagacuagagcaaagcc	ucugagacuagagcaaagcc	0	15	0	0	0	0.692611	0	0
329	conserve-hsa-miR-9105-3p	agacuuaguucuaguccuaguacugguauuaaccagcucugagacuagagcaaagcccu	ucugagacuagagcaaagcccuuaauauuucuaagccucuuuuuugcucaucugugaaaugagggcuuaagcuagacaguuuuugaua	ucugagacuagagcaaagcccuuaauauuucuaagccucuuuuuugcucaucugugaaaugagggcuuaagcuagacaguuuuugaua	ucugagacuagagcaaagcccuuaauauuucuaagccucuuuuuugcucaucugugaaaugagggcuuaagcuagacaguuuuugaua	1:235906751..235906810:+	1:235906788..235906876:+	1:235906788..235906876:+	1:235906788..235906876:+	ucugagacuagagcaaagcccu	cuuaagcuagacaguuuuugaua	cuuaagcuagacaguuuuugaua	cuuaagcuagacaguuuuugaua	17	0	0	0	0.752867	0	0	0
330	hsa-miR-3121-3p	ccuuugccuauucuauuuaagacacccuguaccuuaaauagaguaggcaaaggac	null	ccuuugccuauucuauuuaagacacccuguaccuuaaauagaguaggcaaaggac	ccuuugccuauucuauuuaagacacccuguaccuuaaauagaguaggcaaaggac	1:180438323..180438378:-	null	1:180438323..180438378:-	1:180438323..180438378:-	uaaauagaguaggcaaaggac	null	uaaauagaguaggcaaaggac	uaaauagaguaggcaaaggac	11	0	2	8	0.487149	0	0.387369	0.939231
331	hsa-miR-3690-5p	accuggacccagcguagacaaagagguguuucuacuccauaucuaccuggacccagugu	accuggacccagcguagacaaagagguguuucuacuccauaucuaccuggacccagugu	accuggacccagcguagacaaagagguguuucuacuccauaucuaccuggacccagugu	uccaccuggacccaguguagacaggagaagacucugccccaucuccaccuggacccagcguagaca	X:1293926..1293985:+	X:1293926..1293985:+	X:1293926..1293985:+	X:1293880..1293946:+	accuggacccagcguagaca	accuggacccagcguagaca	accuggacccagcguagacaaaga	uccaccuggacccagugu	15	45	6	0	0.664295	2.07783	1.16211	0
332	hsa-miR-3690-3p	accuggacccagcguagacaaagagguguuucuacuccauaucuaccuggacccagugu	accuggacccagcguagacaaagagguguuucuacuccauaucuaccuggacccagugu	accuggacccagcguagacaaagagguguuucuacuccauaucuaccuggacccagugu	uccaccuggacccaguguagacaggagaagacucugccccaucuccaccuggacccagcguagaca	X:1293926..1293985:+	X:1293926..1293985:+	X:1293926..1293985:+	X:1293880..1293946:+	ucuaccuggacccagugu	ucuaccuggacccagugu	cauaucuaccuggacccagugu	accuggacccagcguagaca	0	0	0	16	0	0	0	1.87846
333	hsa-miR-3691-5p	uaguggaugauggagacucgguacccacugcugaggguggggaccaagucugcgucauccucuccu	uaguggaugauggagacucgguacccacugcugaggguggggaccaagucugcgucauccucu	null	null	6:5148243..5148309:-	6:5148246..5148309:-	null	null	uaguggaugauggagacucg	uaguggaugauggagacucggua	null	null	43	44	0	0	1.90431	2.03166	0	0
334	hsa-miR-4712-3p	uccaguacaggucucucauuuccuucaugauuaggaauacuacuuugaaaugagagaccuguacugua	null	null	null	15:50360336..50360404:+	null	null	null	aaugagagaccuguacugua	null	null	null	3	0	0	0	0.132859	0	0	0
335	hsa-miR-3913-5p	null	uuugggacugaucuugaugucugccaaaaccuuggcagacaucaagaucagucccaaau	null	null	null	12:69584742..69584801:-	null	null	null	uuugggacugaucuugauguc	null	null	0	120	0	0	0	5.54089	0	0
336	hsa-miR-3913-3p	null	uuugggacugaucuugaugucugccaaaaccuuggcagacaucaagaucagucccaaau	null	null	null	12:69584742..69584801:-	null	null	null	acaucaagaucagucccaaau	null	null	0	4	0	0	0	0.184696	0	0
337	hsa-miR-3912-3p	null	null	null	uguccauauuauggguuaguuguggacacauacuaacgcauaauauggacaug	null	null	null	5:171386678..171386731:-	null	null	null	uaacgcauaauauggacaug	0	0	0	33	0	0	0	3.87433
338	conserve-hsa-miR-873-3p	caucaccaccaaaaucuccaggggcaucguugaaaucguaagggaugugcagcucauuaagacuggagacaaagugggagcc	caucaccaccaaaaucuccaggggcaucguugaaaucguaagggaugugcagcucauuaagacuggagacaaagugggagcc	ccaccaaaaucuccaggggcaucguugaaaucguaagggaugugcagcucauuaagacuggagacaaaguggga	caucaccaccaaaaucuccaggggcaucguugaaaucguaagggaugugcagcucauuaagacuggagacaaagugggagcc	3:68634147..68634229:-	3:68634147..68634229:-	3:68634150..68634224:-	3:68634147..68634229:-	aagacuggagacaaagugggagcc	aagacuggagacaaagugggagcc	aagacuggagacaaaguggga	aagacuggagacaaagugggagcc	14	0	8	0	0.620008	0	1.54947	0
339	conserve-hsa-miR-3595-5p	ucuguccgaggacaauauauuacauggauuuuuggagcaggga	ucuguccgaggacaauauauuacauggauuuuuggagcaggga	acuggucuuggagucagagagguuggugcauccaucccccaucugugcugcuaacuuucuuauugacucuauaaaccaguaa	ucuguccgaggacaauauauuacauggauuuuuggagcaggga	Y:5019146..5019189:+	Y:5019146..5019189:+	16:65545711..65545793:+	Y:5019146..5019189:+	ucuguccgaggacaauauau	ucuguccgaggacaauauau	acuggucuuggagucagaga	ucuguccgaggacaauauau	0	0	19	0	0	0	3.68	0
340	conserve-hsa-miR-3595-3p	ucuguccgaggacaauauauuacauggauuuuuggagcaggga	ucuguccgaggacaauauauuacauggauuuuuggagcaggga	acuggucuuggagucagagagguuggugcauccaucccccaucugugcugcuaacuuucuuauugacucuauaaaccaguaa	ucuguccgaggacaauauauuacauggauuuuuggagcaggga	Y:5019146..5019189:+	Y:5019146..5019189:+	16:65545711..65545793:+	Y:5019146..5019189:+	auggauuuuuggagcaggga	auggauuuuuggagcaggga	uuauugacucuauaaaccaguaa	auggauuuuuggagcaggga	0	0	0	10556	0	0	0	1239.32
341	conserve-hsa-miR-33b-5p	gugcaugccuguagucccagaaacuugggaggcugagguggaaggauca	gugcaugccuguagucccagaaacuugggaggcugagguggaaggauca	uggugugcuuguagucccaguuacucuggaggcugaggcaggaggaucgcuuuuacccaggaguucagggcugcagcgagcuaug	gugcaugccuguagucccagaaacuugggaggcugagguggaaggauca	8:63576220..63576269:-	8:63576220..63576269:-	19:12787034..12787119:+	8:63576220..63576269:-	gugcaugccuguaguccca	gugcaugccuguaguccca	uggugugcuuguagucccagu	gugcaugccuguaguccca	0	22	4	0	0	1.01583	0.774737	0
342	conserve-hsa-miR-3526-5p	augaagaugaaagagacugcagaaaauuacuuggggcacacagcaaaaaaugcugugaucgcagucccagcuuauuucaaug	augaagaugaaagagacugcagaaaauuacuuggggcacacagcaaaaaaugcugugaucgcagucccagcuuauuucaaug	augaagaugaaagagacugcagaaaauuacuuggggcacacagcaaaaaaugcugugaucgcagucccagcuuauuucaaug	augaagaugaaagagacugcagaaaauuacuuggggcacacagcaaaaaaugcugugaucgcagucccagcuuauuucaaug	2:221962242..221962324:+	2:221962242..221962324:+	2:221962242..221962324:+	2:221962242..221962324:+	augaagaugaaagagacugcagaaa	augaagaugaaagagacugcagaaa	augaagaugaaagagacugcagaaa	augaagaugaaagagacugcagaaa	15	0	0	0	0.664295	0	0	0
[truncated: 978 more rows]

## Sheet: Bovine breast milk
Table S2 The mature miRNA group identified in bovine breast milk(Note: Those miRNAs with -n in the name refer to the conservation of mature sequence with more than one species).
[truncated: 339 more rows]

## Sheet: porcine breast milk
Table S2 The mature miRNA group identified in porcine breast milk(Note: Those miRNAs with -n in the name refer to the conservation of mature sequence with more than one species).
[truncated: 715 more rows]
