# Supplementary material for: Exploration of exosomal microRNA expression profiles in pigeon ‘Milk’ during the lactation period
Source: BMC Genomics. 2018 Nov 20;19:828. doi: 10.1186/s12864-018-5201-0 (PMC6245878; doi:10.1186/s12864-018-5201-0)
Supplement: Supplementary file 6 — Table S3. The conserved miRNA group identified in 4 species. (XLSX 155 kb) [file 12864_2018_5201_MOESM6_ESM.xlsx]

## Sheet: sheet1
Table S3 The conserved miRNA group identified in 4 species.
No.	miRNA name	Sequence of precursor miRNAs																							Coordinate of precursor miRNAs																							Sequence of mature miRNAs
		Human breast milk				Bovine breast mlik				Porcine breast milk								PM							Human breast milk				Bovine breast mlik				Porcine breast milk								PM							Human breast milk
		60d-1	60d-2	60d-3	60d-4	22.5d	45d	67.5d	90d	0d-1	0d-2	0d-3	3d	7d	14d	21d	28d	1d-1	1d-2	1d-3	5d	10d	15d	20d	60d-1	60d-2	60d-3	60d-4	22.5d	45d	67.5d	90d	0d-1	0d-2	0d-3	3d	7d	14d	21d	28d	1d-1	1d-2	1d-3	5d	10d	15d	20d	60d-1	60d-2
1	miR-34-5p	ugagaacugaauuccauaggcugugagcucuagcaaugcccuguggacucaguucuggu	ugagaacugaauuccauaggcugugagcucuagcaaugcccuguggacucaguucuggu	ugagaacugaauuccauaggcugugagcucuagcaaugcccuguggacucaguucuggu	ugagaacugaauuccauaggcugugagcucuagcaaugcccuguggacucaguucuggu	ugagaacugaauuccauaggcugugagcucuagcaaaugcccuagggacucaguucuggu	ugagaacugaauuccauaggcugugagcucuagcaaaugcccuagggacucaguucuggu	ugagaacugaauuccauaggcugugagcucuagcaaaugcccuagggacucaguucuggu	ugagaacugaauuccauaggcugugagcucuagcaaaugcccuagggacucaguucuggu	ugagaacugaauuccauaggcugugagcucuagcaaaugcccuaggaacucaguucuggu	ugagaacugaauuccauaggcugugagcucuagcaaaugcccuaggaacucaguucuggu	ugagaacugaauuccauaggcugugagcucuagcaaaugcccuaggaacucaguucuggu	ugagaacugaauuccauaggcugugagcucuagcaaaugcccuaggaacucaguucuggu	ugagaacugaauuccauaggcugugagcucuagcaaaugcccuaggaacucaguucuggu	ugagaacugaauuccauaggcugugagcucuagcaaaugcccuaggaacucaguucuggu	ugagaacugaauuccauaggcugugagcucuagcaaaugcccuaggaacucaguucuggu	ugagaacugaauuccauaggcugugagcucuagcaaaugcccuaggaacucaguucuggu	ugagaacugaauuccauaggcauuaaagccucuaaaaaugcccuauggauucaguucug	ugagaacugaauuccauaggcauuaaagccucuaaaaaugcccuauggauucaguucugca	ugagaacugaauuccauaggcauuaaagccucuaaaaaugcccuauggauucaguucugca	ugagaacugaauuccauaggcauuaaagccucuaaaaaugcccuauggauucaguucugca	ugagaacugaauuccauaggcauuaaagccucuaaaaaugcccuauggauucaguucugca	ugagaacugaauuccauaggcauuaaagccucuaaaaaugcccuauggauucaguucugcag	ugagaacugaauuccauaggcauuaaagccucuaaaaaugcccuauggauucaguucugca	10:102436519..102436578:+	10:102436519..102436578:+	10:102436519..102436578:+	10:102436519..102436578:+	26:22930914..22930974:+	26:22930914..22930974:+	26:22930914..22930974:+	26:22930914..22930974:+	14:123301771..123301831:+	14:123301771..123301831:+	14:123301771..123301831:+	14:123301771..123301831:+	14:123301771..123301831:+	14:123301771..123301831:+	14:123301771..123301831:+	14:123301771..123301831:+	CM007531.1:19123903..19123962:+	CM007531.1:19123903..19123964:+	CM007531.1:19123903..19123964:+	CM007531.1:19123903..19123964:+	CM007531.1:19123903..19123964:+	CM007531.1:19123903..19123965:+	CM007531.1:19123903..19123964:+	ugagaacugaauuccauaggcu	ugagaacugaauuccauaggcu
2	miR-34-3p	ugagaacugaauuccauaggcugugagcucuagcaaugcccuguggacucaguucuggu	ugagaacugaauuccauaggcugugagcucuagcaaugcccuguggacucaguucuggu	ugagaacugaauuccauaggcugugagcucuagcaaugcccuguggacucaguucuggu	ugagaacugaauuccauaggcugugagcucuagcaaugcccuguggacucaguucuggu	ugagaacugaauuccauaggcugugagcucuagcaaaugcccuagggacucaguucuggu	ugagaacugaauuccauaggcugugagcucuagcaaaugcccuagggacucaguucuggu	ugagaacugaauuccauaggcugugagcucuagcaaaugcccuagggacucaguucuggu	ugagaacugaauuccauaggcugugagcucuagcaaaugcccuagggacucaguucuggu	ugagaacugaauuccauaggcugugagcucuagcaaaugcccuaggaacucaguucuggu	ugagaacugaauuccauaggcugugagcucuagcaaaugcccuaggaacucaguucuggu	ugagaacugaauuccauaggcugugagcucuagcaaaugcccuaggaacucaguucuggu	ugagaacugaauuccauaggcugugagcucuagcaaaugcccuaggaacucaguucuggu	ugagaacugaauuccauaggcugugagcucuagcaaaugcccuaggaacucaguucuggu	ugagaacugaauuccauaggcugugagcucuagcaaaugcccuaggaacucaguucuggu	ugagaacugaauuccauaggcugugagcucuagcaaaugcccuaggaacucaguucuggu	ugagaacugaauuccauaggcugugagcucuagcaaaugcccuaggaacucaguucuggu	ugagaacugaauuccauaggcauuaaagccucuaaaaaugcccuauggauucaguucug	ugagaacugaauuccauaggcauuaaagccucuaaaaaugcccuauggauucaguucugca	ugagaacugaauuccauaggcauuaaagccucuaaaaaugcccuauggauucaguucugca	ugagaacugaauuccauaggcauuaaagccucuaaaaaugcccuauggauucaguucugca	ugagaacugaauuccauaggcauuaaagccucuaaaaaugcccuauggauucaguucugca	ugagaacugaauuccauaggcauuaaagccucuaaaaaugcccuauggauucaguucugcag	ugagaacugaauuccauaggcauuaaagccucuaaaaaugcccuauggauucaguucugca	10:102436519..102436578:+	10:102436519..102436578:+	10:102436519..102436578:+	10:102436519..102436578:+	26:22930914..22930974:+	26:22930914..22930974:+	26:22930914..22930974:+	26:22930914..22930974:+	14:123301771..123301831:+	14:123301771..123301831:+	14:123301771..123301831:+	14:123301771..123301831:+	14:123301771..123301831:+	14:123301771..123301831:+	14:123301771..123301831:+	14:123301771..123301831:+	CM007531.1:19123903..19123962:+	CM007531.1:19123903..19123964:+	CM007531.1:19123903..19123964:+	CM007531.1:19123903..19123964:+	CM007531.1:19123903..19123964:+	CM007531.1:19123903..19123965:+	CM007531.1:19123903..19123964:+	gcccuguggacucaguucuggu	gcccuguggacucaguucuggu
3	miR-35-5p	uauugcacauuacuaaguugcauguugucacggccucaaugcaauuuagugugugugauauu	uauugcacauuacuaaguugcauguugucacggccucaaugcaauuuagugugugugauauu	uauugcacauuacuaaguugcauguugucacggccucaaugcaauuuagugugugugauauu	uauugcacauuacuaaguugcauguugucacggccucaaugcaauuuagugugugugauauu	uauugcacaugacuaaguugcauguugucacggccucagugcaauuuaguaugugugauauu	uauugcacaugacuaaguugcauguugucacggccucagugcaauuuaguaugugugauauu	uauugcacaugacuaaguugcauguugucacggccucagugcaauuuaguaugugugauauu	uauugcacaugacuaaguugcauguugucacggccucagugcaauuuaguaugugugauauu	gagauauugcacauuacuaaguugcauguugucacggccucagugcaauuuagugugugugauauuuuca	null	uauugcacauuacuaaguugcauguugucacggccucagugcaauuuagugugugugauauu	auauugcacauuacuaaguugcauguugucacggccucagugcaauuuagugugugugauauuu	null	null	uauugcacauuacuaaguugcauguugucacggccucagugcaauuuagugugugugauauu	gagauauugcacauuacuaaguugcauguugucacggccucagugcaauuuagugugugugauauuuuca	uauugcacauuacuaaguugcauguugucacggccucagugcaauuuagugugugcgauacu	uauugcacauuacuaaguugcauguugucacggccucagugcaauuuagugugugcgauacu	uauugcacauuacuaaguugcauguugucacggccucagugcaauuuagugugugcgauacu	uauugcacauuacuaaguugcauguugucacggccucagugcaauuuagugugugcgauacu	auauugcacauuacuaaguugcauguugucacggccucagugcaauuuagugugugcgauacu	null	null	9:109046231..109046293:-	9:109046231..109046293:-	9:109046231..109046293:-	9:109046231..109046293:-	8:100305162..100305224:-	8:100305162..100305224:-	8:100305162..100305224:-	8:100305162..100305224:-	1:280645135..280645205:-	null	1:280645139..280645201:-	1:280645138..280645202:-	null	null	1:280645139..280645201:-	1:280645135..280645205:-	CM007526.1:68115071..68115133:-	CM007526.1:68115071..68115133:-	CM007526.1:68115071..68115133:-	CM007526.1:68115071..68115133:-	CM007526.1:68115071..68115134:-	null	null	uauugcacauuacuaaguug	uauugcacauuacuaaguug
4	miR-35-3p	uauugcacauuacuaaguugcauguugucacggccucaaugcaauuuagugugugugauauu	uauugcacauuacuaaguugcauguugucacggccucaaugcaauuuagugugugugauauu	uauugcacauuacuaaguugcauguugucacggccucaaugcaauuuagugugugugauauu	uauugcacauuacuaaguugcauguugucacggccucaaugcaauuuagugugugugauauu	uauugcacaugacuaaguugcauguugucacggccucagugcaauuuaguaugugugauauu	uauugcacaugacuaaguugcauguugucacggccucagugcaauuuaguaugugugauauu	uauugcacaugacuaaguugcauguugucacggccucagugcaauuuaguaugugugauauu	uauugcacaugacuaaguugcauguugucacggccucagugcaauuuaguaugugugauauu	gagauauugcacauuacuaaguugcauguugucacggccucagugcaauuuagugugugugauauuuuca	null	uauugcacauuacuaaguugcauguugucacggccucagugcaauuuagugugugugauauu	auauugcacauuacuaaguugcauguugucacggccucagugcaauuuagugugugugauauuu	null	null	uauugcacauuacuaaguugcauguugucacggccucagugcaauuuagugugugugauauu	gagauauugcacauuacuaaguugcauguugucacggccucagugcaauuuagugugugugauauuuuca	uauugcacauuacuaaguugcauguugucacggccucagugcaauuuagugugugcgauacu	uauugcacauuacuaaguugcauguugucacggccucagugcaauuuagugugugcgauacu	uauugcacauuacuaaguugcauguugucacggccucagugcaauuuagugugugcgauacu	uauugcacauuacuaaguugcauguugucacggccucagugcaauuuagugugugcgauacu	auauugcacauuacuaaguugcauguugucacggccucagugcaauuuagugugugcgauacu	null	null	9:109046231..109046293:-	9:109046231..109046293:-	9:109046231..109046293:-	9:109046231..109046293:-	8:100305162..100305224:-	8:100305162..100305224:-	8:100305162..100305224:-	8:100305162..100305224:-	1:280645135..280645205:-	null	1:280645139..280645201:-	1:280645138..280645202:-	null	null	1:280645139..280645201:-	1:280645135..280645205:-	CM007526.1:68115071..68115133:-	CM007526.1:68115071..68115133:-	CM007526.1:68115071..68115133:-	CM007526.1:68115071..68115133:-	CM007526.1:68115071..68115134:-	null	null	caauuuagugugugugauauu	caauuuagugugugugauauu
5	miR-36-5p	aacauucaaccugucggugaguuugggcagcucaggcaaaccaucgaccguugaguggac	aacauucaaccugucggugaguuugggcagcucaggcaaaccaucgaccguugaguggac	aacauucaaccugucggugaguuugggcagcucaggcaaaccaucgaccguugaguggacc	aacauucaaccugucggugaguuugggcagcucaggcaaaccaucgaccguugaguggac	aacauucaaccugucggugaguuugggcagcucaggcaaaccaucgaccguugaguggacc	aacauucaaccugucggugaguuugggcagcucaggcaaaccaucgaccguugaguggacc	aacauucaaccugucggugaguuugggcagcucaggcaaaccaucgaccguugaguggacc	aacauucaaccugucggugaguuugggcagcucaggcaaaccaucgaccguugaguggacc	aacauucaaccugucggugaguuugggcagcucaggcaaaccaucgaccguugaguggacc	aacauucaaccugucggugaguuugggcagcucaggcaaaccaucgaccguugaguggacc	aacauucaaccugucggugaguuugggcagcucaggcaaaccaucgaccguugaguggacc	aacauucaaccugucggugaguuugggcagcucaggcaaaccaucgaccguugaguggacc	aacauucaaccugucggugaguuugggcagcucaggcaaaccaucgaccguugaguggacc	aacauucaaccugucggugaguuugggcagcucaggcaaaccaucgaccguugaguggacc	aacauucaaccugucggugaguuugggcagcucaggcaaaccaucgaccguugaguggac	aacauucaaccugucggugaguuugggcagcucaggcaaaccaucgaccguugaguggacc	aacauucaacgcugucggugaguuugagaacuacaaaaaccaucgaccguugacuguacc	aacauucaacgcugucggugaguuugagaacuacaaaaaccaucgaccguugacuguacc	aacauucaacgcugucggugaguuuggaauuaaagugaaaaccaucgaccguugauuguacc	aacauucaacgcugucggugaguuugagaacuacaaaaaccaucgaccguugacuguacc	aacauucaacgcugucggugaguuuggaauuaaagugaaaaccaucgaccguugauuguacc	aacauucaacgcugucggugaguuuggaauuaaagugaaaaccaucgaccguugauuguacc	aacauucaacgcugucggugaguuuggaauuaaagugaaaaccaucgaccguugauuguacc	19:13874724..13874784:+	19:13874724..13874784:+	19:13874724..13874785:+	19:13874724..13874784:+	7:12915089..12915150:+	7:12915089..12915150:+	7:12915089..12915150:+	7:12915089..12915150:+	2:65553675..65553736:-	2:65553675..65553736:-	2:65553675..65553736:-	2:65553675..65553736:-	2:65553675..65553736:-	2:65553675..65553736:-	2:65553676..65553736:-	2:65553675..65553736:-	CM007540.1:9853340..9853400:+	CM007540.1:9853340..9853400:+	CM007532.1:11336085..11336147:+	CM007540.1:9853340..9853400:+	CM007532.1:11336085..11336147:+	CM007532.1:11336085..11336147:+	CM007532.1:11336085..11336147:+	aacauucaaccugucggugagu	aacauucaaccugucggugagu
6	miR-36-3p	aacauucaaccugucggugaguuugggcagcucaggcaaaccaucgaccguugaguggac	aacauucaaccugucggugaguuugggcagcucaggcaaaccaucgaccguugaguggac	aacauucaaccugucggugaguuugggcagcucaggcaaaccaucgaccguugaguggacc	aacauucaaccugucggugaguuugggcagcucaggcaaaccaucgaccguugaguggac	aacauucaaccugucggugaguuugggcagcucaggcaaaccaucgaccguugaguggacc	aacauucaaccugucggugaguuugggcagcucaggcaaaccaucgaccguugaguggacc	aacauucaaccugucggugaguuugggcagcucaggcaaaccaucgaccguugaguggacc	aacauucaaccugucggugaguuugggcagcucaggcaaaccaucgaccguugaguggacc	aacauucaaccugucggugaguuugggcagcucaggcaaaccaucgaccguugaguggacc	aacauucaaccugucggugaguuugggcagcucaggcaaaccaucgaccguugaguggacc	aacauucaaccugucggugaguuugggcagcucaggcaaaccaucgaccguugaguggacc	aacauucaaccugucggugaguuugggcagcucaggcaaaccaucgaccguugaguggacc	aacauucaaccugucggugaguuugggcagcucaggcaaaccaucgaccguugaguggacc	aacauucaaccugucggugaguuugggcagcucaggcaaaccaucgaccguugaguggacc	aacauucaaccugucggugaguuugggcagcucaggcaaaccaucgaccguugaguggac	aacauucaaccugucggugaguuugggcagcucaggcaaaccaucgaccguugaguggacc	aacauucaacgcugucggugaguuugagaacuacaaaaaccaucgaccguugacuguacc	aacauucaacgcugucggugaguuugagaacuacaaaaaccaucgaccguugacuguacc	aacauucaacgcugucggugaguuuggaauuaaagugaaaaccaucgaccguugauuguacc	aacauucaacgcugucggugaguuugagaacuacaaaaaccaucgaccguugacuguacc	aacauucaacgcugucggugaguuuggaauuaaagugaaaaccaucgaccguugauuguacc	aacauucaacgcugucggugaguuuggaauuaaagugaaaaccaucgaccguugauuguacc	aacauucaacgcugucggugaguuuggaauuaaagugaaaaccaucgaccguugauuguacc	19:13874724..13874784:+	19:13874724..13874784:+	19:13874724..13874785:+	19:13874724..13874784:+	7:12915089..12915150:+	7:12915089..12915150:+	7:12915089..12915150:+	7:12915089..12915150:+	2:65553675..65553736:-	2:65553675..65553736:-	2:65553675..65553736:-	2:65553675..65553736:-	2:65553675..65553736:-	2:65553675..65553736:-	2:65553676..65553736:-	2:65553675..65553736:-	CM007540.1:9853340..9853400:+	CM007540.1:9853340..9853400:+	CM007532.1:11336085..11336147:+	CM007540.1:9853340..9853400:+	CM007532.1:11336085..11336147:+	CM007532.1:11336085..11336147:+	CM007532.1:11336085..11336147:+	accaucgaccguugaguggac	accaucgaccguugaguggac
7	miR-37-5p	ggguggaucacgaugcaauuuugaugaguaucauaggagaaaaauugcacgguauccaucugu	cggguggaucacgaugcaauuuugaugaguaucauaggagaaaaauugcacgguauccaucugua	null	null	gguggaucacgaugcaauuuugauuaguauaauaggagaaaaauugcacgguauccaucug	gguggaucacgaugcaauuuugauuaguauaauaggagaaaaauugcacgguauccaucug	cggguggaucacgaugcaauuuugauuaguauaauaggagaaaaauugcacgguauccaucugcg	gguggaucacgaugcaauuuugauuaguauaauaggagaaaaauugcacgguauccaucug	cggguggaucacgaugcaauuuugauuaguaucauaggagaaaaauugcacgguauccaucugua	ggguggaucacgaugcaauuuugauuaguaucauaggagaaaaauugcacgguauccaucugu	cggguggaucacgaugcaauuuugauuaguaucauaggagaaaaauugcacgguauccaucugua	ggguggaucacgaugcaauuuugauuaguaucauaggagaaaaauugcacgguauccaucugu	ggguggaucacgaugcaauuuugauuaguaucauaggagaaaaauugcacgguauccaucugu	ggguggaucacgaugcaauuuugauuaguaucauaggagaaaaauugcacgguauccaucugu	cggguggaucacgaugcaauuuugauuaguaucauaggagaaaaauugcacgguauccaucugua	cggguggaucacgaugcaauuuugauuaguaucauaggagaaaaauugcacgguauccaucugua	guggaucacgaugcaauuuugauuaguuuaguaggagaaaaauugcacgguauccaucugu	guggaucacgaugcaauuuugauuaguuuaguaggagaaaaauugcacgguauccaucugu	ggguggaucacgaugcaauuuugauuaguuuaguaggagaaaaauugcacgguauccaucugu	guggaucacgaugcaauuuugauuaguuuaguaggagaaaaauugcacgguauccaucugu	guggaucacgaugcaauuuugauuaguuuaguaggagaaaaauugcacgguauccaucugu	ggguggaucacgaugcaauuuugauuaguuuaguaggagaaaaauugcacgguauccaucugu	ggguggaucacgaugcaauuuugauuaguuuaguaggagaaaaauugcacgguauccaucugu	X:134169382..134169445:-	X:134169381..134169446:-	null	null	X:17917706..17917767:-	X:17917706..17917767:-	X:17917704..17917769:-	X:17917706..17917767:-	X:126199353..126199418:-	X:126199354..126199417:-	X:126199353..126199418:-	X:126199354..126199417:-	X:126199354..126199417:-	X:126199354..126199417:-	X:126199353..126199418:-	X:126199353..126199418:-	CM007523.1:13758623..13758684:-	CM007523.1:13758623..13758684:-	CM007523.1:13758623..13758686:-	CM007523.1:13758623..13758684:-	CM007523.1:13758623..13758684:-	CM007523.1:13758623..13758686:-	CM007523.1:13758623..13758686:-	ggguggaucacgaugcaauuuu	cggguggaucacgaugcaauuuu
8	miR-37-3p	ggguggaucacgaugcaauuuugaugaguaucauaggagaaaaauugcacgguauccaucugu	cggguggaucacgaugcaauuuugaugaguaucauaggagaaaaauugcacgguauccaucugua	null	null	gguggaucacgaugcaauuuugauuaguauaauaggagaaaaauugcacgguauccaucug	gguggaucacgaugcaauuuugauuaguauaauaggagaaaaauugcacgguauccaucug	cggguggaucacgaugcaauuuugauuaguauaauaggagaaaaauugcacgguauccaucugcg	gguggaucacgaugcaauuuugauuaguauaauaggagaaaaauugcacgguauccaucug	cggguggaucacgaugcaauuuugauuaguaucauaggagaaaaauugcacgguauccaucugua	ggguggaucacgaugcaauuuugauuaguaucauaggagaaaaauugcacgguauccaucugu	cggguggaucacgaugcaauuuugauuaguaucauaggagaaaaauugcacgguauccaucugua	ggguggaucacgaugcaauuuugauuaguaucauaggagaaaaauugcacgguauccaucugu	ggguggaucacgaugcaauuuugauuaguaucauaggagaaaaauugcacgguauccaucugu	ggguggaucacgaugcaauuuugauuaguaucauaggagaaaaauugcacgguauccaucugu	cggguggaucacgaugcaauuuugauuaguaucauaggagaaaaauugcacgguauccaucugua	cggguggaucacgaugcaauuuugauuaguaucauaggagaaaaauugcacgguauccaucugua	guggaucacgaugcaauuuugauuaguuuaguaggagaaaaauugcacgguauccaucugu	guggaucacgaugcaauuuugauuaguuuaguaggagaaaaauugcacgguauccaucugu	ggguggaucacgaugcaauuuugauuaguuuaguaggagaaaaauugcacgguauccaucugu	guggaucacgaugcaauuuugauuaguuuaguaggagaaaaauugcacgguauccaucugu	guggaucacgaugcaauuuugauuaguuuaguaggagaaaaauugcacgguauccaucugu	ggguggaucacgaugcaauuuugauuaguuuaguaggagaaaaauugcacgguauccaucugu	ggguggaucacgaugcaauuuugauuaguuuaguaggagaaaaauugcacgguauccaucugu	X:134169382..134169445:-	X:134169381..134169446:-	null	null	X:17917706..17917767:-	X:17917706..17917767:-	X:17917704..17917769:-	X:17917706..17917767:-	X:126199353..126199418:-	X:126199354..126199417:-	X:126199353..126199418:-	X:126199354..126199417:-	X:126199354..126199417:-	X:126199354..126199417:-	X:126199353..126199418:-	X:126199353..126199418:-	CM007523.1:13758623..13758684:-	CM007523.1:13758623..13758684:-	CM007523.1:13758623..13758686:-	CM007523.1:13758623..13758684:-	CM007523.1:13758623..13758684:-	CM007523.1:13758623..13758686:-	CM007523.1:13758623..13758686:-	aauugcacgguauccaucugu	aauugcacgguauccaucugua
9	miR-30-5p	uacccuguagauccgaauuuguguaaggaauuuuguggucacaaauucguaucuaggggaau	uacccuguagauccgaauuuguguaaggaauuuuguggucacaaauucguaucuaggggaau	uacccuguagauccgaauuuguguaaggaauuuuguggucacaaauucguaucuaggggaau	uacccuguagauccgaauuuguguaaggaauuuuguggucacaaauucguaucuaggggaau	null	null	null	uacccuguagauccgaauuuguguaaggaauuuugugaucacaaauucguaucuaggggaaua	uacccuguagauccgaauuuguguaaggaauuuuguggucacaaauucguaucuaggggaaua	uacccuguagauccgaauuuguguaaggaauuuuguggucacaaauucguaucuaggggaaua	uacccuguagauccgaauuuguguaaggaauuuuguggucacaaauucguaucuaggggaaua	uacccuguagauccgaauuuguguaaggaauuuuguggucacaaauucguaucuaggggaaua	uacccuguagauccgaauuuguguaaggaauuuuguggucacaaauucguaucuaggggaaua	uacccuguagauccgaauuuguguaaggaauuuuguggucacaaauucguaucuaggggaaua	uacccuguagauccgaauuuguguaaggaauuuuguggucacaaauucguaucuaggggaaua	uacccuguagauccgaauuuguguaaggaauuuuguggucacaaauucguaucuaggggaau	uacccuguagauccgaauuuguguaaaggaaguugggucacaaauucguaucuaggggaau	uacccuguagauccgaauuuguguaaaggaaguugggucacaaauucguaucuaggggaau	uacccuguagauccgaauuuguguaaaggaaguugggucacaaauucguaucuaggggaau	uacccuguagauccgaauuuguguaaaggaaguugggucacaaauucguaucuaggggaau	uacccuguagauccgaauuuguguaaaggaaguugggucacaaauucguaucuaggggaau	uacccuguagauccgaauuuguguaaaggaaguugggucacaaauucguaucuaggggaau	uacccuguagauccgaauuuguguaaaggaaguugggucacaaauucguaucuaggggaau	17:48579864..48579926:-	17:48579864..48579926:-	17:48579864..48579926:-	17:48579864..48579926:-	null	null	null	19:38549274..38549337:+	12:24791275..24791338:-	12:24791275..24791338:-	12:24791275..24791338:-	12:24791275..24791338:-	12:24791275..24791338:-	12:24791275..24791338:-	12:24791275..24791338:-	12:24791276..24791338:-	CM007550.1:2050942..2051003:+	CM007550.1:2050942..2051003:+	CM007550.1:2050942..2051003:+	CM007550.1:2050942..2051003:+	CM007550.1:2050942..2051003:+	CM007550.1:2050942..2051003:+	CM007550.1:2050942..2051003:+	uacccuguagauccgaauuugu	uacccuguagauccgaauuugu
10	miR-30-3p	uacccuguagauccgaauuuguguaaggaauuuuguggucacaaauucguaucuaggggaau	uacccuguagauccgaauuuguguaaggaauuuuguggucacaaauucguaucuaggggaau	uacccuguagauccgaauuuguguaaggaauuuuguggucacaaauucguaucuaggggaau	uacccuguagauccgaauuuguguaaggaauuuuguggucacaaauucguaucuaggggaau	null	null	null	uacccuguagauccgaauuuguguaaggaauuuugugaucacaaauucguaucuaggggaaua	uacccuguagauccgaauuuguguaaggaauuuuguggucacaaauucguaucuaggggaaua	uacccuguagauccgaauuuguguaaggaauuuuguggucacaaauucguaucuaggggaaua	uacccuguagauccgaauuuguguaaggaauuuuguggucacaaauucguaucuaggggaaua	uacccuguagauccgaauuuguguaaggaauuuuguggucacaaauucguaucuaggggaaua	uacccuguagauccgaauuuguguaaggaauuuuguggucacaaauucguaucuaggggaaua	uacccuguagauccgaauuuguguaaggaauuuuguggucacaaauucguaucuaggggaaua	uacccuguagauccgaauuuguguaaggaauuuuguggucacaaauucguaucuaggggaaua	uacccuguagauccgaauuuguguaaggaauuuuguggucacaaauucguaucuaggggaau	uacccuguagauccgaauuuguguaaaggaaguugggucacaaauucguaucuaggggaau	uacccuguagauccgaauuuguguaaaggaaguugggucacaaauucguaucuaggggaau	uacccuguagauccgaauuuguguaaaggaaguugggucacaaauucguaucuaggggaau	uacccuguagauccgaauuuguguaaaggaaguugggucacaaauucguaucuaggggaau	uacccuguagauccgaauuuguguaaaggaaguugggucacaaauucguaucuaggggaau	uacccuguagauccgaauuuguguaaaggaaguugggucacaaauucguaucuaggggaau	uacccuguagauccgaauuuguguaaaggaaguugggucacaaauucguaucuaggggaau	17:48579864..48579926:-	17:48579864..48579926:-	17:48579864..48579926:-	17:48579864..48579926:-	null	null	null	19:38549274..38549337:+	12:24791275..24791338:-	12:24791275..24791338:-	12:24791275..24791338:-	12:24791275..24791338:-	12:24791275..24791338:-	12:24791275..24791338:-	12:24791275..24791338:-	12:24791276..24791338:-	CM007550.1:2050942..2051003:+	CM007550.1:2050942..2051003:+	CM007550.1:2050942..2051003:+	CM007550.1:2050942..2051003:+	CM007550.1:2050942..2051003:+	CM007550.1:2050942..2051003:+	CM007550.1:2050942..2051003:+	caaauucguaucuaggggaau	caaauucguaucuaggggaau
11	miR-31-5p	uagcuuaucagacugauguugacuguugaaucucauggcaacaccagucgaugggcugu	uagcuuaucagacugauguugacuguugaaucucauggcaacaccagucgaugggcugu	uagcuuaucagacugauguugacuguugaaucucauggcaacaccagucgaugggcugu	uagcuuaucagacugauguugacuguugaaucucauggcaacaccagucgaugggcugu	uagcuuaucagacugauguugacuguugaaucucauggcaacagcagucgaugggcugu	uagcuuaucagacugauguugacuguugaaucucauggcaacagcagucgaugggcugu	uagcuuaucagacugauguugacuguugaaucucauggcaacagcagucgaugggcugu	uagcuuaucagacugauguugacuguugaaucucauggcaacagcagucgaugggcugu	uagcuuaucagacugauguugacuguugaaucucauggcaacagcagucgaugggcugu	uagcuuaucagacugauguugacuguugaaucucauggcaacagcagucgaugggcugu	uagcuuaucagacugauguugacuguugaaucucauggcaacagcagucgaugggcugu	uagcuuaucagacugauguugacuguugaaucucauggcaacagcagucgaugggcugu	uagcuuaucagacugauguugacuguugaaucucauggcaacagcagucgaugggcuguc	uagcuuaucagacugauguugacuguugaaucucauggcaacagcagucgaugggcugu	uagcuuaucagacugauguugacuguugaaucucauggcaacagcagucgaugggcuguc	uagcuuaucagacugauguugacuguugaaucucauggcaacagcagucgaugggcugu	uagcuuaucagacugauguugacuguuggaucucauggcaacaacagucgguaggc	uagcuuaucagacugauguugacuguuggaucucauggcaacaacagucgguaggc	uagcuuaucagacugauguugacuguuggaucucauggcaacaacagucgguaggcugu	uagcuuaucagacugauguugacuguuggaucucauggcaacaacagucgguaggc	uagcuuaucagacugauguugacuguuggaucucauggcaacaacagucgguaggcugucu	uagcuuaucagacugauguugacuguuggaucucauggcaacaacagucgguaggcugucu	uagcuuaucagacugauguugacuguuggaucucauggcaacaacagucgguaggcugucu	17:59841272..59841331:+	17:59841272..59841331:+	17:59841272..59841331:+	17:59841272..59841331:+	19:11033078..11033137:+	19:11033078..11033137:+	19:11033078..11033137:+	19:11033078..11033137:+	12:37340401..37340460:+	12:37340401..37340460:+	12:37340401..37340460:+	12:37340401..37340460:+	12:37340401..37340461:+	12:37340401..37340460:+	12:37340401..37340461:+	12:37340401..37340460:+	CM007542.1:2549838..2549894:-	CM007542.1:2549838..2549894:-	CM007542.1:2549835..2549894:-	CM007542.1:2549838..2549894:-	CM007542.1:2549833..2549894:-	CM007542.1:2549833..2549894:-	CM007542.1:2549833..2549894:-	uagcuuaucagacugauguuga	uagcuuaucagacugauguuga
12	miR-31-3p	uagcuuaucagacugauguugacuguugaaucucauggcaacaccagucgaugggcugu	uagcuuaucagacugauguugacuguugaaucucauggcaacaccagucgaugggcugu	uagcuuaucagacugauguugacuguugaaucucauggcaacaccagucgaugggcugu	uagcuuaucagacugauguugacuguugaaucucauggcaacaccagucgaugggcugu	uagcuuaucagacugauguugacuguugaaucucauggcaacagcagucgaugggcugu	uagcuuaucagacugauguugacuguugaaucucauggcaacagcagucgaugggcugu	uagcuuaucagacugauguugacuguugaaucucauggcaacagcagucgaugggcugu	uagcuuaucagacugauguugacuguugaaucucauggcaacagcagucgaugggcugu	uagcuuaucagacugauguugacuguugaaucucauggcaacagcagucgaugggcugu	uagcuuaucagacugauguugacuguugaaucucauggcaacagcagucgaugggcugu	uagcuuaucagacugauguugacuguugaaucucauggcaacagcagucgaugggcugu	uagcuuaucagacugauguugacuguugaaucucauggcaacagcagucgaugggcugu	uagcuuaucagacugauguugacuguugaaucucauggcaacagcagucgaugggcuguc	uagcuuaucagacugauguugacuguugaaucucauggcaacagcagucgaugggcugu	uagcuuaucagacugauguugacuguugaaucucauggcaacagcagucgaugggcuguc	uagcuuaucagacugauguugacuguugaaucucauggcaacagcagucgaugggcugu	uagcuuaucagacugauguugacuguuggaucucauggcaacaacagucgguaggc	uagcuuaucagacugauguugacuguuggaucucauggcaacaacagucgguaggc	uagcuuaucagacugauguugacuguuggaucucauggcaacaacagucgguaggcugu	uagcuuaucagacugauguugacuguuggaucucauggcaacaacagucgguaggc	uagcuuaucagacugauguugacuguuggaucucauggcaacaacagucgguaggcugucu	uagcuuaucagacugauguugacuguuggaucucauggcaacaacagucgguaggcugucu	uagcuuaucagacugauguugacuguuggaucucauggcaacaacagucgguaggcugucu	17:59841272..59841331:+	17:59841272..59841331:+	17:59841272..59841331:+	17:59841272..59841331:+	19:11033078..11033137:+	19:11033078..11033137:+	19:11033078..11033137:+	19:11033078..11033137:+	12:37340401..37340460:+	12:37340401..37340460:+	12:37340401..37340460:+	12:37340401..37340460:+	12:37340401..37340461:+	12:37340401..37340460:+	12:37340401..37340461:+	12:37340401..37340460:+	CM007542.1:2549838..2549894:-	CM007542.1:2549838..2549894:-	CM007542.1:2549835..2549894:-	CM007542.1:2549838..2549894:-	CM007542.1:2549833..2549894:-	CM007542.1:2549833..2549894:-	CM007542.1:2549833..2549894:-	caacaccagucgaugggcugu	caacaccagucgaugggcugu
13	miR-32-5p	ggugcagugcugcaucucuggucaguugggagucugagaugaagcacuguagcuca	ggugcagugcugcaucucuggucaguugggagucugagaugaagcacuguagcuca	ggugcagugcugcaucucuggucaguugggagucugagaugaagcacuguagcuca	ggugcagugcugcaucucuggucaguugggagucugagaugaagcacuguagcuca	aggugcagugcugcaucucuggucaguugggagucugagaugaagcacuguagcucg	gugcagugcugcaucucuggucaguugggagucugagaugaagcacuguagcu	ggugcagugcugcaucucuggucaguugggagucugagaugaagcacuguagcuc	aggugcagugcugcaucucuggucaguugggagucugagaugaagcacuguagcucg	ggugcagugcugcaucucuggucagcugggagucugagaugaagcacuguagcucg	ggugcagugcugcaucucuggucagcugggagucugagaugaagcacuguagcucg	ggugcagugcugcaucucuggucagcugggagucugagaugaagcacuguagcucg	ggugcagugcugcaucucuggucagcugggagucugagaugaagcacuguagcucg	ggugcagugcugcaucucuggucagcugggagucugagaugaagcacuguagcucg	gaggugcagugcugcaucucuggucagcugggagucugagaugaagcacuguagcucg	ggugcagugcugcaucucuggucagcugggagucugagaugaagcacuguagcucg	ggugcagugcugcaucucuggucagcugggagucugagaugaagcacuguagcucg	ggugcagugcugcaucucuggucaauugggagucugagaugaagcacuguagcuc	aggugcagugcugcaucucuggucaauugggagucugagaugaagcacuguagcucg	aggugcagugcugcaucucuggucaauugggagucugagaugaagcacuguagcucg	aggugcagugcugcaucucuggucaauugggagucugagaugaagcacuguagcucg	aggugcagugcugcaucucuggucaauugggagucugagaugaagcacuguagcucg	aggugcagugcugcaucucuggucaauugggagucugagaugaagcacuguagcucg	aggugcagugcugcaucucuggucaauugggagucugagaugaagcacuguagcucg	5:149428943..149428999:+	5:149428943..149428999:+	5:149428943..149428999:+	5:149428943..149428999:+	7:62809323..62809380:+	7:62809325..62809378:+	7:62809324..62809379:+	7:62809323..62809380:+	2:157344751..157344807:+	2:157344751..157344807:+	2:157344751..157344807:+	2:157344751..157344807:+	2:157344751..157344807:+	2:157344749..157344807:+	2:157344751..157344807:+	2:157344751..157344807:+	CM007537.1:17677500..17677555:+	CM007537.1:17677499..17677556:+	CM007537.1:17677499..17677556:+	CM007537.1:17677499..17677556:+	CM007537.1:17677499..17677556:+	CM007537.1:17677499..17677556:+	CM007537.1:17677499..17677556:+	ggugcagugcugcaucucugg	ggugcagugcugcaucucugg
14	miR-32-3p	ggugcagugcugcaucucuggucaguugggagucugagaugaagcacuguagcuca	ggugcagugcugcaucucuggucaguugggagucugagaugaagcacuguagcuca	ggugcagugcugcaucucuggucaguugggagucugagaugaagcacuguagcuca	ggugcagugcugcaucucuggucaguugggagucugagaugaagcacuguagcuca	aggugcagugcugcaucucuggucaguugggagucugagaugaagcacuguagcucg	gugcagugcugcaucucuggucaguugggagucugagaugaagcacuguagcu	ggugcagugcugcaucucuggucaguugggagucugagaugaagcacuguagcuc	aggugcagugcugcaucucuggucaguugggagucugagaugaagcacuguagcucg	ggugcagugcugcaucucuggucagcugggagucugagaugaagcacuguagcucg	ggugcagugcugcaucucuggucagcugggagucugagaugaagcacuguagcucg	ggugcagugcugcaucucuggucagcugggagucugagaugaagcacuguagcucg	ggugcagugcugcaucucuggucagcugggagucugagaugaagcacuguagcucg	ggugcagugcugcaucucuggucagcugggagucugagaugaagcacuguagcucg	gaggugcagugcugcaucucuggucagcugggagucugagaugaagcacuguagcucg	ggugcagugcugcaucucuggucagcugggagucugagaugaagcacuguagcucg	ggugcagugcugcaucucuggucagcugggagucugagaugaagcacuguagcucg	ggugcagugcugcaucucuggucaauugggagucugagaugaagcacuguagcuc	aggugcagugcugcaucucuggucaauugggagucugagaugaagcacuguagcucg	aggugcagugcugcaucucuggucaauugggagucugagaugaagcacuguagcucg	aggugcagugcugcaucucuggucaauugggagucugagaugaagcacuguagcucg	aggugcagugcugcaucucuggucaauugggagucugagaugaagcacuguagcucg	aggugcagugcugcaucucuggucaauugggagucugagaugaagcacuguagcucg	aggugcagugcugcaucucuggucaauugggagucugagaugaagcacuguagcucg	5:149428943..149428999:+	5:149428943..149428999:+	5:149428943..149428999:+	5:149428943..149428999:+	7:62809323..62809380:+	7:62809325..62809378:+	7:62809324..62809379:+	7:62809323..62809380:+	2:157344751..157344807:+	2:157344751..157344807:+	2:157344751..157344807:+	2:157344751..157344807:+	2:157344751..157344807:+	2:157344749..157344807:+	2:157344751..157344807:+	2:157344751..157344807:+	CM007537.1:17677500..17677555:+	CM007537.1:17677499..17677556:+	CM007537.1:17677499..17677556:+	CM007537.1:17677499..17677556:+	CM007537.1:17677499..17677556:+	CM007537.1:17677499..17677556:+	CM007537.1:17677499..17677556:+	ugagaugaagcacuguagcuca	ugagaugaagcacuguagcuca
15	miR-33-5p	cagugguuuuacccuaugguagguuacgucaugcuguucuaccacaggguagaaccacgga	cagugguuuuacccuaugguagguuacgucaugcuguucuaccacaggguagaaccacgga	cagugguuuuacccuaugguagguuacgucaugcuguucuaccacaggguagaaccacgga	cagugguuuuacccuaugguagguuacgucaugcuguucuaccacaggguagaaccacgga	cagugguuuuacccuaugguagguuacgucaugcuguucuaccacaggguagaaccacggac	cagugguuuuacccuaugguagguuacgucaugcuguucuaccacaggguagaaccacgga	ccagugguuuuacccuaugguagguuacgucaugcuguucuaccacaggguagaaccacggac	cagugguuuuacccuaugguagguuacgucaugcuguucuaccacaggguagaaccacggac	null	null	cagugguuuuacccuaugguagguuacgucaugcuguucuaccacaggguagaaccacggac	null	ccagugguuuuacccuaugguagguuacgucaugcuguucuaccacaggguagaaccacgga	cagugguuuuacccuaugguagguuacgucaugcuguucuaccacaggguagaaccacgga	cagugguuuuacccuaugguagguuacgucaugcuguucuaccacaggguagaaccacgga	null	cagugguuuuacccuaugguagguuacgucaugcuguucuaccacaggguagaaccacggac	cagugguuuuacccuaugguagguuacgucaugcuguucuaccacaggguagaaccacggac	cagugguuuuacccuaugguagguuacgucaugcuguucuaccacaggguagaaccacggacg	cagugguuuuacccuaugguagguuacgucaugcuguucuaccacaggguagaaccacggacg	cagugguuuuacccuaugguagguuacgucaugcuguucuaccacaggguagaaccacggac	cagugguuuuacccuaugguagguuacgucaugcuguucuaccacaggguagaaccacggacg	gccagugguuuuacccuaugguagguuacgucaugcuguucuaccacaggguagaaccacggacg	16:69933102..69933163:+	16:69933102..69933163:+	16:69933102..69933163:+	16:69933102..69933163:+	18:37088152..37088214:+	18:37088152..37088213:+	18:37088151..37088214:+	18:37088152..37088214:+	null	null	GL892841.1:107292..107354:+	null	GL892841.1:107291..107353:+	GL892841.1:107292..107353:+	GL892841.1:107292..107353:+	null	CM007535.1:5480471..5480533:-	CM007535.1:5480471..5480533:-	CM007535.1:5480470..5480533:-	CM007535.1:5480470..5480533:-	CM007535.1:5480471..5480533:-	CM007535.1:5480470..5480533:-	CM007535.1:5480470..5480535:-	cagugguuuuacccuaugguag	cagugguuuuacccuaugguag
16	miR-33-3p	cagugguuuuacccuaugguagguuacgucaugcuguucuaccacaggguagaaccacgga	cagugguuuuacccuaugguagguuacgucaugcuguucuaccacaggguagaaccacgga	cagugguuuuacccuaugguagguuacgucaugcuguucuaccacaggguagaaccacgga	cagugguuuuacccuaugguagguuacgucaugcuguucuaccacaggguagaaccacgga	cagugguuuuacccuaugguagguuacgucaugcuguucuaccacaggguagaaccacggac	cagugguuuuacccuaugguagguuacgucaugcuguucuaccacaggguagaaccacgga	ccagugguuuuacccuaugguagguuacgucaugcuguucuaccacaggguagaaccacggac	cagugguuuuacccuaugguagguuacgucaugcuguucuaccacaggguagaaccacggac	null	null	cagugguuuuacccuaugguagguuacgucaugcuguucuaccacaggguagaaccacggac	null	ccagugguuuuacccuaugguagguuacgucaugcuguucuaccacaggguagaaccacgga	cagugguuuuacccuaugguagguuacgucaugcuguucuaccacaggguagaaccacgga	cagugguuuuacccuaugguagguuacgucaugcuguucuaccacaggguagaaccacgga	null	cagugguuuuacccuaugguagguuacgucaugcuguucuaccacaggguagaaccacggac	cagugguuuuacccuaugguagguuacgucaugcuguucuaccacaggguagaaccacggac	cagugguuuuacccuaugguagguuacgucaugcuguucuaccacaggguagaaccacggacg	cagugguuuuacccuaugguagguuacgucaugcuguucuaccacaggguagaaccacggacg	cagugguuuuacccuaugguagguuacgucaugcuguucuaccacaggguagaaccacggac	cagugguuuuacccuaugguagguuacgucaugcuguucuaccacaggguagaaccacggacg	gccagugguuuuacccuaugguagguuacgucaugcuguucuaccacaggguagaaccacggacg	16:69933102..69933163:+	16:69933102..69933163:+	16:69933102..69933163:+	16:69933102..69933163:+	18:37088152..37088214:+	18:37088152..37088213:+	18:37088151..37088214:+	18:37088152..37088214:+	null	null	GL892841.1:107292..107354:+	null	GL892841.1:107291..107353:+	GL892841.1:107292..107353:+	GL892841.1:107292..107353:+	null	CM007535.1:5480471..5480533:-	CM007535.1:5480471..5480533:-	CM007535.1:5480470..5480533:-	CM007535.1:5480470..5480533:-	CM007535.1:5480471..5480533:-	CM007535.1:5480470..5480533:-	CM007535.1:5480470..5480535:-	uaccacaggguagaaccacgga	uaccacaggguagaaccacgga
17	miR-38-5p	agagcuuagcugauuggugaacagugauugguuuccgcuuuguucacaguggcuaaguucugc	agagcuuagcugauuggugaacagugauugguuuccgcuuuguucacaguggcuaaguucugc	agagcuuagcugauuggugaacagugauugguuuccgcuuuguucacaguggcuaaguucugc	agagcuuagcugauuggugaacagugauugguuuccgcuuuguucacaguggcuaaguucugc	gagcuuagcugauuggugaacagugacugguuuccgcuuuguucacaguggcuaaguucug	agagcuuagcugauuggugaacagugacugguuuccgcuuuguucacaguggcuaaguucug	cagagcuuagcugauuggugaacagugacugguuuccgcuuuguucacaguggcuaaguucug	agagcuuagcugauuggugaacagugacugguuuccgcuuuguucacaguggcuaaguucug	cagagcuuagcugauuggugaacagugacugguuuccgcuuuguucacaguggcuaaguucugc	agagcuuagcugauuggugaacagugacugguuuccgcuuuguucacaguggcuaaguucugc	agagcuuagcugauuggugaacagugacugguuuccgcuuuguucacaguggcuaaguucugc	uuagcugauuggugaacagugacugguuuccgcuuuguucacaguggcuaaguucugc	agagcuuagcugauuggugaacagugacugguuuccgcuuuguucacaguggcuaaguucugc	agagcuuagcugauuggugaacagugacugguuuccgcuuuguucacaguggcuaaguucugc	agagcuuagcugauuggugaacagugacugguuuccgcuuuguucacaguggcuaaguucugc	agagcuuagcugauuggugaacagugacugguuuccgcuuuguucacaguggcuaaguucugc	agagcuuagcugauuggugaacagugauuguuucccucuuuguucacaguggcuaaguucugc	agagcuuagcugauuggugaacagugauuguuucccucuuuguucacaguggcuaaguucugc	agagcuuagcugauuggugaacagugauuguuucccucuuuguucacaguggcuaaguucugc	agagcuuagcugauuggugaacagugauuguuucccucuuuguucacaguggcuaaguucugc	agagcuuagcugauuggugaacagugauuguuucccucuuuguucacaguggcuaaguucugc	agagcuuagcugauuggugaacagugauuguuucccucuuuguucacaguggcuaaguucugc	gagcuuagcugauuggugaacagugauuguuucccucuuuguucacaguggcuaaguucug	9:95085462..95085525:+	9:95085462..95085525:+	9:95085462..95085525:+	9:95085462..95085525:+	8:83009841..83009902:+	8:83009840..83009902:+	8:83009839..83009902:+	8:83009840..83009902:+	10:31340887..31340951:-	10:31340887..31340950:-	10:31340887..31340950:-	10:31340887..31340945:-	10:31340887..31340950:-	10:31340887..31340950:-	10:31340887..31340950:-	10:31340887..31340950:-	CM007524.1:23891155..23891218:-	CM007524.1:23891155..23891218:-	CM007524.1:23891155..23891218:-	CM007524.1:23891155..23891218:-	CM007524.1:23891155..23891218:-	CM007524.1:23891155..23891218:-	CM007524.1:23891156..23891217:-	agagcuuagcugauuggugaac	agagcuuagcugauuggugaac
18	miR-38-3p	agagcuuagcugauuggugaacagugauugguuuccgcuuuguucacaguggcuaaguucugc	agagcuuagcugauuggugaacagugauugguuuccgcuuuguucacaguggcuaaguucugc	agagcuuagcugauuggugaacagugauugguuuccgcuuuguucacaguggcuaaguucugc	agagcuuagcugauuggugaacagugauugguuuccgcuuuguucacaguggcuaaguucugc	gagcuuagcugauuggugaacagugacugguuuccgcuuuguucacaguggcuaaguucug	agagcuuagcugauuggugaacagugacugguuuccgcuuuguucacaguggcuaaguucug	cagagcuuagcugauuggugaacagugacugguuuccgcuuuguucacaguggcuaaguucug	agagcuuagcugauuggugaacagugacugguuuccgcuuuguucacaguggcuaaguucug	cagagcuuagcugauuggugaacagugacugguuuccgcuuuguucacaguggcuaaguucugc	agagcuuagcugauuggugaacagugacugguuuccgcuuuguucacaguggcuaaguucugc	agagcuuagcugauuggugaacagugacugguuuccgcuuuguucacaguggcuaaguucugc	uuagcugauuggugaacagugacugguuuccgcuuuguucacaguggcuaaguucugc	agagcuuagcugauuggugaacagugacugguuuccgcuuuguucacaguggcuaaguucugc	agagcuuagcugauuggugaacagugacugguuuccgcuuuguucacaguggcuaaguucugc	agagcuuagcugauuggugaacagugacugguuuccgcuuuguucacaguggcuaaguucugc	agagcuuagcugauuggugaacagugacugguuuccgcuuuguucacaguggcuaaguucugc	agagcuuagcugauuggugaacagugauuguuucccucuuuguucacaguggcuaaguucugc	agagcuuagcugauuggugaacagugauuguuucccucuuuguucacaguggcuaaguucugc	agagcuuagcugauuggugaacagugauuguuucccucuuuguucacaguggcuaaguucugc	agagcuuagcugauuggugaacagugauuguuucccucuuuguucacaguggcuaaguucugc	agagcuuagcugauuggugaacagugauuguuucccucuuuguucacaguggcuaaguucugc	agagcuuagcugauuggugaacagugauuguuucccucuuuguucacaguggcuaaguucugc	gagcuuagcugauuggugaacagugauuguuucccucuuuguucacaguggcuaaguucug	9:95085462..95085525:+	9:95085462..95085525:+	9:95085462..95085525:+	9:95085462..95085525:+	8:83009841..83009902:+	8:83009840..83009902:+	8:83009839..83009902:+	8:83009840..83009902:+	10:31340887..31340951:-	10:31340887..31340950:-	10:31340887..31340950:-	10:31340887..31340945:-	10:31340887..31340950:-	10:31340887..31340950:-	10:31340887..31340950:-	10:31340887..31340950:-	CM007524.1:23891155..23891218:-	CM007524.1:23891155..23891218:-	CM007524.1:23891155..23891218:-	CM007524.1:23891155..23891218:-	CM007524.1:23891155..23891218:-	CM007524.1:23891155..23891218:-	CM007524.1:23891156..23891217:-	uucacaguggcuaaguucugc	uucacaguggcuaaguucugc
19	miR-39-5p	uuccuggcaugcugauuugugacuuaagauuaaaaucacauugccagggauu	null	uuccuggcaugcugauuugugacuuaagauuaaaaucacauugccagggauu	uuccuggcaugcugauuugugacuuaagauuaaaaucacauugccagggauu	uggguuccuggcaugcugauuugugacuuaagauuaaaaucacauugccagggauuaccacg	uggguuccuggcaugcugauuugugacuuaagauuaaaaucacauugccagggauuaccacg	uggguuccuggcaugcugauuugugacuuaagauuaaaaucacauugccagggauuaccacg	ggguuccuggcaugcugauuugugacuuaagauuaaaaucacauugccagggauuacc	uggguuccuggcaugcugauuugugacuuaagauuaaaaucacauugccagggauuacc	uggguuccuggcaugcugauuugugacuuaagauuaaaaucacauugccagggauuacc	uggguuccuggcaugcugauuugugacuuaagauuaaaaucacauugccagggauuacca	uggguuccuggcaugcugauuugugacuuaagauuaaaaucacauugccagggauuacc	ggguuccuggcaugcugauuugugacuuaagauuaaaaucacauugccagggauuacc	ggguuccuggcaugcugauuugugacuuaagauuaaaaucacauugccagggauuacc	ggguuccuggcaugcugauuugugacuuaagauuaaaaucacauugccagggauuacc	uuggguuccuggcaugcugauuugugacuuaagauuaaaaucacauugccagggauuacc	ggguuccuggcaugaugauuugugacuuaagauuaaaaucacauugccagggauuacc	ggguuccuggcaugaugauuugugacuuaagauuaaaaucacauugccagggauuacc	ggguuccuggcaugaugauuugugacuuaagauuaaaaucacauugccagggauuacc	uggguuccuggcaugaugauuugugacuuaagauuaaaaucacauugccagggauuacca	gguuccuggcaugaugauuugugacuuaagauuaaaaucacauugccagggauuacca	null	null	9:95085230..95085282:+	null	9:95085230..95085282:+	9:95085230..95085282:+	8:83009613..83009675:+	8:83009613..83009675:+	8:83009613..83009675:+	8:83009614..83009672:+	10:31341123..31341182:-	10:31341123..31341182:-	10:31341122..31341182:-	10:31341123..31341182:-	10:31341123..31341181:-	10:31341123..31341181:-	10:31341123..31341181:-	10:31341123..31341183:-	CM007524.1:23891392..23891450:-	CM007524.1:23891392..23891450:-	CM007524.1:23891392..23891450:-	CM007524.1:23891391..23891451:-	CM007524.1:23891391..23891449:-	null	null	uuccuggcaugcugauuu	null
20	miR-39-3p	uuccuggcaugcugauuugugacuuaagauuaaaaucacauugccagggauu	null	uuccuggcaugcugauuugugacuuaagauuaaaaucacauugccagggauu	uuccuggcaugcugauuugugacuuaagauuaaaaucacauugccagggauu	uggguuccuggcaugcugauuugugacuuaagauuaaaaucacauugccagggauuaccacg	uggguuccuggcaugcugauuugugacuuaagauuaaaaucacauugccagggauuaccacg	uggguuccuggcaugcugauuugugacuuaagauuaaaaucacauugccagggauuaccacg	ggguuccuggcaugcugauuugugacuuaagauuaaaaucacauugccagggauuacc	uggguuccuggcaugcugauuugugacuuaagauuaaaaucacauugccagggauuacc	uggguuccuggcaugcugauuugugacuuaagauuaaaaucacauugccagggauuacc	uggguuccuggcaugcugauuugugacuuaagauuaaaaucacauugccagggauuacca	uggguuccuggcaugcugauuugugacuuaagauuaaaaucacauugccagggauuacc	ggguuccuggcaugcugauuugugacuuaagauuaaaaucacauugccagggauuacc	ggguuccuggcaugcugauuugugacuuaagauuaaaaucacauugccagggauuacc	ggguuccuggcaugcugauuugugacuuaagauuaaaaucacauugccagggauuacc	uuggguuccuggcaugcugauuugugacuuaagauuaaaaucacauugccagggauuacc	ggguuccuggcaugaugauuugugacuuaagauuaaaaucacauugccagggauuacc	ggguuccuggcaugaugauuugugacuuaagauuaaaaucacauugccagggauuacc	ggguuccuggcaugaugauuugugacuuaagauuaaaaucacauugccagggauuacc	uggguuccuggcaugaugauuugugacuuaagauuaaaaucacauugccagggauuacca	gguuccuggcaugaugauuugugacuuaagauuaaaaucacauugccagggauuacca	null	null	9:95085230..95085282:+	null	9:95085230..95085282:+	9:95085230..95085282:+	8:83009613..83009675:+	8:83009613..83009675:+	8:83009613..83009675:+	8:83009614..83009672:+	10:31341123..31341182:-	10:31341123..31341182:-	10:31341122..31341182:-	10:31341123..31341182:-	10:31341123..31341181:-	10:31341123..31341181:-	10:31341123..31341181:-	10:31341123..31341183:-	CM007524.1:23891392..23891450:-	CM007524.1:23891392..23891450:-	CM007524.1:23891392..23891450:-	CM007524.1:23891391..23891451:-	CM007524.1:23891391..23891449:-	null	null	aucacauugccagggauu	null
21	miR-18-5p	ugagguaguagguuguaugguuuagaguuacacccugggaguuaacuguacaaccuucuagcuuu	ugagguaguagguuguaugguuuagaguuacacccugggaguuaacuguacaaccuucuagcuuu	ugagguaguagguuguaugguuuagaguuacacccugggaguuaacuguacaaccuucuagcuuu	ugagguaguagguuguaugguuuagaguuacacccugggaguuaacuguacaaccuucuagcuuucc	ugagguaguagguuguaugguuuagaguuacacccugggaguuaacuguacaaccuucuagcuuucc	ugagguaguagguuguaugguuuagaguuacacccugggaguuaacuguacaaccuucuagcuuucc	ugagguaguagguuguaugguuuagaguuacacccugggaguuaacuguacaaccuucuagcuuucc	ugagguaguagguuguaugguuuagaguuacacccugggaguuaacuguacaaccuucuagcuuucc	ugagguaguagguuguaugguuuagaguuacaccgugggaguuaacuguacaaccuucuagcuuucc	ugagguaguagguuguaugguuuagaguuacaccgugggaguuaacuguacaaccuucuagcuuucc	ugagguaguagguuguaugguuuagaguuacaccgugggaguuaacuguacaaccuucuagcuuucc	ugagguaguagguuguaugguuuagaguuacaccgugggaguuaacuguacaaccuucuagcuuucc	ugagguaguagguuguaugguuuagaguuacaccgugggaguuaacuguacaaccuucuagcuuucc	ugagguaguagguuguaugguuuagaguuacaccgugggaguuaacuguacaaccuucuagcuuucc	ugagguaguagguuguaugguuuagaguuacaccgugggaguuaacuguacaaccuucuagcuuucc	ugagguaguagguuguaugguuuagaguuacaccgugggaguuaacuguacaaccuucuagcuuuc	ugagguaguagguuguaugguuuagaguuacacccugggaguuaacuguacaaccuucuagcuuucc	ugagguaguagguuguaugguuuagaguuacacccugggaguuaacuguacaaccuucuagcuuucc	ugagguaguagguuguaugguuuagaguuacacccugggaguuaacuguacaaccuucuagcuuucc	ugagguaguagguuguaugguuuagaguuacacccugggaguuaacuguacaaccuucuagcuuucc	ugagguaguagguuguaugguuuagaguuacacccugggaguuaacuguacaaccuucuagcuuucc	null	ugagguaguagguuguaugguuuagaguuacacccugggaguuaacuguacaaccuucuagcuuucc	21:16539837..16539902:+	21:16539837..16539902:+	21:16539837..16539902:+	21:16539837..16539904:+	1:19930465..19930532:-	1:19930465..19930532:-	1:19930465..19930532:-	1:19930465..19930532:-	13:191559350..191559417:+	13:191559350..191559417:+	13:191559350..191559417:+	13:191559350..191559417:+	13:191559350..191559417:+	13:191559350..191559417:+	13:191559350..191559417:+	13:191559350..191559416:+	CM007525.1:129065772..129065839:+	CM007525.1:129065772..129065839:+	CM007525.1:129065772..129065839:+	CM007525.1:129065772..129065839:+	CM007525.1:129065772..129065839:+	null	CM007525.1:129065772..129065839:+	ugagguaguagguuguaugguu	ugagguaguagguuguaugguu
22	miR-18-3p	ugagguaguagguuguaugguuuagaguuacacccugggaguuaacuguacaaccuucuagcuuu	ugagguaguagguuguaugguuuagaguuacacccugggaguuaacuguacaaccuucuagcuuu	ugagguaguagguuguaugguuuagaguuacacccugggaguuaacuguacaaccuucuagcuuu	ugagguaguagguuguaugguuuagaguuacacccugggaguuaacuguacaaccuucuagcuuucc	ugagguaguagguuguaugguuuagaguuacacccugggaguuaacuguacaaccuucuagcuuucc	ugagguaguagguuguaugguuuagaguuacacccugggaguuaacuguacaaccuucuagcuuucc	ugagguaguagguuguaugguuuagaguuacacccugggaguuaacuguacaaccuucuagcuuucc	ugagguaguagguuguaugguuuagaguuacacccugggaguuaacuguacaaccuucuagcuuucc	ugagguaguagguuguaugguuuagaguuacaccgugggaguuaacuguacaaccuucuagcuuucc	ugagguaguagguuguaugguuuagaguuacaccgugggaguuaacuguacaaccuucuagcuuucc	ugagguaguagguuguaugguuuagaguuacaccgugggaguuaacuguacaaccuucuagcuuucc	ugagguaguagguuguaugguuuagaguuacaccgugggaguuaacuguacaaccuucuagcuuucc	ugagguaguagguuguaugguuuagaguuacaccgugggaguuaacuguacaaccuucuagcuuucc	ugagguaguagguuguaugguuuagaguuacaccgugggaguuaacuguacaaccuucuagcuuucc	ugagguaguagguuguaugguuuagaguuacaccgugggaguuaacuguacaaccuucuagcuuucc	ugagguaguagguuguaugguuuagaguuacaccgugggaguuaacuguacaaccuucuagcuuuc	ugagguaguagguuguaugguuuagaguuacacccugggaguuaacuguacaaccuucuagcuuucc	ugagguaguagguuguaugguuuagaguuacacccugggaguuaacuguacaaccuucuagcuuucc	ugagguaguagguuguaugguuuagaguuacacccugggaguuaacuguacaaccuucuagcuuucc	ugagguaguagguuguaugguuuagaguuacacccugggaguuaacuguacaaccuucuagcuuucc	ugagguaguagguuguaugguuuagaguuacacccugggaguuaacuguacaaccuucuagcuuucc	null	ugagguaguagguuguaugguuuagaguuacacccugggaguuaacuguacaaccuucuagcuuucc	21:16539837..16539902:+	21:16539837..16539902:+	21:16539837..16539902:+	21:16539837..16539904:+	1:19930465..19930532:-	1:19930465..19930532:-	1:19930465..19930532:-	1:19930465..19930532:-	13:191559350..191559417:+	13:191559350..191559417:+	13:191559350..191559417:+	13:191559350..191559417:+	13:191559350..191559417:+	13:191559350..191559417:+	13:191559350..191559417:+	13:191559350..191559416:+	CM007525.1:129065772..129065839:+	CM007525.1:129065772..129065839:+	CM007525.1:129065772..129065839:+	CM007525.1:129065772..129065839:+	CM007525.1:129065772..129065839:+	null	CM007525.1:129065772..129065839:+	cuguacaaccuucuagcuuu	cuguacaaccuucuagcuuu
23	miR-19-5p	ucuuaccagacaugguuagaccuggcccucugucuaauacugucugguaaaaccgu	ucuuaccagacaugguuagaccuggcccucugucuaauacugucugguaaaaccgu	ucuuaccagacaugguuagaccuggcccucugucuaauacugucugguaaaaccgu	ucuuaccagacaugguuagaccuggcccucugucuaauacugucugguaaaaccgu	ucuuaccagacacgguuagaucugguccuucugucuaauacugucugguaaugccg	ucuuaccagacacgguuagaucugguccuucugucuaauacugucugguaaugccg	ucuuaccagacacgguuagaucugguccuucugucuaauacugucugguaaugccg	ucuuaccagacacgguuagaucugguccuucugucuaauacugucugguaaugccg	uaauacugucugguaaugccguccauucccggcucgacugccgcccgaggagggccccucgccagacgccgcgugga	uaauacugucugguaaugccguccauucccggcucgacugccgcccgaggagggccccucgccagacgccgcgugga	uaauacugucugguaaugccguccauucccggcucgacugccgcccgaggagggccccucgccagacgccgcgugga	uaauacugucugguaaugccguccauucccggcucgacugccgcccgaggagggccccucgccagacgccgcgugga	uaauacugucugguaaugccguccauucccggcucgacugccgcccgaggagggccccucgccagacgccgcgugga	uaauacugucugguaaugccguccauucccggcucgacugccgcccgaggagggccccucgccagacgccgcgugga	uaauacugucugguaaugccguccauucccggcucgacugccgcccgaggagggccccucgccagacgccgcgugga	uaauacugucugguaaugccguccauucccggcucgacugccgcccgaggagggccccucgccagacgccgcgugga	gucuuaccaggcaaaguuagaucuagcuauuuuugucuaauacugucugguaaugccgu	gucuuaccaggcaaaguuagaucuagcuauuuuugucuaauacugucugguaaugccgu	gucuuaccaggcaaaguuagaucuagcuauuuuugucuaauacugucugguaaugccgu	gucuuaccaggcaaaguuagaucuagcuauuuuugucuaauacugucugguaaugccgu	gucuuaccaggcaaaguuagaucuagcuauuuuugucuaauacugucugguaaugccgu	ugucuuaccaggcaaaguuagaucuagcuauuuuugucuaauacugucugguaaugccgu	ugucuuaccaggcaaaguuagaucuagcuauuuuugucuaauacugucugguaaugccgu	1:1169020..1169076:+	1:1169020..1169076:+	1:1169020..1169076:+	1:1169020..1169076:+	16:52520100..52520156:-	16:52520100..52520156:-	16:52520100..52520156:-	16:52520100..52520156:-	6:58044128..58044205:-	6:58044128..58044205:-	6:58044128..58044205:-	6:58044128..58044205:-	6:58044128..58044205:-	6:58044128..58044205:-	6:58044128..58044205:-	6:58044128..58044205:-	CM007544.1:2157860..2157919:-	CM007544.1:2157860..2157919:-	CM007544.1:2157860..2157919:-	CM007544.1:2157860..2157919:-	CM007544.1:2157860..2157919:-	CM007544.1:2157860..2157920:-	CM007544.1:2157860..2157920:-	ucuuaccagacaugguuaga	ucuuaccagacaugguuaga
24	miR-19-3p	ucuuaccagacaugguuagaccuggcccucugucuaauacugucugguaaaaccgu	ucuuaccagacaugguuagaccuggcccucugucuaauacugucugguaaaaccgu	ucuuaccagacaugguuagaccuggcccucugucuaauacugucugguaaaaccgu	ucuuaccagacaugguuagaccuggcccucugucuaauacugucugguaaaaccgu	ucuuaccagacacgguuagaucugguccuucugucuaauacugucugguaaugccg	ucuuaccagacacgguuagaucugguccuucugucuaauacugucugguaaugccg	ucuuaccagacacgguuagaucugguccuucugucuaauacugucugguaaugccg	ucuuaccagacacgguuagaucugguccuucugucuaauacugucugguaaugccg	uaauacugucugguaaugccguccauucccggcucgacugccgcccgaggagggccccucgccagacgccgcgugga	uaauacugucugguaaugccguccauucccggcucgacugccgcccgaggagggccccucgccagacgccgcgugga	uaauacugucugguaaugccguccauucccggcucgacugccgcccgaggagggccccucgccagacgccgcgugga	uaauacugucugguaaugccguccauucccggcucgacugccgcccgaggagggccccucgccagacgccgcgugga	uaauacugucugguaaugccguccauucccggcucgacugccgcccgaggagggccccucgccagacgccgcgugga	uaauacugucugguaaugccguccauucccggcucgacugccgcccgaggagggccccucgccagacgccgcgugga	uaauacugucugguaaugccguccauucccggcucgacugccgcccgaggagggccccucgccagacgccgcgugga	uaauacugucugguaaugccguccauucccggcucgacugccgcccgaggagggccccucgccagacgccgcgugga	gucuuaccaggcaaaguuagaucuagcuauuuuugucuaauacugucugguaaugccgu	gucuuaccaggcaaaguuagaucuagcuauuuuugucuaauacugucugguaaugccgu	gucuuaccaggcaaaguuagaucuagcuauuuuugucuaauacugucugguaaugccgu	gucuuaccaggcaaaguuagaucuagcuauuuuugucuaauacugucugguaaugccgu	gucuuaccaggcaaaguuagaucuagcuauuuuugucuaauacugucugguaaugccgu	ugucuuaccaggcaaaguuagaucuagcuauuuuugucuaauacugucugguaaugccgu	ugucuuaccaggcaaaguuagaucuagcuauuuuugucuaauacugucugguaaugccgu	1:1169020..1169076:+	1:1169020..1169076:+	1:1169020..1169076:+	1:1169020..1169076:+	16:52520100..52520156:-	16:52520100..52520156:-	16:52520100..52520156:-	16:52520100..52520156:-	6:58044128..58044205:-	6:58044128..58044205:-	6:58044128..58044205:-	6:58044128..58044205:-	6:58044128..58044205:-	6:58044128..58044205:-	6:58044128..58044205:-	6:58044128..58044205:-	CM007544.1:2157860..2157919:-	CM007544.1:2157860..2157919:-	CM007544.1:2157860..2157919:-	CM007544.1:2157860..2157919:-	CM007544.1:2157860..2157919:-	CM007544.1:2157860..2157920:-	CM007544.1:2157860..2157920:-	uaauacugucugguaaaaccgu	uaauacugucugguaaaaccgu
25	miR-17-5p	ugagguaguaguuugugcuguuggucggguugugacauugcccgcuguggagauaacugcgcaagcuacugccuug	ugagguaguaguuugugcuguuggucggguugugacauugcccgcuguggagauaacugcgcaagcuacugccuug	ugagguaguaguuugugcuguuggucggguugugacauugcccgcuguggagauaacugcgcaagcuacugccuugc	ugagguaguaguuugugcuguuggucggguugugacauugcccgcuguggagauaacugcgcaagcuacugccuug	ugagguaguaguuugugcuguuggucggguugugacauugcccgcuguggagauaacugcgcaagcuacugccuugc	ugagguaguaguuugugcuguuggucggguugugacauugcccgcuguggagauaacugcgcaagcuacugccuugcu	ugagguaguaguuugugcuguuggucggguugugacauugcccgcuguggagauaacugcgcaagcuacugccuug	ugagguaguaguuugugcuguuggucggguugugacauugcccgcuguggagauaacugcgcaagcuacugccuug	ugagguaguaguuugugcuguuggucggguugugacauugcccgcuguggagauaacugcgcaagcuacugccuugc	ugagguaguaguuugugcuguuggucggguugugacauugcccgcuguggagauaacugcgcaagcuacugccuugc	ugagguaguaguuugugcuguuggucggguugugacauugcccgcuguggagauaacugcgcaagcuacugccuug	ugagguaguaguuugugcuguuggucggguugugacauugcccgcuguggagauaacugcgcaagcuacugccuugcu	ugagguaguaguuugugcuguuggucggguugugacauugcccgcuguggagauaacugcgcaagcuacugccuugc	ugagguaguaguuugugcuguuggucggguugugacauugcccgcuguggagauaacugcgcaagcuacugccuugcu	ugagguaguaguuugugcuguuggucggguugugacauugcccgcuguggagauaacugcgcaagcuacugccuu	ugagguaguaguuugugcuguuggucggguugugacauugcccgcuguggagauaacugcgcaagcuacugccuugcu	ugagguaguaguuugugcuguuggucggguugugacauugcccgcuguggagauaacugcgcaagcuacugccuugcu	ugagguaguaguuugugcuguuggucggguugugacauugcccgcuguggagauaacugcgcaagcuacugccuugcu	ugagguaguaguuugugcuguuggucggguugugacauugcccgcuguggagauaacugcgcaagcuacugccuugcu	ugagguaguaguuugugcuguuggucggguugugacauugcccgcuguggagauaacugcgcaagcuacugccuugc	ugagguaguaguuugugcuguuggucggguugugacauugcccgcuguggagauaacugcgcaagcuacugccuugcu	ugagguaguaguuugugcuguuggucggguugugacauugcccgcuguggagauaacugcgcaagcuacugccuugcu	ugagguaguaguuugugcuguuggucggguugugacauugcccgcuguggagauaacugcgcaagcuacugccuugcu	12:62603690..62603766:+	12:62603690..62603766:+	12:62603690..62603767:+	12:62603690..62603766:+	5:51209082..51209159:-	5:51209081..51209159:-	5:51209083..51209159:-	5:51209083..51209159:-	5:30021228..30021305:+	5:30021228..30021305:+	5:30021228..30021304:+	5:30021228..30021306:+	5:30021228..30021305:+	5:30021228..30021306:+	5:30021228..30021303:+	5:30021228..30021306:+	CM007525.1:33686358..33686436:+	CM007525.1:33686358..33686436:+	CM007525.1:33686358..33686436:+	CM007525.1:33686358..33686435:+	CM007525.1:33686358..33686436:+	CM007525.1:33686358..33686436:+	CM007525.1:33686358..33686436:+	ugagguaguaguuugugcugu	ugagguaguaguuugugcuguu
26	miR-17-3p	ugagguaguaguuugugcuguuggucggguugugacauugcccgcuguggagauaacugcgcaagcuacugccuug	ugagguaguaguuugugcuguuggucggguugugacauugcccgcuguggagauaacugcgcaagcuacugccuug	ugagguaguaguuugugcuguuggucggguugugacauugcccgcuguggagauaacugcgcaagcuacugccuugc	ugagguaguaguuugugcuguuggucggguugugacauugcccgcuguggagauaacugcgcaagcuacugccuug	ugagguaguaguuugugcuguuggucggguugugacauugcccgcuguggagauaacugcgcaagcuacugccuugc	ugagguaguaguuugugcuguuggucggguugugacauugcccgcuguggagauaacugcgcaagcuacugccuugcu	ugagguaguaguuugugcuguuggucggguugugacauugcccgcuguggagauaacugcgcaagcuacugccuug	ugagguaguaguuugugcuguuggucggguugugacauugcccgcuguggagauaacugcgcaagcuacugccuug	ugagguaguaguuugugcuguuggucggguugugacauugcccgcuguggagauaacugcgcaagcuacugccuugc	ugagguaguaguuugugcuguuggucggguugugacauugcccgcuguggagauaacugcgcaagcuacugccuugc	ugagguaguaguuugugcuguuggucggguugugacauugcccgcuguggagauaacugcgcaagcuacugccuug	ugagguaguaguuugugcuguuggucggguugugacauugcccgcuguggagauaacugcgcaagcuacugccuugcu	ugagguaguaguuugugcuguuggucggguugugacauugcccgcuguggagauaacugcgcaagcuacugccuugc	ugagguaguaguuugugcuguuggucggguugugacauugcccgcuguggagauaacugcgcaagcuacugccuugcu	ugagguaguaguuugugcuguuggucggguugugacauugcccgcuguggagauaacugcgcaagcuacugccuu	ugagguaguaguuugugcuguuggucggguugugacauugcccgcuguggagauaacugcgcaagcuacugccuugcu	ugagguaguaguuugugcuguuggucggguugugacauugcccgcuguggagauaacugcgcaagcuacugccuugcu	ugagguaguaguuugugcuguuggucggguugugacauugcccgcuguggagauaacugcgcaagcuacugccuugcu	ugagguaguaguuugugcuguuggucggguugugacauugcccgcuguggagauaacugcgcaagcuacugccuugcu	ugagguaguaguuugugcuguuggucggguugugacauugcccgcuguggagauaacugcgcaagcuacugccuugc	ugagguaguaguuugugcuguuggucggguugugacauugcccgcuguggagauaacugcgcaagcuacugccuugcu	ugagguaguaguuugugcuguuggucggguugugacauugcccgcuguggagauaacugcgcaagcuacugccuugcu	ugagguaguaguuugugcuguuggucggguugugacauugcccgcuguggagauaacugcgcaagcuacugccuugcu	12:62603690..62603766:+	12:62603690..62603766:+	12:62603690..62603767:+	12:62603690..62603766:+	5:51209082..51209159:-	5:51209081..51209159:-	5:51209083..51209159:-	5:51209083..51209159:-	5:30021228..30021305:+	5:30021228..30021305:+	5:30021228..30021304:+	5:30021228..30021306:+	5:30021228..30021305:+	5:30021228..30021306:+	5:30021228..30021303:+	5:30021228..30021306:+	CM007525.1:33686358..33686436:+	CM007525.1:33686358..33686436:+	CM007525.1:33686358..33686436:+	CM007525.1:33686358..33686435:+	CM007525.1:33686358..33686436:+	CM007525.1:33686358..33686436:+	CM007525.1:33686358..33686436:+	cugcgcaagcuacugccuug	cugcgcaagcuacugccuug
27	miR-14-5p	uuuggcaaugguagaacucacacuggugagguaacaggauccggugguucuagacuugccaacu	uuuggcaaugguagaacucacacuggugagguaacaggauccggugguucuagacuugccaacu	uuuggcaaugguagaacucacacuggugagguaacaggauccggugguucuagacuugccaacuau	uuuggcaaugguagaacucacacuggugagguaacaggauccggugguucuagacuugccaacu	uuuggcaaugguagaacucacacuggugagguaaugggauccggugguucuagacuugccaacua	uuuggcaaugguagaacucacacuggugagguaaugggauccggugguucuagacuugccaacua	uuuggcaaugguagaacucacacuggugagguaaugggauccggugguucuagacuugccaacua	uuuggcaaugguagaacucacacuggugagguaaugggauccggugguucuagacuugccaa	uuuggcaaugguagaacucacacuggugagauaaugggauccggugguucuagacuugccaacua	uuuggcaaugguagaacucacacuggugagauaaugggauccggugguucuagacuugccaacua	uuuggcaaugguagaacucacacuggugagauaaugggauccggugguucuagacuugccaacua	uuuggcaaugguagaacucacacuggugagauaaugggauccggugguucuagacuugccaacua	uuuggcaaugguagaacucacacuggugagauaaugggauccggugguucuagacuugccaacua	uuuggcaaugguagaacucacacuggugagauaaugggauccggugguucuagacuugccaacua	uuuggcaaugguagaacucacacuggugagauaaugggauccggugguucuagacuugccaacua	uuuggcaaugguagaacucacacuggugagauaaugggauccggugguucuagacuugccaacua	uuuggcaaugguagaacucacacuggugcgguagcaggauccggugguucuagacuugccaacua	uuuggcaaugguagaacucacacuggugcgguagcaggauccggugguucuagacuugccaacua	uuuggcaaugguagaacucacacuggugcgguagcaggauccggugguucuagacuugccaacua	uuuggcaaugguagaacucacacuggugcgguagcaggauccggugguucuagacuugccaacua	uuuggcaaugguagaacucacacuggugcgguagcaggauccggugguucuagacuugccaacua	uuuggcaaugguagaacucacacuggugcgguagcaggauccggugguucuagacuugccaacua	uuuggcaaugguagaacucacacuggugcgguagcaggauccggugguucuagacuugccaacua	7:129770406..129770470:-	7:129770406..129770470:-	7:129770404..129770470:-	7:129770406..129770470:-	4:94406721..94406786:-	4:94406721..94406786:-	4:94406721..94406786:-	4:94406724..94406786:-	18:20035221..20035286:+	18:20035221..20035286:+	18:20035221..20035286:+	18:20035221..20035286:+	18:20035221..20035286:+	18:20035221..20035286:+	18:20035221..20035286:+	18:20035221..20035286:+	CM007525.1:482818..482883:-	CM007525.1:482818..482883:-	CM007525.1:482818..482883:-	CM007525.1:482818..482883:-	CM007525.1:482818..482883:-	CM007525.1:482818..482883:-	CM007525.1:482818..482883:-	uuuggcaaugguagaacuca	uuuggcaaugguagaacucaca
28	miR-14-3p	uuuggcaaugguagaacucacacuggugagguaacaggauccggugguucuagacuugccaacu	uuuggcaaugguagaacucacacuggugagguaacaggauccggugguucuagacuugccaacu	uuuggcaaugguagaacucacacuggugagguaacaggauccggugguucuagacuugccaacuau	uuuggcaaugguagaacucacacuggugagguaacaggauccggugguucuagacuugccaacu	uuuggcaaugguagaacucacacuggugagguaaugggauccggugguucuagacuugccaacua	uuuggcaaugguagaacucacacuggugagguaaugggauccggugguucuagacuugccaacua	uuuggcaaugguagaacucacacuggugagguaaugggauccggugguucuagacuugccaacua	uuuggcaaugguagaacucacacuggugagguaaugggauccggugguucuagacuugccaa	uuuggcaaugguagaacucacacuggugagauaaugggauccggugguucuagacuugccaacua	uuuggcaaugguagaacucacacuggugagauaaugggauccggugguucuagacuugccaacua	uuuggcaaugguagaacucacacuggugagauaaugggauccggugguucuagacuugccaacua	uuuggcaaugguagaacucacacuggugagauaaugggauccggugguucuagacuugccaacua	uuuggcaaugguagaacucacacuggugagauaaugggauccggugguucuagacuugccaacua	uuuggcaaugguagaacucacacuggugagauaaugggauccggugguucuagacuugccaacua	uuuggcaaugguagaacucacacuggugagauaaugggauccggugguucuagacuugccaacua	uuuggcaaugguagaacucacacuggugagauaaugggauccggugguucuagacuugccaacua	uuuggcaaugguagaacucacacuggugcgguagcaggauccggugguucuagacuugccaacua	uuuggcaaugguagaacucacacuggugcgguagcaggauccggugguucuagacuugccaacua	uuuggcaaugguagaacucacacuggugcgguagcaggauccggugguucuagacuugccaacua	uuuggcaaugguagaacucacacuggugcgguagcaggauccggugguucuagacuugccaacua	uuuggcaaugguagaacucacacuggugcgguagcaggauccggugguucuagacuugccaacua	uuuggcaaugguagaacucacacuggugcgguagcaggauccggugguucuagacuugccaacua	uuuggcaaugguagaacucacacuggugcgguagcaggauccggugguucuagacuugccaacua	7:129770406..129770470:-	7:129770406..129770470:-	7:129770404..129770470:-	7:129770406..129770470:-	4:94406721..94406786:-	4:94406721..94406786:-	4:94406721..94406786:-	4:94406724..94406786:-	18:20035221..20035286:+	18:20035221..20035286:+	18:20035221..20035286:+	18:20035221..20035286:+	18:20035221..20035286:+	18:20035221..20035286:+	18:20035221..20035286:+	18:20035221..20035286:+	CM007525.1:482818..482883:-	CM007525.1:482818..482883:-	CM007525.1:482818..482883:-	CM007525.1:482818..482883:-	CM007525.1:482818..482883:-	CM007525.1:482818..482883:-	CM007525.1:482818..482883:-	ugguucuagacuugccaacu	ggugguucuagacuugccaacu
29	miR-15-5p	auggcacugguagaauucacugugaacagucucagucagugaauuaccgaagggccaua	uauggcacugguagaauucacugugaacagucucagucagugaauuaccgaagggccauaaa	auggcacugguagaauucacugugaacagucucagucagugaauuaccgaagggccauaa	uauggcacugguagaauucacugugaacagucucagucagugaauuaccgaagggccauaa	uauggcacugguagaauucacugugaacagucucggucagugaauuaccgaagggccauaaa	uauggcacugguagaauucacugugaacagucucggucagugaauuaccgaagggccauaaa	uauggcacugguagaauucacugugaacagucucggucagugaauuaccgaagggccauaaa	uauggcacugguagaauucacugugaacagucucggucagugaauuaccgaagggccauaaa	uauggcacugguagaauucacugugaacagucucggucagugaauuaccgaagggccauaaa	uauggcacugguagaauucacugugaacagucucggucagugaauuaccgaagggccauaaa	uauggcacugguagaauucacugugaacagucucggucagugaauuaccgaagggccauaa	uauggcacugguagaauucacugugaacagucucggucagugaauuaccgaagggccauaaa	uauggcacugguagaauucacugugaacagucucggucagugaauuaccgaagggccauaaa	uauggcacugguagaauucacugugaacagucucggucagugaauuaccgaagggccauaaa	uauggcacugguagaauucacugugaacagucucggucagugaauuaccgaagggccauaaa	uauggcacugguagaauucacugugaacagucucggucagugaauuaccgaagggccauaaa	uauggcacugguagaauucacugugcaaccccgcggucagugaauuaccauagggccauaaa	uauggcacugguagaauucacugugcaaccccgcggucagugaauuaccauagggccauaaa	auggcacugguagaauucacugugcaaccccgcggucagugaauuaccauagggccauaa	null	null	null	null	7:129774928..129774987:-	7:129774926..129774988:-	7:129774927..129774987:-	7:129774927..129774988:-	4:94411433..94411495:-	4:94411433..94411495:-	4:94411433..94411495:-	4:94411433..94411495:-	18:20030655..20030717:+	18:20030655..20030717:+	18:20030655..20030716:+	18:20030655..20030717:+	18:20030655..20030717:+	18:20030655..20030717:+	18:20030655..20030717:+	18:20030655..20030717:+	CM007525.1:483489..483551:-	CM007525.1:483489..483551:-	CM007525.1:483490..483550:-	null	null	null	null	auggcacugguagaauucacu	uauggcacugguagaauucacu
30	miR-15-3p	auggcacugguagaauucacugugaacagucucagucagugaauuaccgaagggccaua	uauggcacugguagaauucacugugaacagucucagucagugaauuaccgaagggccauaaa	auggcacugguagaauucacugugaacagucucagucagugaauuaccgaagggccauaa	uauggcacugguagaauucacugugaacagucucagucagugaauuaccgaagggccauaa	uauggcacugguagaauucacugugaacagucucggucagugaauuaccgaagggccauaaa	uauggcacugguagaauucacugugaacagucucggucagugaauuaccgaagggccauaaa	uauggcacugguagaauucacugugaacagucucggucagugaauuaccgaagggccauaaa	uauggcacugguagaauucacugugaacagucucggucagugaauuaccgaagggccauaaa	uauggcacugguagaauucacugugaacagucucggucagugaauuaccgaagggccauaaa	uauggcacugguagaauucacugugaacagucucggucagugaauuaccgaagggccauaaa	uauggcacugguagaauucacugugaacagucucggucagugaauuaccgaagggccauaa	uauggcacugguagaauucacugugaacagucucggucagugaauuaccgaagggccauaaa	uauggcacugguagaauucacugugaacagucucggucagugaauuaccgaagggccauaaa	uauggcacugguagaauucacugugaacagucucggucagugaauuaccgaagggccauaaa	uauggcacugguagaauucacugugaacagucucggucagugaauuaccgaagggccauaaa	uauggcacugguagaauucacugugaacagucucggucagugaauuaccgaagggccauaaa	uauggcacugguagaauucacugugcaaccccgcggucagugaauuaccauagggccauaaa	uauggcacugguagaauucacugugcaaccccgcggucagugaauuaccauagggccauaaa	auggcacugguagaauucacugugcaaccccgcggucagugaauuaccauagggccauaa	null	null	null	null	7:129774928..129774987:-	7:129774926..129774988:-	7:129774927..129774987:-	7:129774927..129774988:-	4:94411433..94411495:-	4:94411433..94411495:-	4:94411433..94411495:-	4:94411433..94411495:-	18:20030655..20030717:+	18:20030655..20030717:+	18:20030655..20030716:+	18:20030655..20030717:+	18:20030655..20030717:+	18:20030655..20030717:+	18:20030655..20030717:+	18:20030655..20030717:+	CM007525.1:483489..483551:-	CM007525.1:483489..483551:-	CM007525.1:483490..483550:-	null	null	null	null	ugaauuaccgaagggccaua	ugaauuaccgaagggccauaaa
31	miR-12-5p	accgauuucuccugguguucagagucuguuuuugucuagcaccauuugaaaucgguu	accgauuucuccugguguucagagucuguuuuugucuagcaccauuugaaaucgguu	accgauuucuccugguguucagagucuguuuuugucuagcaccauuugaaaucgguu	accgauuucuccugguguucagagucuguuuuugucuagcaccauuugaaaucgguu	accgauuucuccugguguucagagucuguuuuugucuagcaccauuugaaaucgguu	null	accgauuucuccugguguucagagucuguuuuugucuagcaccauuugaaaucgguua	accgauuucuccugguguucagagucuguuuuugucuagcaccauuugaaaucgguu	null	null	null	null	auuucuccugguguucagagucuguuuuugucuagcaccauuugaaaucgguu	null	null	null	ccgauuucucuugguguucagagucucaguuuuugucuagcaccauuugaaaucgguu	accgauuucucuugguguucagagucucaguuuuugucuagcaccauuugaaaucgguua	accgauuucucuugguguucagagucucaguuuuugucuagcaccauuugaaaucgguua	ccgauuucucuugguguucagagucucaguuuuugucuagcaccauuugaaaucgguu	ccgauuucucuugguguucagagucucaguuuuugucuagcaccauuugaaaucgguu	ccgauuucucuugguguucagagucucaguuuuugucuagcaccauuugaaaucgguu	null	1:207801865..207801922:-	1:207801865..207801922:-	1:207801865..207801922:-	1:207801865..207801922:-	16:77478609..77478666:+	null	16:77478609..77478667:+	16:77478609..77478666:+	null	null	null	null	9:148553017..148553070:+	null	null	null	CM007549.1:1231815..1231873:+	CM007549.1:1231814..1231874:+	CM007549.1:1231814..1231874:+	CM007549.1:1231815..1231873:+	CM007549.1:1231815..1231873:+	CM007549.1:1231815..1231873:+	null	accgauuucuccugguguuca	accgauuucuccugguguucaga
32	miR-12-3p	accgauuucuccugguguucagagucuguuuuugucuagcaccauuugaaaucgguu	accgauuucuccugguguucagagucuguuuuugucuagcaccauuugaaaucgguu	accgauuucuccugguguucagagucuguuuuugucuagcaccauuugaaaucgguu	accgauuucuccugguguucagagucuguuuuugucuagcaccauuugaaaucgguu	accgauuucuccugguguucagagucuguuuuugucuagcaccauuugaaaucgguu	null	accgauuucuccugguguucagagucuguuuuugucuagcaccauuugaaaucgguua	accgauuucuccugguguucagagucuguuuuugucuagcaccauuugaaaucgguu	null	null	null	null	auuucuccugguguucagagucuguuuuugucuagcaccauuugaaaucgguu	null	null	null	ccgauuucucuugguguucagagucucaguuuuugucuagcaccauuugaaaucgguu	accgauuucucuugguguucagagucucaguuuuugucuagcaccauuugaaaucgguua	accgauuucucuugguguucagagucucaguuuuugucuagcaccauuugaaaucgguua	ccgauuucucuugguguucagagucucaguuuuugucuagcaccauuugaaaucgguu	ccgauuucucuugguguucagagucucaguuuuugucuagcaccauuugaaaucgguu	ccgauuucucuugguguucagagucucaguuuuugucuagcaccauuugaaaucgguu	null	1:207801865..207801922:-	1:207801865..207801922:-	1:207801865..207801922:-	1:207801865..207801922:-	16:77478609..77478666:+	null	16:77478609..77478667:+	16:77478609..77478666:+	null	null	null	null	9:148553017..148553070:+	null	null	null	CM007549.1:1231815..1231873:+	CM007549.1:1231814..1231874:+	CM007549.1:1231814..1231874:+	CM007549.1:1231815..1231873:+	CM007549.1:1231815..1231873:+	CM007549.1:1231815..1231873:+	null	uagcaccauuugaaaucgguu	uagcaccauuugaaaucgguu
33	miR-13-5p	ugauauguuugauauauuagguuguuauuuaauccaacuauauaucaaacauauu	ugauauguuugauauauuagguuguuauuuaauccaacuauauaucaaacauauuccu	ugauauguuugauauauuagguuguuauuuaauccaacuauauaucaaacauauuccu	ugauauguuugauauauuagguuguuauuuaauccaacuauauaucaaacauauuccu	ugauauguuugauauauuagguuguuauuuaauccaacuauauaucaaacauauuccu	null	ugauauguuugauauauuagguuguuauuuaauccaacuauauaucaaacauauuccu	ugauauguuugauauauuagguuguuauuuaauccaacuauauaucaaacauauuccu	null	null	ugauauguuugauauauuagguuguuauuuaauccaacuauauaucaaacauauuccu	null	null	null	ugauauguuugauauauuagguuguuauuuaauccaacuauauaucaaacauauuccu	ugauauguuugauauauuagguuguuauuuaauccaacuauauaucaaacauauuccu	ugauauguuugauauauuagguuguuauuuaauccaacuauauaucaaacauauuccu	ugauauguuugauauauuagguuguuauuuaauccaacuauauaucaaacauauuccu	ugauauguuugauauauuagguuguuauuuaauccaacuauauaucaaacauauuccu	ugauauguuugauauauuagguuguuauuuaauccaacuauauaucaaacauauuccu	ugauauguuugauauauuagguuguuauuuaauccaacuauauaucaaacauauuccu	null	null	15:62823970..62824025:+	15:62823970..62824028:+	15:62823970..62824028:+	15:62823970..62824028:+	10:47321073..47321131:-	null	10:47321073..47321131:-	10:47321073..47321131:-	null	null	1:120448025..120448083:-	null	null	null	1:120448025..120448083:-	1:120448025..120448083:-	CM007534.1:2106714..2106772:-	CM007534.1:2106714..2106772:-	CM007534.1:2106714..2106772:-	CM007534.1:2106714..2106772:-	CM007534.1:2106714..2106772:-	null	null	ugauauguuugauauauuagg	ugauauguuugauauauuagg
34	miR-13-3p	ugauauguuugauauauuagguuguuauuuaauccaacuauauaucaaacauauu	ugauauguuugauauauuagguuguuauuuaauccaacuauauaucaaacauauuccu	ugauauguuugauauauuagguuguuauuuaauccaacuauauaucaaacauauuccu	ugauauguuugauauauuagguuguuauuuaauccaacuauauaucaaacauauuccu	ugauauguuugauauauuagguuguuauuuaauccaacuauauaucaaacauauuccu	null	ugauauguuugauauauuagguuguuauuuaauccaacuauauaucaaacauauuccu	ugauauguuugauauauuagguuguuauuuaauccaacuauauaucaaacauauuccu	null	null	ugauauguuugauauauuagguuguuauuuaauccaacuauauaucaaacauauuccu	null	null	null	ugauauguuugauauauuagguuguuauuuaauccaacuauauaucaaacauauuccu	ugauauguuugauauauuagguuguuauuuaauccaacuauauaucaaacauauuccu	ugauauguuugauauauuagguuguuauuuaauccaacuauauaucaaacauauuccu	ugauauguuugauauauuagguuguuauuuaauccaacuauauaucaaacauauuccu	ugauauguuugauauauuagguuguuauuuaauccaacuauauaucaaacauauuccu	ugauauguuugauauauuagguuguuauuuaauccaacuauauaucaaacauauuccu	ugauauguuugauauauuagguuguuauuuaauccaacuauauaucaaacauauuccu	null	null	15:62823970..62824025:+	15:62823970..62824028:+	15:62823970..62824028:+	15:62823970..62824028:+	10:47321073..47321131:-	null	10:47321073..47321131:-	10:47321073..47321131:-	null	null	1:120448025..120448083:-	null	null	null	1:120448025..120448083:-	1:120448025..120448083:-	CM007534.1:2106714..2106772:-	CM007534.1:2106714..2106772:-	CM007534.1:2106714..2106772:-	CM007534.1:2106714..2106772:-	CM007534.1:2106714..2106772:-	null	null	acuauauaucaaacauauu	acuauauaucaaacauauuccu
35	miR-10-5p	agccccugcccaccgcacacugcgcugccccagacccacugugcgugugacagcggcuga	agccccugcccaccgcacacugcgcugccccagacccacugugcgugugacagcggcuga	agccccugcccaccgcacacugcgcugccccagacccacugugcgugugacagcggcuga	agccccugcccaccgcacacugcgcugccccagacccacugugcgugugacagcggcuga	agccacugcccaccgcacacugcgcugcuccggacccacugugcgugugacagcggcuga	agccacugcccaccgcacacugcgcugcuccggacccacugugcgugugacagcggcuga	agccacugcccaccgcacacugcgcugcuccggacccacugugcgugugacagcggcuga	agccacugcccaccgcacacugcgcugcuccggacccacugugcgugugacagcggcuga	agccacugcccaccgcacacugcgcugcuccggacccacugugcgugugacagcggcuga	agccacugcccaccgcacacugcgcugcuccggacccacugugcgugugacagcggcuga	agccacugcccaccgcacacugcgcugcuccggacccacugugcgugugacagcggcuga	agccacugcccaccgcacacugcgcugcuccggacccacugugcgugugacagcggcuga	agccacugcccaccgcacacugcgcugcuccggacccacugugcgugugacagcggcuga	agccacugcccaccgcacacugcgcugcuccggacccacugugcgugugacagcggcuga	agccacugcccaccgcacacugcgcugcuccggacccacugugcgugugacagcggcuga	agccacugcccaccgcacacugcgcugcuccggacccacugugcgugugacagcggcuga	agccacugacuaacgcacauugugcucucggcgacuccacugugcgugugacagcggcu	agccacugacuaacgcacauugugcucucggcgacuccacugugcgugugacagcggcuaac	agccacugacuaacgcacauugugcucucggcgacuccacugugcgugugacagcggcuaacc	gagccacugacuaacgcacauugugcucucggcgacuccacugugcgugugacagcg	agccacugacuaacgcacauugugcucucggcgacuccacugugcgugugacagcggcuaa	agccacugacuaacgcacauugugcucucggcgacuccacugugcgugugacagcggcuaacc	agccacugacuaacgcacauugugcucucggcgacuccacugugcgugugacagcggcuaa	11:568111..568171:-	11:568111..568171:-	11:568111..568171:-	11:568111..568171:-	29:51025448..51025508:+	29:51025448..51025508:+	29:51025448..51025508:+	29:51025448..51025508:+	2:339082..339142:+	2:339082..339142:+	2:339082..339142:+	2:339082..339142:+	2:339082..339142:+	2:339082..339142:+	2:339082..339142:+	2:339082..339142:+	CM007529.1:17195603..17195662:+	CM007529.1:17195603..17195665:+	CM007529.1:17195603..17195666:+	CM007529.1:17195602..17195659:+	CM007529.1:17195603..17195664:+	CM007529.1:17195603..17195666:+	CM007529.1:17195603..17195664:+	agccccugcccaccgcacacugc	agccccugcccaccgcacacug
36	miR-10-3p	agccccugcccaccgcacacugcgcugccccagacccacugugcgugugacagcggcuga	agccccugcccaccgcacacugcgcugccccagacccacugugcgugugacagcggcuga	agccccugcccaccgcacacugcgcugccccagacccacugugcgugugacagcggcuga	agccccugcccaccgcacacugcgcugccccagacccacugugcgugugacagcggcuga	agccacugcccaccgcacacugcgcugcuccggacccacugugcgugugacagcggcuga	agccacugcccaccgcacacugcgcugcuccggacccacugugcgugugacagcggcuga	agccacugcccaccgcacacugcgcugcuccggacccacugugcgugugacagcggcuga	agccacugcccaccgcacacugcgcugcuccggacccacugugcgugugacagcggcuga	agccacugcccaccgcacacugcgcugcuccggacccacugugcgugugacagcggcuga	agccacugcccaccgcacacugcgcugcuccggacccacugugcgugugacagcggcuga	agccacugcccaccgcacacugcgcugcuccggacccacugugcgugugacagcggcuga	agccacugcccaccgcacacugcgcugcuccggacccacugugcgugugacagcggcuga	agccacugcccaccgcacacugcgcugcuccggacccacugugcgugugacagcggcuga	agccacugcccaccgcacacugcgcugcuccggacccacugugcgugugacagcggcuga	agccacugcccaccgcacacugcgcugcuccggacccacugugcgugugacagcggcuga	agccacugcccaccgcacacugcgcugcuccggacccacugugcgugugacagcggcuga	agccacugacuaacgcacauugugcucucggcgacuccacugugcgugugacagcggcu	agccacugacuaacgcacauugugcucucggcgacuccacugugcgugugacagcggcuaac	agccacugacuaacgcacauugugcucucggcgacuccacugugcgugugacagcggcuaacc	gagccacugacuaacgcacauugugcucucggcgacuccacugugcgugugacagcg	agccacugacuaacgcacauugugcucucggcgacuccacugugcgugugacagcggcuaa	agccacugacuaacgcacauugugcucucggcgacuccacugugcgugugacagcggcuaacc	agccacugacuaacgcacauugugcucucggcgacuccacugugcgugugacagcggcuaa	11:568111..568171:-	11:568111..568171:-	11:568111..568171:-	11:568111..568171:-	29:51025448..51025508:+	29:51025448..51025508:+	29:51025448..51025508:+	29:51025448..51025508:+	2:339082..339142:+	2:339082..339142:+	2:339082..339142:+	2:339082..339142:+	2:339082..339142:+	2:339082..339142:+	2:339082..339142:+	2:339082..339142:+	CM007529.1:17195603..17195662:+	CM007529.1:17195603..17195665:+	CM007529.1:17195603..17195666:+	CM007529.1:17195602..17195659:+	CM007529.1:17195603..17195664:+	CM007529.1:17195603..17195666:+	CM007529.1:17195603..17195664:+	cugugcgugugacagcggcuga	cugugcgugugacagcggcuga
37	miR-11-5p	cugguuucacaugguggcuuagauuuuuccaucuuuguaucuagcaccauuugaaaucagug	cugguuucacaugguggcuuagauuuuuccaucuuuguaucuagcaccauuugaaaucagug	cugguuucacaugguggcuuagauuuuuccaucuuuguaucuagcaccauuugaaaucagu	cugguuucacaugguggcuuagauuuuuccaucuuuguaucuagcaccauuugaaaucagu	agcugguuucacaugguggcuuagauuuuuccaucuuuguaucuagcaccauuugaaaucaguguu	ugguuucauauggugguuuagauuuaaauagugauugucuagcaccauuugaaaucagu	gcugguuucacaugguggcuuagauuuuuccaucuuuguaucuagcaccauuugaaaucaguguu	gcugguuucacaugguggcuuagauuuuuccaucuuuguaucuagcaccauuugaaaucaguguu	null	null	cugguuucacaugguggcuuagauuuuuccaucuuuguaucuagcaccauuugaaaucaguguu	null	gcugguuucauauggugguuuagauuuaaaaagugauugucuagcaccauuugaaaucagugu	agcugguuucauauggugguuuagauuuaaaaagugauugucuagcaccauuugaaaucaguguu	null	ugguuucauauggugguuuagauuuaaaaagugauugucuagcaccauuugaaaucagu	null	agcugguuucacaugguggcuuagauuuucccacuuuguaucuagcaccauuugaaaucaguguuc	agcugguuucacaugguggcuuagauuuucccacuuuguaucuagcaccauuugaaaucaguguu	uuucacaugguggcuuagauuuucccacuuuguaucuagcaccauuugaaauc	gcugguuucauauggugguuuagauuuaacuauucauugucuagcaccauuugaaaucagugu	null	null	1:207802451..207802513:-	1:207802451..207802513:-	1:207802452..207802513:-	1:207802452..207802513:-	16:77478040..77478106:+	4:95402704..95402763:-	16:77478041..77478106:+	16:77478041..77478106:+	null	null	9:148552447..148552511:+	null	18:19034830..19034893:+	18:19034829..19034894:+	null	18:19034832..19034891:+	null	CM007549.1:1230946..1231012:+	CM007549.1:1230946..1231011:+	CM007549.1:1230952..1231005:+	CM007525.1:3139884..3139947:+	null	null	cugguuucacaugguggcuuag	cugguuucacaugguggcuuaga
38	miR-11-3p	cugguuucacaugguggcuuagauuuuuccaucuuuguaucuagcaccauuugaaaucagug	cugguuucacaugguggcuuagauuuuuccaucuuuguaucuagcaccauuugaaaucagug	cugguuucacaugguggcuuagauuuuuccaucuuuguaucuagcaccauuugaaaucagu	cugguuucacaugguggcuuagauuuuuccaucuuuguaucuagcaccauuugaaaucagu	agcugguuucacaugguggcuuagauuuuuccaucuuuguaucuagcaccauuugaaaucaguguu	ugguuucauauggugguuuagauuuaaauagugauugucuagcaccauuugaaaucagu	gcugguuucacaugguggcuuagauuuuuccaucuuuguaucuagcaccauuugaaaucaguguu	gcugguuucacaugguggcuuagauuuuuccaucuuuguaucuagcaccauuugaaaucaguguu	null	null	cugguuucacaugguggcuuagauuuuuccaucuuuguaucuagcaccauuugaaaucaguguu	null	gcugguuucauauggugguuuagauuuaaaaagugauugucuagcaccauuugaaaucagugu	agcugguuucauauggugguuuagauuuaaaaagugauugucuagcaccauuugaaaucaguguu	null	ugguuucauauggugguuuagauuuaaaaagugauugucuagcaccauuugaaaucagu	null	agcugguuucacaugguggcuuagauuuucccacuuuguaucuagcaccauuugaaaucaguguuc	agcugguuucacaugguggcuuagauuuucccacuuuguaucuagcaccauuugaaaucaguguu	uuucacaugguggcuuagauuuucccacuuuguaucuagcaccauuugaaauc	gcugguuucauauggugguuuagauuuaacuauucauugucuagcaccauuugaaaucagugu	null	null	1:207802451..207802513:-	1:207802451..207802513:-	1:207802452..207802513:-	1:207802452..207802513:-	16:77478040..77478106:+	4:95402704..95402763:-	16:77478041..77478106:+	16:77478041..77478106:+	null	null	9:148552447..148552511:+	null	18:19034830..19034893:+	18:19034829..19034894:+	null	18:19034832..19034891:+	null	CM007549.1:1230946..1231012:+	CM007549.1:1230946..1231011:+	CM007549.1:1230952..1231005:+	CM007525.1:3139884..3139947:+	null	null	uagcaccauuugaaaucagug	uagcaccauuugaaaucagug
39	miR-41-5p	agggacuuuugggggcagauguguuuccauuccacuaucauaaugccccuaaaaauccuuau	agggacuuuugggggcagauguguuuccauuccacuaucauaaugccccuaaaaauccuua	agggacuuuugggggcagauguguuuccauuccacuaucauaaugccccuaaaaauccuuau	agggacuuuugggggcagauguguuuccauuccacuaucauaaugccccuaaaaauccuu	null	null	null	gagggacuuucaggggcagcuguguuuucugacucagucauaaugccccuaaaaauccuuau	gagggacuuucaggggcagcuguguuuucugacucagucauaaugccccuaaaaauccuuau	agggacuuucaggggcagcuguguuuucugacucagucauaaugccccuaaaaauccuuau	gagggacuuucaggggcagcuguguuuucugacucagucauaaugccccuaaaaauccuuau	gagggacuuucaggggcagcuguguuuucugacucagucauaaugccccuaaaaauccuuau	gggacuuucaggggcagcuguguuuucugacucagucauaaugccccuaaaaauccuuau	gagggacuuucaggggcagcuguguuuucugacucagucauaaugccccuaaaaauccuuau	gagggacuuucaggggcagcuguguuuucugacucagucauaaugccccuaaaaauccuuau	gagggacuuucaggggcagcuguguuuucugacucagucauaaugccccuaaaaauccuuau	gagggacuuucaggggcagcuguguuuugcuaacccagucauaaugccccuaaaaauccuuau	gagggacuuucaggggcagcuguguuuugcuaacccagucauaaugccccuaaaaauccuuau	gagggacuuucaggggcagcuguguuuugcuaacccagucauaaugccccuaaaaauccuuau	gagggacuuucaggggcagcuguguuuugcuaacccagucauaaugccccuaaaaauccuuau	gagggacuuucaggggcagcuguguuuugcuaacccagucauaaugccccuaaaaauccuuau	null	gagggacuuucaggggcagcuguguuuugcuaacccagucauaaugccccuaaaaauccuuau	16:14309299..14309361:+	16:14309299..14309360:+	16:14309299..14309361:+	16:14309299..14309359:+	null	null	null	19:18811283..18811345:-	12:45152803..45152865:-	12:45152803..45152864:-	12:45152803..45152865:-	12:45152803..45152865:-	12:45152803..45152863:-	12:45152803..45152865:-	12:45152803..45152865:-	12:45152803..45152865:-	CM007541.1:5561832..5561895:+	CM007541.1:5561832..5561895:+	CM007541.1:5561832..5561895:+	CM007541.1:5561832..5561895:+	CM007541.1:5561832..5561895:+	null	CM007541.1:5561832..5561895:+	agggacuuuugggggcagau	agggacuuuugggggcagaug
40	miR-41-3p	agggacuuuugggggcagauguguuuccauuccacuaucauaaugccccuaaaaauccuuau	agggacuuuugggggcagauguguuuccauuccacuaucauaaugccccuaaaaauccuua	agggacuuuugggggcagauguguuuccauuccacuaucauaaugccccuaaaaauccuuau	agggacuuuugggggcagauguguuuccauuccacuaucauaaugccccuaaaaauccuu	null	null	null	gagggacuuucaggggcagcuguguuuucugacucagucauaaugccccuaaaaauccuuau	gagggacuuucaggggcagcuguguuuucugacucagucauaaugccccuaaaaauccuuau	agggacuuucaggggcagcuguguuuucugacucagucauaaugccccuaaaaauccuuau	gagggacuuucaggggcagcuguguuuucugacucagucauaaugccccuaaaaauccuuau	gagggacuuucaggggcagcuguguuuucugacucagucauaaugccccuaaaaauccuuau	gggacuuucaggggcagcuguguuuucugacucagucauaaugccccuaaaaauccuuau	gagggacuuucaggggcagcuguguuuucugacucagucauaaugccccuaaaaauccuuau	gagggacuuucaggggcagcuguguuuucugacucagucauaaugccccuaaaaauccuuau	gagggacuuucaggggcagcuguguuuucugacucagucauaaugccccuaaaaauccuuau	gagggacuuucaggggcagcuguguuuugcuaacccagucauaaugccccuaaaaauccuuau	gagggacuuucaggggcagcuguguuuugcuaacccagucauaaugccccuaaaaauccuuau	gagggacuuucaggggcagcuguguuuugcuaacccagucauaaugccccuaaaaauccuuau	gagggacuuucaggggcagcuguguuuugcuaacccagucauaaugccccuaaaaauccuuau	gagggacuuucaggggcagcuguguuuugcuaacccagucauaaugccccuaaaaauccuuau	null	gagggacuuucaggggcagcuguguuuugcuaacccagucauaaugccccuaaaaauccuuau	16:14309299..14309361:+	16:14309299..14309360:+	16:14309299..14309361:+	16:14309299..14309359:+	null	null	null	19:18811283..18811345:-	12:45152803..45152865:-	12:45152803..45152864:-	12:45152803..45152865:-	12:45152803..45152865:-	12:45152803..45152863:-	12:45152803..45152865:-	12:45152803..45152865:-	12:45152803..45152865:-	CM007541.1:5561832..5561895:+	CM007541.1:5561832..5561895:+	CM007541.1:5561832..5561895:+	CM007541.1:5561832..5561895:+	CM007541.1:5561832..5561895:+	null	CM007541.1:5561832..5561895:+	uaaugccccuaaaaauccuuau	uaaugccccuaaaaauccuua
41	miR-40-5p	null	uaucaauauugucucugcuguguaaauaguucugaguagugcaauauugcuuauagg	uaucaauauugucucugcuguguaaauaguucugaguagugcaauauugcuuauagg	acccuaucaauauugucucugcuguguaaauaguucugaguagugcaauauugcuuauagggu	null	uagugcaauauugcuuauaggguuuugguguuugggaagaacaaugggcauguugcagaaaca	null	acccuaucgauauugucucugcuguguaaauagcucugaguagugcaauauugcuuauagggu	uagugcaauauugcuuauaggguuuugguguuugggaagaacuaugggcaaguugcagauacu	uagugcaauauugcuuauaggguuuugguguuugggaagaacuaugggcaaguugcagauacu	uagugcaauauugcuuauaggguuuugguguuugggaagaacuaugggcaaguugcagauacu	uagugcaauauugcuuauaggguuuugguguuugggaagaacuaugggcaaguugcagauacu	uagugcaauauugcuuauaggguuuugguguuugggaagaacuaugggcaaguugcagauacu	uagugcaauauugcuuauaggguuuugguguuugggaagaacuaugggcaaguugcagauacu	uagugcaauauugcuuauaggguuuugguguuugggaagaacuaugggcaaguugcagauacu	uagugcaauauugcuuauaggguuuugguguuugggaagaacuaugggcaaguugcagauacu	cccuaucaauauugccucugcuuuugugaucaggguaguagugcaauauugcuuauaggguc	acccuaucaauauugccucugcuuuugugaucaggguaguagugcaauauugcuuauagggu	acccuaucaauauugccucugcuuuugugaucaggguaguagugcaauauugcuuauagggucu	acccuaucaauauugccucugcuuuugugaucaggguaguagugcaauauugcuuauagggucu	acccuaucaauauugccucugcuuuugugaucaggguaguagugcaauauugcuuauagggucu	acccuaucaauauugccucugcuuuugugaucaggguaguagugcaauauugcuuauagggucu	cccuaucaauauugccucugcuuuugugaucaggguaguagugcaauauugcuuauaggguc	null	17:59137788..59137845:-	17:59137788..59137845:-	17:59137786..59137849:-	null	19:10339833..10339896:-	null	19:10339873..10339936:-	12:37088131..37088194:+	12:37088131..37088194:+	12:37088131..37088194:+	12:37088131..37088194:+	12:37088131..37088194:+	12:37088131..37088194:+	12:37088131..37088194:+	12:37088131..37088194:+	CM007539.1:497731..497793:-	CM007539.1:497732..497794:-	CM007539.1:497730..497794:-	CM007539.1:497730..497794:-	CM007539.1:497730..497794:-	CM007539.1:497730..497794:-	CM007539.1:497731..497793:-	null	uaucaauauugucucugc
42	miR-40-3p	null	uaucaauauugucucugcuguguaaauaguucugaguagugcaauauugcuuauagg	uaucaauauugucucugcuguguaaauaguucugaguagugcaauauugcuuauagg	acccuaucaauauugucucugcuguguaaauaguucugaguagugcaauauugcuuauagggu	null	uagugcaauauugcuuauaggguuuugguguuugggaagaacaaugggcauguugcagaaaca	null	acccuaucgauauugucucugcuguguaaauagcucugaguagugcaauauugcuuauagggu	uagugcaauauugcuuauaggguuuugguguuugggaagaacuaugggcaaguugcagauacu	uagugcaauauugcuuauaggguuuugguguuugggaagaacuaugggcaaguugcagauacu	uagugcaauauugcuuauaggguuuugguguuugggaagaacuaugggcaaguugcagauacu	uagugcaauauugcuuauaggguuuugguguuugggaagaacuaugggcaaguugcagauacu	uagugcaauauugcuuauaggguuuugguguuugggaagaacuaugggcaaguugcagauacu	uagugcaauauugcuuauaggguuuugguguuugggaagaacuaugggcaaguugcagauacu	uagugcaauauugcuuauaggguuuugguguuugggaagaacuaugggcaaguugcagauacu	uagugcaauauugcuuauaggguuuugguguuugggaagaacuaugggcaaguugcagauacu	cccuaucaauauugccucugcuuuugugaucaggguaguagugcaauauugcuuauaggguc	acccuaucaauauugccucugcuuuugugaucaggguaguagugcaauauugcuuauagggu	acccuaucaauauugccucugcuuuugugaucaggguaguagugcaauauugcuuauagggucu	acccuaucaauauugccucugcuuuugugaucaggguaguagugcaauauugcuuauagggucu	acccuaucaauauugccucugcuuuugugaucaggguaguagugcaauauugcuuauagggucu	acccuaucaauauugccucugcuuuugugaucaggguaguagugcaauauugcuuauagggucu	cccuaucaauauugccucugcuuuugugaucaggguaguagugcaauauugcuuauaggguc	null	17:59137788..59137845:-	17:59137788..59137845:-	17:59137786..59137849:-	null	19:10339833..10339896:-	null	19:10339873..10339936:-	12:37088131..37088194:+	12:37088131..37088194:+	12:37088131..37088194:+	12:37088131..37088194:+	12:37088131..37088194:+	12:37088131..37088194:+	12:37088131..37088194:+	12:37088131..37088194:+	CM007539.1:497731..497793:-	CM007539.1:497732..497794:-	CM007539.1:497730..497794:-	CM007539.1:497730..497794:-	CM007539.1:497730..497794:-	CM007539.1:497730..497794:-	CM007539.1:497731..497793:-	null	uagugcaauauugcuuauagg
43	miR-29-5p	agcuucuuuacaguguugccuuguggcauggaguucaagcagcauuguacagggcuau	agcuucuuuacaguguugccuuguggcauggaguucaagcagcauuguacagggcuau	agcuucuuuacaguguugccuuguggcauggaguucaagcagcauuguacagggcuau	agcuucuuuacaguguugccuuguggcauggaguucaagcagcauuguacagggcu	agcuucuuuacaguguugccuuguggcauggaguucaagcagcauuguacagggcuau	agcuucuuuacaguguugccuuguggcauggaguucaagcagcauuguacagggcuau	agcuucuuuacaguguugccuuguggcauggaguucaagcagcauuguacagggcuau	agcuucuuuacaguguugccuuguggcauggaguucaagcagcauuguacagggcuau	cagcuucuuuacaguguugccuuguggcauggaguucaagcagcauuguacagggcuauc	agcuucuuuacaguguugccuuguggcauggaguucaagcagcauuguacagggcuau	agcuucuuuacaguguugccuuguggcauggaguucaagcagcauuguacagggcuau	uucuuuacaguguugccuuguggcauggaguucaagcagcauuguacagggc	uucuuuacaguguugccuuguggcauggaguucaagcagcauuguacagggc	uucuuuacaguguugccuuguggcauggaguucaagcagcauuguacagggc	null	null	uucuuuacaguguugccuuguggcauggaguucaagcagcauuguacagggc	uucuuuacaguguugccuuguggcauggaguucaagcagcauuguacagggc	cagcuucuuuacaguguugccuuguggcauggaguucaagcagcauuguacagggcuauc	uucuuuacaguguugccuuguggcauggaguucaagcagcauuguacagggc	agcuucuuuacaguguugccuuguggcauggaguucaagcagcauuguacagggcuau	uucuuuacaguguugccuuguggcauggaguucaagcagcauuguacagggc	cagcauuguacagggcuaucaaagcauggagaguggcagca	10:89592757..89592815:-	10:89592757..89592815:-	10:89592757..89592815:-	10:89592759..89592815:-	26:11288004..11288062:-	26:11288004..11288062:-	26:11288004..11288062:-	26:11288004..11288062:-	14:110407108..110407168:-	14:110407109..110407167:-	14:110407109..110407167:-	14:110407112..110407164:-	14:110407112..110407164:-	14:110407112..110407164:-	null	null	CM007531.1:14728617..14728669:-	CM007531.1:14728617..14728669:-	CM007531.1:14728613..14728673:-	CM007531.1:14728617..14728669:-	CM007531.1:14728614..14728672:-	CM007531.1:14728617..14728669:-	CM007531.1:14728592..14728633:-	agcuucuuuacaguguugccuugu	agcuucuuuacaguguugccuug
44	miR-29-3p	agcuucuuuacaguguugccuuguggcauggaguucaagcagcauuguacagggcuau	agcuucuuuacaguguugccuuguggcauggaguucaagcagcauuguacagggcuau	agcuucuuuacaguguugccuuguggcauggaguucaagcagcauuguacagggcuau	agcuucuuuacaguguugccuuguggcauggaguucaagcagcauuguacagggcu	agcuucuuuacaguguugccuuguggcauggaguucaagcagcauuguacagggcuau	agcuucuuuacaguguugccuuguggcauggaguucaagcagcauuguacagggcuau	agcuucuuuacaguguugccuuguggcauggaguucaagcagcauuguacagggcuau	agcuucuuuacaguguugccuuguggcauggaguucaagcagcauuguacagggcuau	cagcuucuuuacaguguugccuuguggcauggaguucaagcagcauuguacagggcuauc	agcuucuuuacaguguugccuuguggcauggaguucaagcagcauuguacagggcuau	agcuucuuuacaguguugccuuguggcauggaguucaagcagcauuguacagggcuau	uucuuuacaguguugccuuguggcauggaguucaagcagcauuguacagggc	uucuuuacaguguugccuuguggcauggaguucaagcagcauuguacagggc	uucuuuacaguguugccuuguggcauggaguucaagcagcauuguacagggc	null	null	uucuuuacaguguugccuuguggcauggaguucaagcagcauuguacagggc	uucuuuacaguguugccuuguggcauggaguucaagcagcauuguacagggc	cagcuucuuuacaguguugccuuguggcauggaguucaagcagcauuguacagggcuauc	uucuuuacaguguugccuuguggcauggaguucaagcagcauuguacagggc	agcuucuuuacaguguugccuuguggcauggaguucaagcagcauuguacagggcuau	uucuuuacaguguugccuuguggcauggaguucaagcagcauuguacagggc	cagcauuguacagggcuaucaaagcauggagaguggcagca	10:89592757..89592815:-	10:89592757..89592815:-	10:89592757..89592815:-	10:89592759..89592815:-	26:11288004..11288062:-	26:11288004..11288062:-	26:11288004..11288062:-	26:11288004..11288062:-	14:110407108..110407168:-	14:110407109..110407167:-	14:110407109..110407167:-	14:110407112..110407164:-	14:110407112..110407164:-	14:110407112..110407164:-	null	null	CM007531.1:14728617..14728669:-	CM007531.1:14728617..14728669:-	CM007531.1:14728613..14728673:-	CM007531.1:14728617..14728669:-	CM007531.1:14728614..14728672:-	CM007531.1:14728617..14728669:-	CM007531.1:14728592..14728633:-	agcagcauuguacagggcuau	agcagcauuguacagggcuau
45	miR-28-5p	ucgguuaucaugguaccgaugcuguauaucugaaagguacaguacugugauaacugaag	ucgguuaucaugguaccgaugcuguauaucugaaagguacaguacugugauaacugaag	aucaugguaccgaugcuguauaucugaaagguacaguacugugauaacugaag	ucgguuaucaugguaccgaugcuguauaucugaaagguacaguacugugauaacugaag	cgguuaucaugguaccgaugcuguauaucugaaagguacaguacugugauaacugaa	ucgguuaucaugguaccgaugcuguauaucugaaagguacaguacugugauaacugaag	ucgguuaucaugguaccgaugcuguauaucugaaagguacaguacugugauaacugaag	ucgguuaucaugguaccgaugcuguauaucugaaagguacaguacugugauaacugaag	null	null	ucgguuaucaugguaccgaugcuguauaucugaaagguacaguacugugauaacugaag	null	ucgguuaucaugguaccgaugcuguauaucugaaagguacaguacugugauaacugaag	null	ucgguuaucaugguaccgaugcuguauaucugaaagguacaguacugugauaacugaag	null	gguuaucaugguaccggugcuguauacgugaaagguacaguacugugauaacuga	ucaguuaucacagugcugaugcugucucuuguaaagguacaguacugugauaacuga	gguuaucaugguaccggugcuguauacgugaaagguacaguacugugauaacuga	ucaguuaucacagugcugaugcugucucuuguaaagguacaguacugugauaacuga	aguuaucacagugcugaugcugucucuuguaaagguacaguacugugauaacuga	cgguuaucaugguaccggugcuguauacgugaaagguacaguacugugauaacugaa	ucgguuaucaugguaccggugcuguauacgugaaagguacaguacugugauaacugaag	9:4850307..4850366:+	9:4850307..4850366:+	9:4850313..4850366:+	9:4850307..4850366:+	8:39940841..39940898:-	8:39940840..39940899:-	8:39940840..39940899:-	8:39940840..39940899:-	null	null	1:242988433..242988492:-	null	1:242988433..242988492:-	null	1:242988433..242988492:-	null	CM007524.1:31108077..31108132:+	CM007532.1:19712040..19712097:-	CM007524.1:31108077..31108132:+	CM007532.1:19712040..19712097:-	CM007532.1:19712040..19712095:-	CM007524.1:31108076..31108133:+	CM007524.1:31108075..31108134:+	ucgguuaucaugguaccgaug	ucgguuaucaugguaccgaugcu
46	miR-28-3p	ucgguuaucaugguaccgaugcuguauaucugaaagguacaguacugugauaacugaag	ucgguuaucaugguaccgaugcuguauaucugaaagguacaguacugugauaacugaag	aucaugguaccgaugcuguauaucugaaagguacaguacugugauaacugaag	ucgguuaucaugguaccgaugcuguauaucugaaagguacaguacugugauaacugaag	cgguuaucaugguaccgaugcuguauaucugaaagguacaguacugugauaacugaa	ucgguuaucaugguaccgaugcuguauaucugaaagguacaguacugugauaacugaag	ucgguuaucaugguaccgaugcuguauaucugaaagguacaguacugugauaacugaag	ucgguuaucaugguaccgaugcuguauaucugaaagguacaguacugugauaacugaag	null	null	ucgguuaucaugguaccgaugcuguauaucugaaagguacaguacugugauaacugaag	null	ucgguuaucaugguaccgaugcuguauaucugaaagguacaguacugugauaacugaag	null	ucgguuaucaugguaccgaugcuguauaucugaaagguacaguacugugauaacugaag	null	gguuaucaugguaccggugcuguauacgugaaagguacaguacugugauaacuga	ucaguuaucacagugcugaugcugucucuuguaaagguacaguacugugauaacuga	gguuaucaugguaccggugcuguauacgugaaagguacaguacugugauaacuga	ucaguuaucacagugcugaugcugucucuuguaaagguacaguacugugauaacuga	aguuaucacagugcugaugcugucucuuguaaagguacaguacugugauaacuga	cgguuaucaugguaccggugcuguauacgugaaagguacaguacugugauaacugaa	ucgguuaucaugguaccggugcuguauacgugaaagguacaguacugugauaacugaag	9:4850307..4850366:+	9:4850307..4850366:+	9:4850313..4850366:+	9:4850307..4850366:+	8:39940841..39940898:-	8:39940840..39940899:-	8:39940840..39940899:-	8:39940840..39940899:-	null	null	1:242988433..242988492:-	null	1:242988433..242988492:-	null	1:242988433..242988492:-	null	CM007524.1:31108077..31108132:+	CM007532.1:19712040..19712097:-	CM007524.1:31108077..31108132:+	CM007532.1:19712040..19712097:-	CM007532.1:19712040..19712095:-	CM007524.1:31108076..31108133:+	CM007524.1:31108075..31108134:+	uacaguacugugauaacugaag	uacaguacugugauaacugaag
47	miR-23-5p	aaaguucugagacacuccgacucugaguaugauagaagucagugcacuacagaacuuugu	aaaguucugagacacuccgacucugaguaugauagaagucagugcacuacagaacuuugu	aaaguucugagacacuccgacucugaguaugauagaagucagugcacuacagaacuuugu	aaaguucugagacacuccgacucugaguaugauagaagucagugcacuacagaacuuugu	aaaguucugagacacuccgacucugaauaugauagaagucagugcacuacagaacuuugu	aaaguucugagacacuccgacucugaauaugauagaagucagugcacuacagaacuuugu	aaaguucugagacacuccgacucugaauaugauagaagucagugcacuacagaacuuugu	aaaguucugagacacuccgacucugaauaugauagaagucagugcacuacagaacuuugu	aaaguucugagacacuccgacucugaauaugauagaagucagugcacuacagaacuuugu	aaaguucugagacacuccgacucugaauaugauagaagucagugcacuacagaacuuugu	aaaguucugagacacuccgacucugaauaugauagaagucagugcacuacagaacuuugu	aaaguucugagacacuccgacucugaauaugauagaagucagugcacuacagaacuuugu	aaaguucugagacacuccgacucugaauaugauagaagucagugcacuacagaacuuugu	aaaguucugagacacuccgacucugaauaugauagaagucagugcacuacagaacuuugu	aaaguucugagacacuccgacucugaauaugauagaagucagugcacuacagaacuuugu	aaaguucugagacacuccgacucugaauaugauagaagucagugcacuacagaacuuugu	aaaguucugugacacuccgacucuggguacgauagcagucagugcacuacagaacuuugu	aaaguucugugacacuccgacucuggguacgauagcagucagugcacuacagaacuuugu	aaaguucugugacacuccgacucuggguacgauagcagucagugcacuacagaacuuugu	aaaguucugugacacuccgacucuggguacgauagcagucagugcacuacagaacuuugu	aaaguucugugacacuccgacucuggguacgauagcagucagugcacuacagaacuuugu	aaaguucugugacacuccgacucuggguacgauagcagucagugcacuacagaacuuugu	aaaguucugugacacuccgacucuggguacgauagcagucagugcacuacagaacuuugu	7:25949921..25949981:-	7:25949921..25949981:-	7:25949921..25949981:-	7:25949921..25949981:-	4:70414255..70414315:+	4:70414255..70414315:+	4:70414255..70414315:+	4:70414255..70414315:+	JH118567.1:80927..80987:+	18:51216039..51216099:+	JH118567.1:80927..80987:+	18:51216039..51216099:+	JH118567.1:80927..80987:+	18:51216039..51216099:+	18:51216039..51216099:+	18:51216039..51216099:+	KV877994.1:5020939..5020999:+	KV877994.1:5020939..5020999:+	KV877994.1:5020939..5020999:+	KV877994.1:5020939..5020999:+	KV877994.1:5020939..5020999:+	KV877994.1:5020939..5020999:+	KV877994.1:5020939..5020999:+	aaaguucugagacacuccga	aaaguucugagacacuccgacu
48	miR-23-3p	aaaguucugagacacuccgacucugaguaugauagaagucagugcacuacagaacuuugu	aaaguucugagacacuccgacucugaguaugauagaagucagugcacuacagaacuuugu	aaaguucugagacacuccgacucugaguaugauagaagucagugcacuacagaacuuugu	aaaguucugagacacuccgacucugaguaugauagaagucagugcacuacagaacuuugu	aaaguucugagacacuccgacucugaauaugauagaagucagugcacuacagaacuuugu	aaaguucugagacacuccgacucugaauaugauagaagucagugcacuacagaacuuugu	aaaguucugagacacuccgacucugaauaugauagaagucagugcacuacagaacuuugu	aaaguucugagacacuccgacucugaauaugauagaagucagugcacuacagaacuuugu	aaaguucugagacacuccgacucugaauaugauagaagucagugcacuacagaacuuugu	aaaguucugagacacuccgacucugaauaugauagaagucagugcacuacagaacuuugu	aaaguucugagacacuccgacucugaauaugauagaagucagugcacuacagaacuuugu	aaaguucugagacacuccgacucugaauaugauagaagucagugcacuacagaacuuugu	aaaguucugagacacuccgacucugaauaugauagaagucagugcacuacagaacuuugu	aaaguucugagacacuccgacucugaauaugauagaagucagugcacuacagaacuuugu	aaaguucugagacacuccgacucugaauaugauagaagucagugcacuacagaacuuugu	aaaguucugagacacuccgacucugaauaugauagaagucagugcacuacagaacuuugu	aaaguucugugacacuccgacucuggguacgauagcagucagugcacuacagaacuuugu	aaaguucugugacacuccgacucuggguacgauagcagucagugcacuacagaacuuugu	aaaguucugugacacuccgacucuggguacgauagcagucagugcacuacagaacuuugu	aaaguucugugacacuccgacucuggguacgauagcagucagugcacuacagaacuuugu	aaaguucugugacacuccgacucuggguacgauagcagucagugcacuacagaacuuugu	aaaguucugugacacuccgacucuggguacgauagcagucagugcacuacagaacuuugu	aaaguucugugacacuccgacucuggguacgauagcagucagugcacuacagaacuuugu	7:25949921..25949981:-	7:25949921..25949981:-	7:25949921..25949981:-	7:25949921..25949981:-	4:70414255..70414315:+	4:70414255..70414315:+	4:70414255..70414315:+	4:70414255..70414315:+	JH118567.1:80927..80987:+	18:51216039..51216099:+	JH118567.1:80927..80987:+	18:51216039..51216099:+	JH118567.1:80927..80987:+	18:51216039..51216099:+	18:51216039..51216099:+	18:51216039..51216099:+	KV877994.1:5020939..5020999:+	KV877994.1:5020939..5020999:+	KV877994.1:5020939..5020999:+	KV877994.1:5020939..5020999:+	KV877994.1:5020939..5020999:+	KV877994.1:5020939..5020999:+	KV877994.1:5020939..5020999:+	ucagugcacuacagaacuuugu	ucagugcacuacagaacuuugu
49	miR-22-5p	uagcagcacaucaugguuuacaugcuacagucaagaugcgaaucauuauuugcugcucu	uagcagcacaucaugguuuacaugcuacagucaagaugcgaaucauuauuugcugcucua	uagcagcacaucaugguuuacaugcuacagucaagaugcgaaucauuauuugcugcucu	uagcagcacaucaugguuuacaugcuacagucaagaugcgaaucauuauuugcugcucu	uagcagcacaucaugguuuacauacuacagucaagaugcgaaucauuauuugcugcucu	uagcagcacaucaugguuuacauacuacagucaagaugcgaaucauuauuugcugcucua	null	uagcagcacaucaugguuuacauacuacagucaagaugcgaaucauuauuugcugcucuag	uagcagcacaucaugguuuacauacuacaaucaagaugcgaaucauuauuugcugcucua	uagcagcacaucaugguuuacauacuacaaucaagaugcgaaucauuauuugcugcucu	uagcagcacaucaugguuuacauacuacaaucaagaugcgaaucauuauuugcugcucu	uagcagcacaucaugguuuacauacuacaaucaagaugcgaaucauuauuugcugcucu	uagcagcacaucaugguuuacauacuacaaucaagaugcgaaucauuauuugcugcucu	uagcagcacaucaugguuuacauacuacaaucaagaugcgaaucauuauuugcugcucua	uagcagcacaucaugguuuacauacuacaaucaagaugcgaaucauuauuugcugcucua	uagcagcacaucaugguuuacauacuacaaucaagaugcgaaucauuauuugcugcucu	uagcagcacaucaugguuugcaugcucuaauaaagaugcgaaucauuauuugcugcuu	uagcagcacaucaugguuugcaugcucuaauaaagaugcgaaucauuauuugcugcuuua	uagcagcacaucaugguuugcaugcucuaauaaagaugcgaaucauuauuugcugcuuua	uagcagcacaucaugguuugcaugcucuaauaaagaugcgaaucauuauuugcugcuuua	uagcagcacaucaugguuugcaugcucuaauaaagaugcgaaucauuauuugcugcuuua	null	null	3:160404606..160404665:+	3:160404606..160404666:+	3:160404606..160404665:+	3:160404606..160404665:+	1:107923398..107923457:-	1:107923397..107923457:-	null	1:107923396..107923457:-	13:108388151..108388211:+	13:108388151..108388210:+	13:108388151..108388210:+	13:108388151..108388210:+	13:108388151..108388210:+	13:108388151..108388211:+	13:108388151..108388211:+	13:108388151..108388210:+	CM007533.1:1964614..1964672:+	CM007533.1:1964614..1964674:+	CM007533.1:1964614..1964674:+	CM007533.1:1964614..1964674:+	CM007533.1:1964614..1964674:+	null	null	uagcagcacaucaugguuuaca	uagcagcacaucaugguuuaca
50	miR-22-3p	uagcagcacaucaugguuuacaugcuacagucaagaugcgaaucauuauuugcugcucu	uagcagcacaucaugguuuacaugcuacagucaagaugcgaaucauuauuugcugcucua	uagcagcacaucaugguuuacaugcuacagucaagaugcgaaucauuauuugcugcucu	uagcagcacaucaugguuuacaugcuacagucaagaugcgaaucauuauuugcugcucu	uagcagcacaucaugguuuacauacuacagucaagaugcgaaucauuauuugcugcucu	uagcagcacaucaugguuuacauacuacagucaagaugcgaaucauuauuugcugcucua	null	uagcagcacaucaugguuuacauacuacagucaagaugcgaaucauuauuugcugcucuag	uagcagcacaucaugguuuacauacuacaaucaagaugcgaaucauuauuugcugcucua	uagcagcacaucaugguuuacauacuacaaucaagaugcgaaucauuauuugcugcucu	uagcagcacaucaugguuuacauacuacaaucaagaugcgaaucauuauuugcugcucu	uagcagcacaucaugguuuacauacuacaaucaagaugcgaaucauuauuugcugcucu	uagcagcacaucaugguuuacauacuacaaucaagaugcgaaucauuauuugcugcucu	uagcagcacaucaugguuuacauacuacaaucaagaugcgaaucauuauuugcugcucua	uagcagcacaucaugguuuacauacuacaaucaagaugcgaaucauuauuugcugcucua	uagcagcacaucaugguuuacauacuacaaucaagaugcgaaucauuauuugcugcucu	uagcagcacaucaugguuugcaugcucuaauaaagaugcgaaucauuauuugcugcuu	uagcagcacaucaugguuugcaugcucuaauaaagaugcgaaucauuauuugcugcuuua	uagcagcacaucaugguuugcaugcucuaauaaagaugcgaaucauuauuugcugcuuua	uagcagcacaucaugguuugcaugcucuaauaaagaugcgaaucauuauuugcugcuuua	uagcagcacaucaugguuugcaugcucuaauaaagaugcgaaucauuauuugcugcuuua	null	null	3:160404606..160404665:+	3:160404606..160404666:+	3:160404606..160404665:+	3:160404606..160404665:+	1:107923398..107923457:-	1:107923397..107923457:-	null	1:107923396..107923457:-	13:108388151..108388211:+	13:108388151..108388210:+	13:108388151..108388210:+	13:108388151..108388210:+	13:108388151..108388210:+	13:108388151..108388211:+	13:108388151..108388211:+	13:108388151..108388210:+	CM007533.1:1964614..1964672:+	CM007533.1:1964614..1964674:+	CM007533.1:1964614..1964674:+	CM007533.1:1964614..1964674:+	CM007533.1:1964614..1964674:+	null	null	cgaaucauuauuugcugcucu	cgaaucauuauuugcugcucua
51	miR-21-5p	uagcagcacauaaugguuuguggauuuugaaaaggugcaggccauauugugcugccu	uagcagcacauaaugguuuguggauuuugaaaaggugcaggccauauugugcugccu	uagcagcacauaaugguuuguggauuuugaaaaggugcaggccauauugugcugccuca	uagcagcacauaaugguuuguggauuuugaaaaggugcaggccauauugugcugccuca	null	uagcagcacauaaugguuuguggauuuugaaaaggugcaggccauauugugcugccuca	uagcagcacauaaugguuuguggauuuugaaaaggugcaggccauauugugcugccuca	uagcagcacauaaugguuuguggauuuugaaaaggugcaggccauauugugcugccuca	uaaaguagcagcacauaaugguuuguggauuuugaaaaggugcaggccauauugugcugccucaaaaau	null	uagcagcacauaaugguuuguggauuuugaaaaggugcaggccauauugugcugccuca	null	null	null	null	null	uagcagcacauaaugguuuguggguuuugaaaaggugcaggccauauugugcugccuca	uagcagcacauaaugguuuguggguuuugaaaaggugcaggccauauugugcugccuca	uagcagcacauaaugguuuguggguuuugaaaaggugcaggccauauugugcugccuca	uagcagcacauaaugguuuguggguuuugaaaaggugcaggccauauugugcugccuca	uagcagcacauaaugguuuguggguuuugaaaaggugcaggccauauugugcugccuca	uagcagcacauaaugguuuguggguuuugaaaaggugcaggccauauugugcugccuca	uagcagcacauaaugguuuguggguuuugaaaaggugcaggccauauugugcugccuca	13:50049131..50049188:-	13:50049131..50049188:-	13:50049129..50049188:-	13:50049129..50049188:-	null	12:19596356..19596415:-	12:19596356..19596415:-	12:19596356..19596415:-	JH118724.1:70419..70488:+	null	JH118724.1:70424..70483:+	null	null	null	null	null	CM007525.1:174158674..174158733:-	CM007525.1:174158674..174158733:-	CM007525.1:174158674..174158733:-	CM007525.1:174158674..174158733:-	CM007525.1:174158674..174158733:-	CM007525.1:174158674..174158733:-	CM007525.1:174158674..174158733:-	uagcagcacauaaugguuugu	uagcagcacauaaugguuug
52	miR-21-3p	uagcagcacauaaugguuuguggauuuugaaaaggugcaggccauauugugcugccu	uagcagcacauaaugguuuguggauuuugaaaaggugcaggccauauugugcugccu	uagcagcacauaaugguuuguggauuuugaaaaggugcaggccauauugugcugccuca	uagcagcacauaaugguuuguggauuuugaaaaggugcaggccauauugugcugccuca	null	uagcagcacauaaugguuuguggauuuugaaaaggugcaggccauauugugcugccuca	uagcagcacauaaugguuuguggauuuugaaaaggugcaggccauauugugcugccuca	uagcagcacauaaugguuuguggauuuugaaaaggugcaggccauauugugcugccuca	uaaaguagcagcacauaaugguuuguggauuuugaaaaggugcaggccauauugugcugccucaaaaau	null	uagcagcacauaaugguuuguggauuuugaaaaggugcaggccauauugugcugccuca	null	null	null	null	null	uagcagcacauaaugguuuguggguuuugaaaaggugcaggccauauugugcugccuca	uagcagcacauaaugguuuguggguuuugaaaaggugcaggccauauugugcugccuca	uagcagcacauaaugguuuguggguuuugaaaaggugcaggccauauugugcugccuca	uagcagcacauaaugguuuguggguuuugaaaaggugcaggccauauugugcugccuca	uagcagcacauaaugguuuguggguuuugaaaaggugcaggccauauugugcugccuca	uagcagcacauaaugguuuguggguuuugaaaaggugcaggccauauugugcugccuca	uagcagcacauaaugguuuguggguuuugaaaaggugcaggccauauugugcugccuca	13:50049131..50049188:-	13:50049131..50049188:-	13:50049129..50049188:-	13:50049129..50049188:-	null	12:19596356..19596415:-	12:19596356..19596415:-	12:19596356..19596415:-	JH118724.1:70419..70488:+	null	JH118724.1:70424..70483:+	null	null	null	null	null	CM007525.1:174158674..174158733:-	CM007525.1:174158674..174158733:-	CM007525.1:174158674..174158733:-	CM007525.1:174158674..174158733:-	CM007525.1:174158674..174158733:-	CM007525.1:174158674..174158733:-	CM007525.1:174158674..174158733:-	caggccauauugugcugccu	caggccauauugugcugccu
53	miR-20-5p	uaaggugcaucuagugcaguuagugaagcagcuuagaaucuacugcccuaaaugccccuucuggc	null	null	null	null	null	null	uaaggugcaucuagugcaguuagugaagcagcucagaaucuacugcccuaaaugcuccuucugg	null	uuaaggugcaucuagugcaguuagugaagcagcuuagaaucuacugcccuaaaugccccuucugg	aaggugcaucuagugcaguuagugaagcagcuuagaaucuacugcccuaaaugccccuucu	null	cucauaaugugucucuuguguuaaggugcaucuagugcagu	null	null	uuaaggugcaucuagugcaguuagugaagcagcuuagaaucuacugcccuaaaugccccuucuggca	uaaggugcaucuagugcaguuagugaaguagcguagaaucuacugcccuaaaugcuccuucugg	uaaggugcaucuagugcaguuagugaaguagcguagaaucuacugcccuaaaugcuccuucugg	uaaggugcaucuagugcaguuagugaaguagcguagaaucuacugcccuaaaugcuccuucuggc	uaaggugcaucuagugcaguuagugaaguagcguagaaucuacugcccuaaaugcuccuucuggc	uaaggugcaucuagugcaguuagugaaguagcguagaaucuacugcccuaaaugcuccuucuggc	null	null	X:134170041..134170106:-	null	null	null	null	null	null	X:17918371..17918435:-	null	X:126200027..126200092:-	X:126200029..126200090:-	null	X:126200071..126200112:-	null	null	X:126200025..126200092:-	CM007523.1:13759250..13759314:-	CM007523.1:13759250..13759314:-	CM007523.1:13759249..13759314:-	CM007523.1:13759249..13759314:-	CM007523.1:13759249..13759314:-	null	null	uaaggugcaucuagugcag	null
54	miR-20-3p	uaaggugcaucuagugcaguuagugaagcagcuuagaaucuacugcccuaaaugccccuucuggc	null	null	null	null	null	null	uaaggugcaucuagugcaguuagugaagcagcucagaaucuacugcccuaaaugcuccuucugg	null	uuaaggugcaucuagugcaguuagugaagcagcuuagaaucuacugcccuaaaugccccuucugg	aaggugcaucuagugcaguuagugaagcagcuuagaaucuacugcccuaaaugccccuucu	null	cucauaaugugucucuuguguuaaggugcaucuagugcagu	null	null	uuaaggugcaucuagugcaguuagugaagcagcuuagaaucuacugcccuaaaugccccuucuggca	uaaggugcaucuagugcaguuagugaaguagcguagaaucuacugcccuaaaugcuccuucugg	uaaggugcaucuagugcaguuagugaaguagcguagaaucuacugcccuaaaugcuccuucugg	uaaggugcaucuagugcaguuagugaaguagcguagaaucuacugcccuaaaugcuccuucuggc	uaaggugcaucuagugcaguuagugaaguagcguagaaucuacugcccuaaaugcuccuucuggc	uaaggugcaucuagugcaguuagugaaguagcguagaaucuacugcccuaaaugcuccuucuggc	null	null	X:134170041..134170106:-	null	null	null	null	null	null	X:17918371..17918435:-	null	X:126200027..126200092:-	X:126200029..126200090:-	null	X:126200071..126200112:-	null	null	X:126200025..126200092:-	CM007523.1:13759250..13759314:-	CM007523.1:13759250..13759314:-	CM007523.1:13759249..13759314:-	CM007523.1:13759249..13759314:-	CM007523.1:13759249..13759314:-	null	null	gcccuaaaugccccuucuggc	null
55	miR-27-5p	agguugggaucgguugcaaugcuguguuucuguaugguauugcacuugucccggccugu	agguugggaucgguugcaaugcuguguuucuguaugguauugcacuugucccggccugu	agguugggaucgguugcaaugcuguguuucuguaugguauugcacuugucccggccugu	agguugggaucgguugcaaugcuguguuucuguaugguauugcacuugucccggccugu	agguugggaucgguugcaaugcuguguuucuguaugguauugcacuugucccggccugu	agguugggaucgguugcaaugcuguguuucuguaugguauugcacuugucccggccugu	agguugggaucgguugcaaugcuguguuucuguaugguauugcacuugucccggccugu	agguugggaucgguugcaaugcuguguuucuguaugguauugcacuugucccggccugu	agguugggaucgguugcaaugcuguguuucuguaugguauugcacuugucccggccugu	agguugggaucgguugcaaugcuguguuucuguaugguauugcacuugucccggccugu	agguugggaucgguugcaaugcuguguuucuguaugguauugcacuugucccggccugu	agguugggaucgguugcaaugcuguguuucuguaugguauugcacuugucccggccugu	agguugggaucgguugcaaugcuguguuucuguaugguauugcacuugucccggccugu	agguugggaucgguugcaaugcuguguuucuguaugguauugcacuugucccggccugu	agguugggaucgguugcaaugcuguguuucuguaugguauugcacuugucccggccugu	agguugggaucgguugcaaugcuguguuucuguaugguauugcacuugucccggccugu	agguugggaucaguugcaaugcugugugugucucugguauugcacuugucccggccugu	cagguugggaucaguugcaaugcugugugugucucugguauugcacuugucccggccugu	cagguugggaucaguugcaaugcugugugugucucugguauugcacuugucccggccugu	agguugggaucaguugcaaugcugugugugucucugguauugcacuugucccggccugu	cagguugggaucaguugcaaugcugugugugucucugguauugcacuugucccggccugu	agguugggaucaguugcaaugcugugugugucucugguauugcacuugucccggccugu	agguugggaucaguugcaaugcugugugugucucugguauugcacuugucccggccugu	13:91351323..91351382:+	13:91351323..91351382:+	13:91351323..91351382:+	13:91351323..91351382:+	12:66227264..66227323:+	12:66227264..66227323:+	12:66227264..66227323:+	12:66227264..66227323:+	11:66610771..66610830:+	11:66610771..66610830:+	11:66610771..66610830:+	11:66610771..66610830:+	11:66610771..66610830:+	11:66610771..66610830:+	11:66610771..66610830:+	11:66610771..66610830:+	CM007525.1:151882838..151882897:-	CM007525.1:151882838..151882898:-	CM007525.1:151882838..151882898:-	CM007525.1:151882838..151882897:-	CM007525.1:151882838..151882898:-	CM007525.1:151882838..151882897:-	CM007525.1:151882838..151882897:-	agguugggaucgguugcaaugcu	agguugggaucgguugcaaugcu
56	miR-27-3p	agguugggaucgguugcaaugcuguguuucuguaugguauugcacuugucccggccugu	agguugggaucgguugcaaugcuguguuucuguaugguauugcacuugucccggccugu	agguugggaucgguugcaaugcuguguuucuguaugguauugcacuugucccggccugu	agguugggaucgguugcaaugcuguguuucuguaugguauugcacuugucccggccugu	agguugggaucgguugcaaugcuguguuucuguaugguauugcacuugucccggccugu	agguugggaucgguugcaaugcuguguuucuguaugguauugcacuugucccggccugu	agguugggaucgguugcaaugcuguguuucuguaugguauugcacuugucccggccugu	agguugggaucgguugcaaugcuguguuucuguaugguauugcacuugucccggccugu	agguugggaucgguugcaaugcuguguuucuguaugguauugcacuugucccggccugu	agguugggaucgguugcaaugcuguguuucuguaugguauugcacuugucccggccugu	agguugggaucgguugcaaugcuguguuucuguaugguauugcacuugucccggccugu	agguugggaucgguugcaaugcuguguuucuguaugguauugcacuugucccggccugu	agguugggaucgguugcaaugcuguguuucuguaugguauugcacuugucccggccugu	agguugggaucgguugcaaugcuguguuucuguaugguauugcacuugucccggccugu	agguugggaucgguugcaaugcuguguuucuguaugguauugcacuugucccggccugu	agguugggaucgguugcaaugcuguguuucuguaugguauugcacuugucccggccugu	agguugggaucaguugcaaugcugugugugucucugguauugcacuugucccggccugu	cagguugggaucaguugcaaugcugugugugucucugguauugcacuugucccggccugu	cagguugggaucaguugcaaugcugugugugucucugguauugcacuugucccggccugu	agguugggaucaguugcaaugcugugugugucucugguauugcacuugucccggccugu	cagguugggaucaguugcaaugcugugugugucucugguauugcacuugucccggccugu	agguugggaucaguugcaaugcugugugugucucugguauugcacuugucccggccugu	agguugggaucaguugcaaugcugugugugucucugguauugcacuugucccggccugu	13:91351323..91351382:+	13:91351323..91351382:+	13:91351323..91351382:+	13:91351323..91351382:+	12:66227264..66227323:+	12:66227264..66227323:+	12:66227264..66227323:+	12:66227264..66227323:+	11:66610771..66610830:+	11:66610771..66610830:+	11:66610771..66610830:+	11:66610771..66610830:+	11:66610771..66610830:+	11:66610771..66610830:+	11:66610771..66610830:+	11:66610771..66610830:+	CM007525.1:151882838..151882897:-	CM007525.1:151882838..151882898:-	CM007525.1:151882838..151882898:-	CM007525.1:151882838..151882897:-	CM007525.1:151882838..151882898:-	CM007525.1:151882838..151882897:-	CM007525.1:151882838..151882897:-	uauugcacuugucccggccugu	uauugcacuugucccggccugu
57	miR-26-5p	augaccuaugaauugacagacaauauagcugaguuugucugucauuucuuuaggccaaua	augaccuaugaauugacagacaauauagcugaguuugucugucauuucuuuaggccaaua	augaccuaugaauugacagacaauauagcugaguuugucugucauuucuuuaggccaaua	augaccuaugaauugacagacaauauagcugaguuugucugucauuucuuuaggccaaua	augaccuaugaauugacagacaacgugacuaagucugucugucauuucuguaggccaau	augaccuaugaauugacagacaacgugacuaagucugucugucauuucuguaggccaaug	augaccuaugaauugacagacaacgugacuaagucugucugucauuucuguaggccaaug	augaccuaugaauugacagacaacgugacuaagucugucugucauuucuguaggccaaug	aaugaccuaugaauugacagacaauguggcuaaaucugucugucauuucuguaggccaauau	augaccuaugaauugacagacaauguggcuaaaucugucugucauuucuguaggccaaua	augaccuaugaauugacagacaauguggcuaaaucugucugucauuucuguaggccaaua	cauuguuaagagaugguguacaggaaaaugaccuaugaauugacagac	augaccuaugaauugacagacaauguggcuaaaucugucugucauuucuguaggccaaua	aaugaccuaugaauugacagacaauguggcuaaaucugucugucauuucuguaggccaauau	augaccuaugaauugacagacaauguggcuaaaucugucugucauuucuguaggccaaua	augaccuaugaauugacagacaauguggcuaaaucugucugucauuucuguaggccaaua	augaccuaugaauugacagacugcuuucuaaacuugccugucauuucuauaggccaaua	augaccuaugaauugacagacugcuuucuaaacuugccugucauuucuauaggccaaua	augaccuaugaauugacagacugcuuucuaaacuugccugucauuucuauaggccaaua	augaccuaugaauugacagacugcuuucuaaacuugccugucauuucuauaggccaaua	augaccuaugaauugacagacugcuuucuaaacuugccugucauuucuauaggccaaua	augaccuaugaauugacagacugcuuucuaaacuugccugucauuucuauaggccaaua	null	1:220117876..220117936:-	1:220117876..220117936:-	1:220117876..220117936:-	1:220117876..220117936:-	16:24305745..24305804:-	16:24305744..24305804:-	16:24305744..24305804:-	16:24305744..24305804:-	10:11786582..11786644:-	10:11786583..11786643:-	10:11786583..11786643:-	10:11963140..11963188:+	10:11786583..11786643:-	10:11963166..11963228:+	10:11786583..11786643:-	10:11963167..11963227:+	CM007527.1:13332437..13332496:+	CM007527.1:13332437..13332496:+	CM007527.1:13332437..13332496:+	CM007527.1:13332437..13332496:+	CM007527.1:13332437..13332496:+	CM007527.1:13332437..13332496:+	null	augaccuaugaauugacaga	augaccuaugaauugacagac
58	miR-25-5p	gcgacgagccccucgcacaaaccggaccugagcguuuuguucguucggcucgcguga	gcgacgagccccucgcacaaaccggaccugagcguuuuguucguucggcucgcguga	gcgacgagccccucgcacaaaccggaccugagcguuuuguucguucggcucgcguga	gcgacgagccccucgcacaaaccggaccugagcguuuuguucguucggcucgcguga	gcgacgagccccucgcacaaaccggaccugagcguuuuguucguucggcucgcguga	gcgacgagccccucgcacaaaccggaccugagcguuuuguucguucggcucgcguga	gcgacgagccccucgcacaaaccggaccugagcguuuuguucguucggcucgcguga	gcgacgagccccucgcacaaaccggaccugagcguuuuguucguucggcucgcguga	gcgacgagccccucgcacaaaccggaccugagcguuuuguucguucggcucgcguga	gcgacgagccccucgcacaaaccggaccugagcguuuuguucguucggcucgcguga	gcgacgagccccucgcacaaaccggaccugagcguuuuguucguucggcucgcguga	gcgacgagccccucgcacaaaccggaccugagcguuuuguucguucggcucgcguga	gcgacgagccccucgcacaaaccggaccugagcguuuuguucguucggcucgcguga	gcgacgagccccucgcacaaaccggaccugagcguuuuguucguucggcucgcguga	gcgacgagccccucgcacaaaccggaccugagcguuuuguucguucggcucgcguga	gcgacgagccccucgcacaaaccggaccugagcguuuuguucguucggcucgcguga	cgucgagccccacgugcaagaccugaccugaacguuuuguucguucggcucgcguu	gcgucgagccccacgugcaagaccugaccugaacguuuuguucguucggcucgcguua	gcgucgagccccacgugcaagaccugaccugaacguuuuguucguucggcucgcguua	gcgucgagccccacgugcaagaccugaccugaacguuuuguucguucggcucgcguua	gcgucgagccccacgugcaagaccugaccugaacguuuuguucguucggcucgcguua	gcgucgagccccacgugcaagaccugaccugaacguuuuguucguucggcucgcguua	ggcgucgagccccacgugcaagaccugaccugaacguuuuguucguucggcucgcguuag	2:219001647..219001704:-	2:219001647..219001704:-	2:219001647..219001704:-	2:219001647..219001704:-	2:107667523..107667580:-	2:107667523..107667580:-	2:107667523..107667580:-	2:107667523..107667580:-	15:133957558..133957615:+	15:133957558..133957615:+	15:133957558..133957615:+	15:133957558..133957615:+	15:133957558..133957615:+	15:133957558..133957615:+	15:133957558..133957615:+	15:133957558..133957615:+	CM007530.1:19989016..19989072:+	CM007530.1:19989015..19989073:+	CM007530.1:19989015..19989073:+	CM007530.1:19989015..19989073:+	CM007530.1:19989015..19989073:+	CM007530.1:19989015..19989073:+	CM007530.1:19989014..19989074:+	gcgacgagccccucgcacaaacc	gcgacgagccccucgcacaaa
59	miR-25-3p	gcgacgagccccucgcacaaaccggaccugagcguuuuguucguucggcucgcguga	gcgacgagccccucgcacaaaccggaccugagcguuuuguucguucggcucgcguga	gcgacgagccccucgcacaaaccggaccugagcguuuuguucguucggcucgcguga	gcgacgagccccucgcacaaaccggaccugagcguuuuguucguucggcucgcguga	gcgacgagccccucgcacaaaccggaccugagcguuuuguucguucggcucgcguga	gcgacgagccccucgcacaaaccggaccugagcguuuuguucguucggcucgcguga	gcgacgagccccucgcacaaaccggaccugagcguuuuguucguucggcucgcguga	gcgacgagccccucgcacaaaccggaccugagcguuuuguucguucggcucgcguga	gcgacgagccccucgcacaaaccggaccugagcguuuuguucguucggcucgcguga	gcgacgagccccucgcacaaaccggaccugagcguuuuguucguucggcucgcguga	gcgacgagccccucgcacaaaccggaccugagcguuuuguucguucggcucgcguga	gcgacgagccccucgcacaaaccggaccugagcguuuuguucguucggcucgcguga	gcgacgagccccucgcacaaaccggaccugagcguuuuguucguucggcucgcguga	gcgacgagccccucgcacaaaccggaccugagcguuuuguucguucggcucgcguga	gcgacgagccccucgcacaaaccggaccugagcguuuuguucguucggcucgcguga	gcgacgagccccucgcacaaaccggaccugagcguuuuguucguucggcucgcguga	cgucgagccccacgugcaagaccugaccugaacguuuuguucguucggcucgcguu	gcgucgagccccacgugcaagaccugaccugaacguuuuguucguucggcucgcguua	gcgucgagccccacgugcaagaccugaccugaacguuuuguucguucggcucgcguua	gcgucgagccccacgugcaagaccugaccugaacguuuuguucguucggcucgcguua	gcgucgagccccacgugcaagaccugaccugaacguuuuguucguucggcucgcguua	gcgucgagccccacgugcaagaccugaccugaacguuuuguucguucggcucgcguua	ggcgucgagccccacgugcaagaccugaccugaacguuuuguucguucggcucgcguuag	2:219001647..219001704:-	2:219001647..219001704:-	2:219001647..219001704:-	2:219001647..219001704:-	2:107667523..107667580:-	2:107667523..107667580:-	2:107667523..107667580:-	2:107667523..107667580:-	15:133957558..133957615:+	15:133957558..133957615:+	15:133957558..133957615:+	15:133957558..133957615:+	15:133957558..133957615:+	15:133957558..133957615:+	15:133957558..133957615:+	15:133957558..133957615:+	CM007530.1:19989016..19989072:+	CM007530.1:19989015..19989073:+	CM007530.1:19989015..19989073:+	CM007530.1:19989015..19989073:+	CM007530.1:19989015..19989073:+	CM007530.1:19989015..19989073:+	CM007530.1:19989014..19989074:+	uuuguucguucggcucgcguga	uuuguucguucggcucgcguga
60	miR-24-5p	gugcauuguaguugcauugcauguucuggugguacccaugcaauguuuccacagugcau	gugcauuguaguugcauugcauguucuggugguacccaugcaauguuuccacagugcauca	gugcauuguaguugcauugcauguucuggugguacccaugcaauguuuccacagugcauca	gugcauuguaguugcauugcauguucuggugguacccaugcaauguuuccacagugcauca	null	null	null	gugcauuguaguugcauugcauguucuggcgguacccgugcaauguuuccacagugcau	gugcauuguaguugcauugcauguucuggcaguacccgugcaguguuucca	gugcauuguaguugcauugcauguucuggcaguacccgugcaguguuucca	gugcauuguaguugcauugcauguucuggcaguacccgugcaguguuucca	gugcauuguaguugcauugcauguucuggcaguacccgugcaguguuucca	gugcauuguaguugcauugcauguucuggcaguacccgugcaguguuucca	gugcauuguaguugcauugcauguucuggcaguacccgugcaguguuucca	gugcauuguaguugcauugcauguucuggcaguacccgugcaguguuucca	gugcauuguaguugcauugcauguucuggcaguacccgugcaguguuucca	gugcauuguaguugcauugcauguuguggcaguaacugugcaauguuccugcagugcaguac	gugcauuguaguugcauugcauguuguggcaguaacugugcaauguuccugcagugcaguac	null	gugcauuguaguugcauugcauguuguggcaguaacugugcaauguuccugcagugcagu	null	gugcauuguaguugcauugcauguuguggcaguaacugugcaauguuccugcagugcagua	null	22:41900948..41901007:+	22:41900948..41901009:+	22:41900948..41901009:+	22:41900948..41901009:+	null	null	null	5:113410754..113410813:+	GL894144.1:30047..30098:+	GL894144.1:30047..30098:+	GL894144.1:30047..30098:+	GL894144.1:30047..30098:+	GL894144.1:30047..30098:+	GL894144.1:30047..30098:+	GL894144.1:30047..30098:+	GL894144.1:30047..30098:+	CM007525.1:51190135..51190197:-	CM007525.1:51190135..51190197:-	null	CM007525.1:51190137..51190197:-	null	CM007525.1:51190136..51190197:-	null	gugcauuguaguugcauugca	gugcauuguaguugcauugca
61	miR-24-3p	gugcauuguaguugcauugcauguucuggugguacccaugcaauguuuccacagugcau	gugcauuguaguugcauugcauguucuggugguacccaugcaauguuuccacagugcauca	gugcauuguaguugcauugcauguucuggugguacccaugcaauguuuccacagugcauca	gugcauuguaguugcauugcauguucuggugguacccaugcaauguuuccacagugcauca	null	null	null	gugcauuguaguugcauugcauguucuggcgguacccgugcaauguuuccacagugcau	gugcauuguaguugcauugcauguucuggcaguacccgugcaguguuucca	gugcauuguaguugcauugcauguucuggcaguacccgugcaguguuucca	gugcauuguaguugcauugcauguucuggcaguacccgugcaguguuucca	gugcauuguaguugcauugcauguucuggcaguacccgugcaguguuucca	gugcauuguaguugcauugcauguucuggcaguacccgugcaguguuucca	gugcauuguaguugcauugcauguucuggcaguacccgugcaguguuucca	gugcauuguaguugcauugcauguucuggcaguacccgugcaguguuucca	gugcauuguaguugcauugcauguucuggcaguacccgugcaguguuucca	gugcauuguaguugcauugcauguuguggcaguaacugugcaauguuccugcagugcaguac	gugcauuguaguugcauugcauguuguggcaguaacugugcaauguuccugcagugcaguac	null	gugcauuguaguugcauugcauguuguggcaguaacugugcaauguuccugcagugcagu	null	gugcauuguaguugcauugcauguuguggcaguaacugugcaauguuccugcagugcagua	null	22:41900948..41901007:+	22:41900948..41901009:+	22:41900948..41901009:+	22:41900948..41901009:+	null	null	null	5:113410754..113410813:+	GL894144.1:30047..30098:+	GL894144.1:30047..30098:+	GL894144.1:30047..30098:+	GL894144.1:30047..30098:+	GL894144.1:30047..30098:+	GL894144.1:30047..30098:+	GL894144.1:30047..30098:+	GL894144.1:30047..30098:+	CM007525.1:51190135..51190197:-	CM007525.1:51190135..51190197:-	null	CM007525.1:51190137..51190197:-	null	CM007525.1:51190136..51190197:-	null	caauguuuccacagugcau	caauguuuccacagugcauca
62	miR-8-5p	uagcagcacguaaauauuggcguagugaaauauauauuaaacaccaauauuacugugcugcuu	uagcagcacguaaauauuggcguagugaaauauauauuaaacaccaauauuacugugcugcu	uagcagcacguaaauauuggcguagugaaauauauauuaaacaccaauauuacugugcugcuu	uagcagcacguaaauauuggcguagugaaauauauauuaaacaccaauauuacugugcugcuu	uagcagcacguaaauauuggcguaguaaaauaaauauuaaacaccaauauuauugugcugcuuua	uagcagcacguaaauauuggcguaguaaaauaaauauuaaacaccaauauuauugugcugcuuua	uagcagcacguaaauauuggcguaguaaaauaaauauuaaacaccaauauuauugugcugcuuua	uagcagcacguaaauauuggcguaguaaaauaaauauuaaacaccaauauuauugugcugcuu	uagcagcacguaaauauuggcguuaagauucuaaaauuaucuccaguauuaacugugcugcugaa	uagcagcacguaaauauuggcguuaagauucuaaaauuaucuccaguauuaacugugcugcugaa	uagcagcacguaaauauuggcguuaagauucuaaaauuaucuccaguauuaacugugcugcugaa	uagcagcacguaaauauuggcguuaagauucuaaaauuaucuccaguauuaacugugcugcugaa	uagcagcacguaaauauuggcguuaagauucuaaaauuaucuccaguauuaacugugcugcugaa	uagcagcacguaaauauuggcguuaagauucuaaaauuaucuccaguauuaacugugcugcugaa	uagcagcacguaaauauuggcguuaagauucuaaaauuaucuccaguauuaacugugcugcugaa	uagcagcacguaaauauuggcguuaagauucuaaaauuaucuccaguauuaacugugcugcugaa	uagcagcacguaaauauugguguaguaaaauaaaccuuaaaccccaauauuauugugcugcuu	uagcagcacguaaauauugguguaguaaaauaaaccuuaaaccccaauauuauugugcugcuu	uagcagcacguaaauauugguguuaagacuguaaauaucuccaguauuaacugugcugcuga	uagcagcacguaaauauugguguaguaaaauaaaccuuaaaccccaauauuauugugcugcuu	uagcagcacguaaauauugguguaguaaaauaaaccuuaaaccccaauauuauugugcugcuu	uagcagcacguaaauauugguguuaagacuguaaauaucuccaguauuaacugugcugcugaa	uagcagcacguaaauauugguguaguaaaauaaaccuuaaaccccaauauuauugugcugcu	3:160404753..160404816:+	3:160404753..160404815:+	3:160404753..160404816:+	3:160404753..160404816:+	1:107923247..107923312:-	1:107923247..107923312:-	1:107923247..107923312:-	1:107923249..107923312:-	JH118724.1:70564..70629:+	JH118724.1:70564..70629:+	JH118724.1:70564..70629:+	JH118724.1:70564..70629:+	JH118724.1:70564..70629:+	JH118724.1:70564..70629:+	JH118724.1:70564..70629:+	JH118724.1:70564..70629:+	CM007533.1:1964786..1964849:+	CM007533.1:1964786..1964849:+	CM007525.1:174158530..174158592:-	CM007533.1:1964786..1964849:+	CM007533.1:1964786..1964849:+	CM007525.1:174158529..174158592:-	CM007533.1:1964786..1964848:+	uagcagcacguaaauauuggcg	uagcagcacguaaauauuggcg
63	miR-8-3p	uagcagcacguaaauauuggcguagugaaauauauauuaaacaccaauauuacugugcugcuu	uagcagcacguaaauauuggcguagugaaauauauauuaaacaccaauauuacugugcugcu	uagcagcacguaaauauuggcguagugaaauauauauuaaacaccaauauuacugugcugcuu	uagcagcacguaaauauuggcguagugaaauauauauuaaacaccaauauuacugugcugcuu	uagcagcacguaaauauuggcguaguaaaauaaauauuaaacaccaauauuauugugcugcuuua	uagcagcacguaaauauuggcguaguaaaauaaauauuaaacaccaauauuauugugcugcuuua	uagcagcacguaaauauuggcguaguaaaauaaauauuaaacaccaauauuauugugcugcuuua	uagcagcacguaaauauuggcguaguaaaauaaauauuaaacaccaauauuauugugcugcuu	uagcagcacguaaauauuggcguuaagauucuaaaauuaucuccaguauuaacugugcugcugaa	uagcagcacguaaauauuggcguuaagauucuaaaauuaucuccaguauuaacugugcugcugaa	uagcagcacguaaauauuggcguuaagauucuaaaauuaucuccaguauuaacugugcugcugaa	uagcagcacguaaauauuggcguuaagauucuaaaauuaucuccaguauuaacugugcugcugaa	uagcagcacguaaauauuggcguuaagauucuaaaauuaucuccaguauuaacugugcugcugaa	uagcagcacguaaauauuggcguuaagauucuaaaauuaucuccaguauuaacugugcugcugaa	uagcagcacguaaauauuggcguuaagauucuaaaauuaucuccaguauuaacugugcugcugaa	uagcagcacguaaauauuggcguuaagauucuaaaauuaucuccaguauuaacugugcugcugaa	uagcagcacguaaauauugguguaguaaaauaaaccuuaaaccccaauauuauugugcugcuu	uagcagcacguaaauauugguguaguaaaauaaaccuuaaaccccaauauuauugugcugcuu	uagcagcacguaaauauugguguuaagacuguaaauaucuccaguauuaacugugcugcuga	uagcagcacguaaauauugguguaguaaaauaaaccuuaaaccccaauauuauugugcugcuu	uagcagcacguaaauauugguguaguaaaauaaaccuuaaaccccaauauuauugugcugcuu	uagcagcacguaaauauugguguuaagacuguaaauaucuccaguauuaacugugcugcugaa	uagcagcacguaaauauugguguaguaaaauaaaccuuaaaccccaauauuauugugcugcu	3:160404753..160404816:+	3:160404753..160404815:+	3:160404753..160404816:+	3:160404753..160404816:+	1:107923247..107923312:-	1:107923247..107923312:-	1:107923247..107923312:-	1:107923249..107923312:-	JH118724.1:70564..70629:+	JH118724.1:70564..70629:+	JH118724.1:70564..70629:+	JH118724.1:70564..70629:+	JH118724.1:70564..70629:+	JH118724.1:70564..70629:+	JH118724.1:70564..70629:+	JH118724.1:70564..70629:+	CM007533.1:1964786..1964849:+	CM007533.1:1964786..1964849:+	CM007525.1:174158530..174158592:-	CM007533.1:1964786..1964849:+	CM007533.1:1964786..1964849:+	CM007525.1:174158529..174158592:-	CM007533.1:1964786..1964848:+	accaauauuacugugcugcuu	accaauauuacugugcugcu
64	miR-9-5p	null	cauaaaguagaaagcacuacuaacagcacuggaggguguaguguuuccuacuuuaugg	null	null	null	null	null	cccauaaaguagaaagcacuacuaacagcacuggaggguguaguguuuccuacuuuauggaug	null	null	null	null	cccauaaaguagaaagcacuacuaacagcacuggaggguguaguguuuccuacuuuauggaug	null	null	null	cccauaaaguagaaagcacuacuaaacagcacugcaggguguaguguuuccuacuuuauggaug	cccauaaaguagaaagcacuacuaaacagcacugcaggguguaguguuuccuacuuuaugga	cauaaaguagaaagcacuacuaaacagcacugcaggguguaguguuuccuacuuuaugga	null	cauaaaguagaaagcacuacuaaacagcacugcaggguguaguguuuccuacuuuaugga	cccauaaaguagaaagcacuacuaaacagcacugcaggguguaguguuuccuacuuuauggaug	cauaaaguagaaagcacuacuaaacagcacugcaggguguaguguuuccuacuuuaugga	null	17:58331245..58331303:-	null	null	null	null	null	19:9527315..9527378:-	null	null	null	null	12:36203924..36203987:+	null	null	null	KV877990.1:1011551..1011615:+	KV877990.1:1011551..1011613:+	KV877990.1:1011553..1011613:+	null	KV877990.1:1011553..1011613:+	KV877990.1:1011551..1011615:+	KV877990.1:1011553..1011613:+	null	cauaaaguagaaagcacuacu
65	miR-9-3p	null	cauaaaguagaaagcacuacuaacagcacuggaggguguaguguuuccuacuuuaugg	null	null	null	null	null	cccauaaaguagaaagcacuacuaacagcacuggaggguguaguguuuccuacuuuauggaug	null	null	null	null	cccauaaaguagaaagcacuacuaacagcacuggaggguguaguguuuccuacuuuauggaug	null	null	null	cccauaaaguagaaagcacuacuaaacagcacugcaggguguaguguuuccuacuuuauggaug	cccauaaaguagaaagcacuacuaaacagcacugcaggguguaguguuuccuacuuuaugga	cauaaaguagaaagcacuacuaaacagcacugcaggguguaguguuuccuacuuuaugga	null	cauaaaguagaaagcacuacuaaacagcacugcaggguguaguguuuccuacuuuaugga	cccauaaaguagaaagcacuacuaaacagcacugcaggguguaguguuuccuacuuuauggaug	cauaaaguagaaagcacuacuaaacagcacugcaggguguaguguuuccuacuuuaugga	null	17:58331245..58331303:-	null	null	null	null	null	19:9527315..9527378:-	null	null	null	null	12:36203924..36203987:+	null	null	null	KV877990.1:1011551..1011615:+	KV877990.1:1011551..1011613:+	KV877990.1:1011553..1011613:+	null	KV877990.1:1011553..1011613:+	KV877990.1:1011551..1011615:+	KV877990.1:1011553..1011613:+	null	uguaguguuuccuacuuuaugg
66	miR-4-5p	aacccguagauccgaucuuguggugaaguggaccgcacaagcucgcuucuaugggu	aacccguagauccgaucuuguggugaaguggaccgcacaagcucgcuucuauggguc	aacccguagauccgaucuuguggugaaguggaccgcacaagcucgcuucuaugggu	aacccguagauccgaucuuguggugaaguggaccgcacaagcucgcuucuauggguc	aacccguagauccgaucuuguggugaaguggaccgcacaagcucgcuucuaugggucugu	aacccguagauccgaucuuguggugaaguggaccgcacaagcucgcuucuaugggucug	aacccguagauccgaucuuguggugaaguggaccgcacaagcucgcuucuaugggucugu	aacccguagauccgaucuuguggugaaguggaccgcacaagcucgcuucuaugggucugu	aacccguagauccgaucuuguggugaaguggaccgcacaagcucgcuucuaugggucugu	aacccguagauccgaucuuguggugaaguggaccgcacaagcucgcuucuaugggucu	aacccguagauccgaucuuguggugaaguggaccgcacaagcucgcuucuaugggucugu	aacccguagauccgaucuuguggugaaguggaccgcacaagcucgcuucuaugggucugu	aacccguagauccgaucuuguggugaaguggaccgcacaagcucgcuucuaugggucug	aacccguagauccgaucuuguggugaaguggaccgcacaagcucgcuucuaugggucugu	aacccguagauccgaucuuguggugaaguggaccgcacaagcucgcuucuaugggucugu	aacccguagauccgaucuuguggugaaguggaccgcacaagcucgcuucuaugggucugu	aacccguagauccgaucuuguguugaaacgcacugcacaagcucgcuucuaugggucugu	aacccguagauccgaucuuguguugaaacgcacugcacaagcucgcuucuauggguc	aacccguagauccgaucuuguguugaaacgcacugcacaagcucgcuucuaugggucugu	aacccguagauccgaucuuguguugaaacgcacugcacaagcucgcuucuaugggucugu	aacccguagauccgaucuuguguugaaacgcacugcacaagcucgcuucuaugggucug	null	aacccguagauccgaucuuguguugaaacgcacugcacaagcucgcuucuaugggucug	21:16539100..16539156:+	21:16539100..16539157:+	21:16539100..16539156:+	21:16539100..16539157:+	1:19931193..19931253:-	1:19931194..19931253:-	1:19931193..19931253:-	1:19931193..19931253:-	13:191558620..191558680:+	13:191558620..191558678:+	13:191558620..191558680:+	13:191558620..191558680:+	13:191558620..191558679:+	13:191558620..191558680:+	13:191558620..191558680:+	13:191558620..191558680:+	CM007525.1:129065017..129065077:+	CM007525.1:129065017..129065074:+	CM007525.1:129065017..129065077:+	CM007525.1:129065017..129065077:+	CM007525.1:129065017..129065076:+	null	CM007525.1:129065017..129065076:+	aacccguagauccgaucuug	aacccguagauccgaucuugu
67	miR-4-3p	aacccguagauccgaucuuguggugaaguggaccgcacaagcucgcuucuaugggu	aacccguagauccgaucuuguggugaaguggaccgcacaagcucgcuucuauggguc	aacccguagauccgaucuuguggugaaguggaccgcacaagcucgcuucuaugggu	aacccguagauccgaucuuguggugaaguggaccgcacaagcucgcuucuauggguc	aacccguagauccgaucuuguggugaaguggaccgcacaagcucgcuucuaugggucugu	aacccguagauccgaucuuguggugaaguggaccgcacaagcucgcuucuaugggucug	aacccguagauccgaucuuguggugaaguggaccgcacaagcucgcuucuaugggucugu	aacccguagauccgaucuuguggugaaguggaccgcacaagcucgcuucuaugggucugu	aacccguagauccgaucuuguggugaaguggaccgcacaagcucgcuucuaugggucugu	aacccguagauccgaucuuguggugaaguggaccgcacaagcucgcuucuaugggucu	aacccguagauccgaucuuguggugaaguggaccgcacaagcucgcuucuaugggucugu	aacccguagauccgaucuuguggugaaguggaccgcacaagcucgcuucuaugggucugu	aacccguagauccgaucuuguggugaaguggaccgcacaagcucgcuucuaugggucug	aacccguagauccgaucuuguggugaaguggaccgcacaagcucgcuucuaugggucugu	aacccguagauccgaucuuguggugaaguggaccgcacaagcucgcuucuaugggucugu	aacccguagauccgaucuuguggugaaguggaccgcacaagcucgcuucuaugggucugu	aacccguagauccgaucuuguguugaaacgcacugcacaagcucgcuucuaugggucugu	aacccguagauccgaucuuguguugaaacgcacugcacaagcucgcuucuauggguc	aacccguagauccgaucuuguguugaaacgcacugcacaagcucgcuucuaugggucugu	aacccguagauccgaucuuguguugaaacgcacugcacaagcucgcuucuaugggucugu	aacccguagauccgaucuuguguugaaacgcacugcacaagcucgcuucuaugggucug	null	aacccguagauccgaucuuguguugaaacgcacugcacaagcucgcuucuaugggucug	21:16539100..16539156:+	21:16539100..16539157:+	21:16539100..16539156:+	21:16539100..16539157:+	1:19931193..19931253:-	1:19931194..19931253:-	1:19931193..19931253:-	1:19931193..19931253:-	13:191558620..191558680:+	13:191558620..191558678:+	13:191558620..191558680:+	13:191558620..191558680:+	13:191558620..191558679:+	13:191558620..191558680:+	13:191558620..191558680:+	13:191558620..191558680:+	CM007525.1:129065017..129065077:+	CM007525.1:129065017..129065074:+	CM007525.1:129065017..129065077:+	CM007525.1:129065017..129065077:+	CM007525.1:129065017..129065076:+	null	CM007525.1:129065017..129065076:+	caagcucgcuucuaugggu	caagcucgcuucuauggguc
68	miR-5-5p	caaagugcuuacagugcagguagugauaugugcaucuacugcagugaaggcacuuguagc	caaagugcuuacagugcagguagugauaugugcaucuacugcagugaaggcacuuguagc	caaagugcuuacagugcagguagugauaugugcaucuacugcagugaaggcacuugu	caaagugcuuacagugcagguagugauaugugcaucuacugcagugaaggcacuugu	caaagugcuuacagugcagguagugauaugugcaucuacugcagugaaggcacuugua	caaagugcuuacagugcagguagugauaugugcaucuacugcagugaaggcacuugua	caaagugcuuacagugcagguagugauaugugcaucuacugcagugaaggcacuugua	caaagugcuuacagugcagguagugauaugugcaucuacugcagugaaggcacuugua	null	caaagugcuuacagugcagguagugauaaugugcaucuacugcagugaaggcacuuguag	caaagugcuuacagugcagguagugauaaugugcaucuacugcagugaaggcacuuguagc	caaagugcuuacagugcagguagugauaaugugcaucuacugcagugaaggcacuuguagc	caaagugcuuacagugcagguagugauaaugugcaucuacugcagugaaggcacuuguag	caaagugcuuacagugcagguagugauaaugugcaucuacugcagugaaggcacuuguagc	caaagugcuuacagugcagguagugauaaugugcaucuacugcagugaaggcacuuguagc	caaagugcuuacagugcagguagugauaaugugcaucuacugcagugaaggcacuuguagc	caaagugcuuacagugcagguagugauauauagaaccuacugcagugaaggcacuuguagc	caaagugcuuacagugcagguagugauauauagaaccuacugcagugaaggcacuuguagca	caaagugcuuacagugcagguagugauauauagaaccuacugcagugaaggcacuuguagca	caaagugcuuacagugcagguagugauauauagaaccuacugcagugaaggcacuuguagca	caaagugcuuacagugcagguagugauauauagaaccuacugcagugaaggcacuuguagca	caaagugcuuacagugcagguagugauauauagaaccuacugcagugaaggcacuuguag	caaagugcuuacagugcagguagugauauauagaaccuacugcagugaaggcacuuguag	13:91350617..91350677:+	13:91350617..91350677:+	13:91350617..91350674:+	13:91350617..91350674:+	12:66226566..66226624:+	12:66226566..66226624:+	12:66226566..66226624:+	12:66226566..66226624:+	null	11:66610068..66610128:+	11:66610068..66610129:+	11:66610068..66610129:+	11:66610068..66610128:+	11:66610068..66610129:+	11:66610068..66610129:+	11:66610068..66610129:+	CM007525.1:151883554..151883615:-	CM007525.1:151883553..151883615:-	CM007525.1:151883553..151883615:-	CM007525.1:151883553..151883615:-	CM007525.1:151883553..151883615:-	CM007525.1:151883555..151883615:-	CM007525.1:151883555..151883615:-	caaagugcuuacagugcagguag	caaagugcuuacagugcagguag
69	miR-5-3p	caaagugcuuacagugcagguagugauaugugcaucuacugcagugaaggcacuuguagc	caaagugcuuacagugcagguagugauaugugcaucuacugcagugaaggcacuuguagc	caaagugcuuacagugcagguagugauaugugcaucuacugcagugaaggcacuugu	caaagugcuuacagugcagguagugauaugugcaucuacugcagugaaggcacuugu	caaagugcuuacagugcagguagugauaugugcaucuacugcagugaaggcacuugua	caaagugcuuacagugcagguagugauaugugcaucuacugcagugaaggcacuugua	caaagugcuuacagugcagguagugauaugugcaucuacugcagugaaggcacuugua	caaagugcuuacagugcagguagugauaugugcaucuacugcagugaaggcacuugua	null	caaagugcuuacagugcagguagugauaaugugcaucuacugcagugaaggcacuuguag	caaagugcuuacagugcagguagugauaaugugcaucuacugcagugaaggcacuuguagc	caaagugcuuacagugcagguagugauaaugugcaucuacugcagugaaggcacuuguagc	caaagugcuuacagugcagguagugauaaugugcaucuacugcagugaaggcacuuguag	caaagugcuuacagugcagguagugauaaugugcaucuacugcagugaaggcacuuguagc	caaagugcuuacagugcagguagugauaaugugcaucuacugcagugaaggcacuuguagc	caaagugcuuacagugcagguagugauaaugugcaucuacugcagugaaggcacuuguagc	caaagugcuuacagugcagguagugauauauagaaccuacugcagugaaggcacuuguagc	caaagugcuuacagugcagguagugauauauagaaccuacugcagugaaggcacuuguagca	caaagugcuuacagugcagguagugauauauagaaccuacugcagugaaggcacuuguagca	caaagugcuuacagugcagguagugauauauagaaccuacugcagugaaggcacuuguagca	caaagugcuuacagugcagguagugauauauagaaccuacugcagugaaggcacuuguagca	caaagugcuuacagugcagguagugauauauagaaccuacugcagugaaggcacuuguag	caaagugcuuacagugcagguagugauauauagaaccuacugcagugaaggcacuuguag	13:91350617..91350677:+	13:91350617..91350677:+	13:91350617..91350674:+	13:91350617..91350674:+	12:66226566..66226624:+	12:66226566..66226624:+	12:66226566..66226624:+	12:66226566..66226624:+	null	11:66610068..66610128:+	11:66610068..66610129:+	11:66610068..66610129:+	11:66610068..66610128:+	11:66610068..66610129:+	11:66610068..66610129:+	11:66610068..66610129:+	CM007525.1:151883554..151883615:-	CM007525.1:151883553..151883615:-	CM007525.1:151883553..151883615:-	CM007525.1:151883553..151883615:-	CM007525.1:151883553..151883615:-	CM007525.1:151883555..151883615:-	CM007525.1:151883555..151883615:-	acugcagugaaggcacuuguagc	acugcagugaaggcacuuguagc
70	miR-6-5p	aaagugcuuacagugcagguagcuuuuugagaucuacugcaauguaagcacuucuua	null	aaaagugcuuacagugcagguagcuuuuugagaucuacugcaauguaagcacuucuuac	aaaagugcuuacagugcagguagcuuuuugagaucuacugcaauguaagcacuucuuac	gagcucacgaaagacacuuuugcuuuuuugcuucaggaauaggccuuggccauguaaaagugcuuacagugcagguag	cucacgaaagacacuuuugcuuuuuugcuucaggaauaggccuuggccauguaaaagugcuuacagugcagg	null	gagcucacgaaagacacuuuugcuuuuuugcuucaggaauaggccuuggccauguaaaagugcuuacagugcagguag	null	aaaagugcuuacagugcagguagcuuuuugagaucuacugcaaugcaagcacuucuuac	aaaagugcuuacagugcagguagcuuuuugagaucuacugcaaugcaagcacuucuu	aaagugcuuacagugcagguagcuuuuugagaucuacugcaaugcaagcacuucuua	aaagugcuuacagugcagguagcuuuuugagaucuacugcaaugcaagcacuucuua	null	aaaagugcuuacagugcagguagcuuuuugagaucuacugcaaugcaagcacuucuuac	null	aaaagugcuuacagugcagguagaguuuaggaucuacugcaguauaagcacuucuggc	aaaagugcuuacagugcagguagaguuuaggaucuacugcaguauaagcacuucuggc	aaaagugcuuacagugcagguagaguuuaggaucuacugcaguauaagcacuucuggc	aaaagugcuuacagugcagguagaguuuaggaucuacugcaguauaagcacuucuggc	aaaagugcuuacagugcagguagaguuuaggaucuacugcaguauaagcacuucuggca	null	null	X:134170208..134170265:-	null	X:134170207..134170266:-	X:134170207..134170266:-	X:17918572..17918650:-	X:17918575..17918647:-	null	X:17918572..17918650:-	null	X:126200192..126200251:-	X:126200194..126200251:-	X:126200193..126200250:-	X:126200193..126200250:-	null	X:126200192..126200251:-	null	CM007523.1:13759409..13759467:-	CM007523.1:13759409..13759467:-	CM007523.1:13759409..13759467:-	CM007523.1:13759409..13759467:-	CM007523.1:13759408..13759467:-	null	null	aaagugcuuacagugcagguag	null
71	miR-6-3p	aaagugcuuacagugcagguagcuuuuugagaucuacugcaauguaagcacuucuua	null	aaaagugcuuacagugcagguagcuuuuugagaucuacugcaauguaagcacuucuuac	aaaagugcuuacagugcagguagcuuuuugagaucuacugcaauguaagcacuucuuac	gagcucacgaaagacacuuuugcuuuuuugcuucaggaauaggccuuggccauguaaaagugcuuacagugcagguag	cucacgaaagacacuuuugcuuuuuugcuucaggaauaggccuuggccauguaaaagugcuuacagugcagg	null	gagcucacgaaagacacuuuugcuuuuuugcuucaggaauaggccuuggccauguaaaagugcuuacagugcagguag	null	aaaagugcuuacagugcagguagcuuuuugagaucuacugcaaugcaagcacuucuuac	aaaagugcuuacagugcagguagcuuuuugagaucuacugcaaugcaagcacuucuu	aaagugcuuacagugcagguagcuuuuugagaucuacugcaaugcaagcacuucuua	aaagugcuuacagugcagguagcuuuuugagaucuacugcaaugcaagcacuucuua	null	aaaagugcuuacagugcagguagcuuuuugagaucuacugcaaugcaagcacuucuuac	null	aaaagugcuuacagugcagguagaguuuaggaucuacugcaguauaagcacuucuggc	aaaagugcuuacagugcagguagaguuuaggaucuacugcaguauaagcacuucuggc	aaaagugcuuacagugcagguagaguuuaggaucuacugcaguauaagcacuucuggc	aaaagugcuuacagugcagguagaguuuaggaucuacugcaguauaagcacuucuggc	aaaagugcuuacagugcagguagaguuuaggaucuacugcaguauaagcacuucuggca	null	null	X:134170208..134170265:-	null	X:134170207..134170266:-	X:134170207..134170266:-	X:17918572..17918650:-	X:17918575..17918647:-	null	X:17918572..17918650:-	null	X:126200192..126200251:-	X:126200194..126200251:-	X:126200193..126200250:-	X:126200193..126200250:-	null	X:126200192..126200251:-	null	CM007523.1:13759409..13759467:-	CM007523.1:13759409..13759467:-	CM007523.1:13759409..13759467:-	CM007523.1:13759409..13759467:-	CM007523.1:13759408..13759467:-	null	null	acugcaauguaagcacuucuua	null
72	miR-7-5p	caaagugcucauagugcagguaguuuuggcaugacucuacuguaguaugggcacuuccag	caaagugcucauagugcagguaguuuuggcaugacucuacuguaguaugggcacuuccag	caaagugcucauagugcagguaguuuuggcaugacucuacuguaguaugggcacuuccag	caaagugcucauagugcagguaguuuuggcaugacucuacuguaguaugggcacuuccag	null	caaagugcucacagugcagguaguuuuggcagcgcucuacuguagugugggcacuuccag	null	caaagugcucacagugcagguaguuuuggcagcgcucuacuguagugugggcacuuccag	caaagugcucacagugcagguagguuuugcauuacucuacuguagugugggcacuuccag	caaagugcucacagugcagguagguuuugcauuacucuacuguagugugggcacuuccagu	caaagugcucacagugcagguagguuuugcauuacucuacuguagugugggcacuuccag	caaagugcucacagugcagguagguuuugcauuacucuacuguagugugggcacuuccag	caaagugcucacagugcagguagguuuugcauuacucuacuguagugugggcacuuccag	caaagugcucacagugcagguagguuuugcauuacucuacuguagugugggcacuuccag	caaagugcucacagugcagguagguuuugcauuacucuacuguagugugggcacuuccag	caaagugcucacagugcagguagguuuugcauuacucuacuguagugugggcacuuccag	caaagugcucauagugcagguagcuuugaauugaaccuacuguaaugugggcacuuauagu	caaagugcucauagugcagguagcuuugaauugaaccuacuguaaugugggcacuuauagua	caaagugcucauagugcagguagcuuugaauugaaccuacuguaaugugggcacuuaua	caaagugcucauagugcagguagcuuugaauugaaccuacuguaaugugggcacuuauagu	caaagugcucauagugcagguagcuuugaauugaaccuacuguaaugugggcacuuauag	null	null	X:134169812..134169872:-	X:134169812..134169872:-	X:134169812..134169872:-	X:134169812..134169872:-	null	X:17918136..17918196:-	null	X:17918136..17918196:-	X:126199784..126199844:-	X:126199783..126199844:-	X:126199784..126199844:-	X:126199784..126199844:-	X:126199784..126199844:-	X:126199784..126199844:-	X:126199784..126199844:-	X:126199784..126199844:-	CM007523.1:13759055..13759116:-	CM007523.1:13759054..13759116:-	CM007523.1:13759057..13759116:-	CM007523.1:13759055..13759116:-	CM007523.1:13759056..13759116:-	null	null	caaagugcucauagugcagguag	caaagugcucauagugcagguag
73	miR-7-3p	caaagugcucauagugcagguaguuuuggcaugacucuacuguaguaugggcacuuccag	caaagugcucauagugcagguaguuuuggcaugacucuacuguaguaugggcacuuccag	caaagugcucauagugcagguaguuuuggcaugacucuacuguaguaugggcacuuccag	caaagugcucauagugcagguaguuuuggcaugacucuacuguaguaugggcacuuccag	null	caaagugcucacagugcagguaguuuuggcagcgcucuacuguagugugggcacuuccag	null	caaagugcucacagugcagguaguuuuggcagcgcucuacuguagugugggcacuuccag	caaagugcucacagugcagguagguuuugcauuacucuacuguagugugggcacuuccag	caaagugcucacagugcagguagguuuugcauuacucuacuguagugugggcacuuccagu	caaagugcucacagugcagguagguuuugcauuacucuacuguagugugggcacuuccag	caaagugcucacagugcagguagguuuugcauuacucuacuguagugugggcacuuccag	caaagugcucacagugcagguagguuuugcauuacucuacuguagugugggcacuuccag	caaagugcucacagugcagguagguuuugcauuacucuacuguagugugggcacuuccag	caaagugcucacagugcagguagguuuugcauuacucuacuguagugugggcacuuccag	caaagugcucacagugcagguagguuuugcauuacucuacuguagugugggcacuuccag	caaagugcucauagugcagguagcuuugaauugaaccuacuguaaugugggcacuuauagu	caaagugcucauagugcagguagcuuugaauugaaccuacuguaaugugggcacuuauagua	caaagugcucauagugcagguagcuuugaauugaaccuacuguaaugugggcacuuaua	caaagugcucauagugcagguagcuuugaauugaaccuacuguaaugugggcacuuauagu	caaagugcucauagugcagguagcuuugaauugaaccuacuguaaugugggcacuuauag	null	null	X:134169812..134169872:-	X:134169812..134169872:-	X:134169812..134169872:-	X:134169812..134169872:-	null	X:17918136..17918196:-	null	X:17918136..17918196:-	X:126199784..126199844:-	X:126199783..126199844:-	X:126199784..126199844:-	X:126199784..126199844:-	X:126199784..126199844:-	X:126199784..126199844:-	X:126199784..126199844:-	X:126199784..126199844:-	CM007523.1:13759055..13759116:-	CM007523.1:13759054..13759116:-	CM007523.1:13759057..13759116:-	CM007523.1:13759055..13759116:-	CM007523.1:13759056..13759116:-	null	null	uacuguaguaugggcacuuccag	uacuguaguaugggcacuuccag
74	miR-0-5p	aguuuugcauaguugcacuacaagaagaauguaguugugcaaaucuaugcaaaacuga	aguuuugcauaguugcacuacaagaagaauguaguugugcaaaucuaugcaaaacuga	aguuuugcauaguugcacuacaagaagaauguaguugugcaaaucuaugcaaaacuga	aguuuugcauaguugcacuacaagaagaauguaguugugcaaaucuaugcaaaacuga	guuuugcauaguugcacuacaagaagaauguaguugugcaaaucuaugcaaaacug	aguuuugcauaguugcacuacaagaagaauguaguugugcaaaucuaugcaaaacuga	guuuugcauaguugcacuacaagaagaauguaguugugcaaaucuaugcaaaacug	guuuugcauaguugcacuacaagaagaauguaguugugcaaaucuaugcaaaacug	null	null	aguuuugcauaguugcacuacaagaagaauguaguugugcaaaucuaugcaaaacuga	aguuuugcauaguugcacuacaagaagaauguaguugugcaaaucuaugcaaaacuga	aguuuugcauaguugcacuacaagaagaauguaguugugcaaaucuaugcaaaacuga	null	null	null	guuaguuuugcauaguugcacuacaagaagaguguaguugugcaaaucuaugcaaaacuga	aguuuugcauaguugcacuacaagaagaguguaguugugcaaaucuaugcaaaacuga	null	aguuuugcauaguugcacuacaagaagaguguaguugugcaaaucuaugcaaaacuga	aguuuugcauaguugcacuacaagaagaguguaguugugcaaaucuaugcaaaacuga	aguuuugcauaguugcacuacaagaagaguguaguugugcaaaucuaugcaaaacuga	null	13:91350903..91350961:+	13:91350903..91350961:+	13:91350903..91350961:+	13:91350903..91350961:+	12:66226849..66226905:+	12:66226848..66226906:+	12:66226849..66226905:+	12:66226849..66226905:+	null	null	11:66610355..66610413:+	11:66610355..66610413:+	11:66610355..66610413:+	null	null	null	CM007525.1:151883264..151883325:-	CM007525.1:151883264..151883322:-	null	CM007525.1:151883264..151883322:-	CM007525.1:151883264..151883322:-	CM007525.1:151883264..151883322:-	null	aguuuugcauaguugcacu	aguuuugcauaguugcacuac
75	miR-0-3p	aguuuugcauaguugcacuacaagaagaauguaguugugcaaaucuaugcaaaacuga	aguuuugcauaguugcacuacaagaagaauguaguugugcaaaucuaugcaaaacuga	aguuuugcauaguugcacuacaagaagaauguaguugugcaaaucuaugcaaaacuga	aguuuugcauaguugcacuacaagaagaauguaguugugcaaaucuaugcaaaacuga	guuuugcauaguugcacuacaagaagaauguaguugugcaaaucuaugcaaaacug	aguuuugcauaguugcacuacaagaagaauguaguugugcaaaucuaugcaaaacuga	guuuugcauaguugcacuacaagaagaauguaguugugcaaaucuaugcaaaacug	guuuugcauaguugcacuacaagaagaauguaguugugcaaaucuaugcaaaacug	null	null	aguuuugcauaguugcacuacaagaagaauguaguugugcaaaucuaugcaaaacuga	aguuuugcauaguugcacuacaagaagaauguaguugugcaaaucuaugcaaaacuga	aguuuugcauaguugcacuacaagaagaauguaguugugcaaaucuaugcaaaacuga	null	null	null	guuaguuuugcauaguugcacuacaagaagaguguaguugugcaaaucuaugcaaaacuga	aguuuugcauaguugcacuacaagaagaguguaguugugcaaaucuaugcaaaacuga	null	aguuuugcauaguugcacuacaagaagaguguaguugugcaaaucuaugcaaaacuga	aguuuugcauaguugcacuacaagaagaguguaguugugcaaaucuaugcaaaacuga	aguuuugcauaguugcacuacaagaagaguguaguugugcaaaucuaugcaaaacuga	null	13:91350903..91350961:+	13:91350903..91350961:+	13:91350903..91350961:+	13:91350903..91350961:+	12:66226849..66226905:+	12:66226848..66226906:+	12:66226849..66226905:+	12:66226849..66226905:+	null	null	11:66610355..66610413:+	11:66610355..66610413:+	11:66610355..66610413:+	null	null	null	CM007525.1:151883264..151883325:-	CM007525.1:151883264..151883322:-	null	CM007525.1:151883264..151883322:-	CM007525.1:151883264..151883322:-	CM007525.1:151883264..151883322:-	null	ugugcaaaucuaugcaaaacuga	ugugcaaaucuaugcaaaacuga
76	miR-1-5p	aacauucauugcugucgguggguuugagucugaaucaacucacugaucaaugaaugcaaa	aacauucauugcugucgguggguuugagucugaaucaacucacugaucaaugaaugca	aacauucauugcugucgguggguuugagucugaaucaacucacugaucaaugaaugcaaa	aacauucauugcugucgguggguuugagucugaaucaacucacugaucaaugaaugcaaa	aacauucauugcugucgguggguuugacuuugaaucaacucacugaucaaugaauguaaa	aacauucauugcugucgguggguuugacuuugaaucaacucacugaucaaugaauguaaa	aacauucauugcugucgguggguuugacuuugaaucaacucacugaucaaugaauguaaa	aacauucauugcugucgguggguuugacuuugaaucaacucacugaucaaugaaugua	aacauucauugcugucgguggguuugagucugaaucaacucacugaucaaugaaugcaaa	aacauucauugcugucgguggguuugagucugaaucaacucacugaucaaugaaugcaaa	aacauucauugcugucgguggguuugagucugaaucaacucacugaucaaugaaugcaaa	aacauucauugcugucgguggguuugagucugaaucaacucacugaucaaugaaugcaaa	aacauucauugcugucgguggguuugagucugaaucaacucacugaucaaugaaugcaaa	aacauucauugcugucgguggguuugagucugaaucaacucacugaucaaugaaugcaaa	aacauucauugcugucgguggguuugagucugaaucaacucacugaucaaugaaugcaaa	aacauucauugcugucgguggguuugagucugaaucaacucacugaucaaugaaugcaaa	aacauucauugcugucgguggguuuucuuuucugucaacucacugaucaaugaaugcaaa	aacauucauugcugucgguggguuuucuuuucugucaacucacugaucaaugaaugcaaa	aacauucauugcugucgguggguuuucuuuucugucaacucacugaucaaugaaugcaaa	acauucauugcugucgguggguuuaacuauguggacaagcucacugaacaaugaaugcaa	aacauucauugcugucgguggguuuucuuuucugucaacucacugaucaaugaaugcaaa	null	null	9:124693724..124693784:+	9:124693724..124693782:+	9:124693724..124693784:+	9:124693724..124693784:+	11:95710640..95710700:+	11:95710640..95710700:+	11:95710640..95710700:+	11:95710640..95710698:+	1:299324025..299324085:+	1:299324025..299324085:+	1:299324025..299324085:+	1:299324025..299324085:+	1:299324025..299324085:+	1:299324025..299324085:+	1:299324025..299324085:+	1:299324025..299324085:+	CM007540.1:9854262..9854322:+	CM007540.1:9854262..9854322:+	CM007540.1:9854262..9854322:+	CM007532.1:11336271..11336331:+	CM007540.1:9854262..9854322:+	null	null	aacauucauugcugucggug	aacauucauugcugucggugggu
77	miR-1-3p	aacauucauugcugucgguggguuugagucugaaucaacucacugaucaaugaaugcaaa	aacauucauugcugucgguggguuugagucugaaucaacucacugaucaaugaaugca	aacauucauugcugucgguggguuugagucugaaucaacucacugaucaaugaaugcaaa	aacauucauugcugucgguggguuugagucugaaucaacucacugaucaaugaaugcaaa	aacauucauugcugucgguggguuugacuuugaaucaacucacugaucaaugaauguaaa	aacauucauugcugucgguggguuugacuuugaaucaacucacugaucaaugaauguaaa	aacauucauugcugucgguggguuugacuuugaaucaacucacugaucaaugaauguaaa	aacauucauugcugucgguggguuugacuuugaaucaacucacugaucaaugaaugua	aacauucauugcugucgguggguuugagucugaaucaacucacugaucaaugaaugcaaa	aacauucauugcugucgguggguuugagucugaaucaacucacugaucaaugaaugcaaa	aacauucauugcugucgguggguuugagucugaaucaacucacugaucaaugaaugcaaa	aacauucauugcugucgguggguuugagucugaaucaacucacugaucaaugaaugcaaa	aacauucauugcugucgguggguuugagucugaaucaacucacugaucaaugaaugcaaa	aacauucauugcugucgguggguuugagucugaaucaacucacugaucaaugaaugcaaa	aacauucauugcugucgguggguuugagucugaaucaacucacugaucaaugaaugcaaa	aacauucauugcugucgguggguuugagucugaaucaacucacugaucaaugaaugcaaa	aacauucauugcugucgguggguuuucuuuucugucaacucacugaucaaugaaugcaaa	aacauucauugcugucgguggguuuucuuuucugucaacucacugaucaaugaaugcaaa	aacauucauugcugucgguggguuuucuuuucugucaacucacugaucaaugaaugcaaa	acauucauugcugucgguggguuuaacuauguggacaagcucacugaacaaugaaugcaa	aacauucauugcugucgguggguuuucuuuucugucaacucacugaucaaugaaugcaaa	null	null	9:124693724..124693784:+	9:124693724..124693782:+	9:124693724..124693784:+	9:124693724..124693784:+	11:95710640..95710700:+	11:95710640..95710700:+	11:95710640..95710700:+	11:95710640..95710698:+	1:299324025..299324085:+	1:299324025..299324085:+	1:299324025..299324085:+	1:299324025..299324085:+	1:299324025..299324085:+	1:299324025..299324085:+	1:299324025..299324085:+	1:299324025..299324085:+	CM007540.1:9854262..9854322:+	CM007540.1:9854262..9854322:+	CM007540.1:9854262..9854322:+	CM007532.1:11336271..11336331:+	CM007540.1:9854262..9854322:+	null	null	cugaucaaugaaugcaaa	cucacugaucaaugaaugca
78	miR-2-5p	uguaaacauccuugacuggaagcuguaagguguucagaggagcuuucagucggauguuuacagc	uguaaacauccuugacuggaagcuguaagguguucagaggagcuuucagucggauguuuacagc	uguaaacauccuugacuggaagcuguaagguguucagaggagcuuucagucggauguuuacagc	uguaaacauccuugacuggaagcuguaagguguucagaggagcuuucagucggauguuuacagc	uguaaacauccuugacuggaagcuguaaggcguugcaaggagcuuucagucggauguuuacagc	uguaaacauccuugacuggaagcuguaaggcguugcaaggagcuuucagucggauguuuacagc	uguaaacauccuugacuggaagcuguaaggcguugcaaggagcuuucagucggauguuuacagc	uguaaacauccuugacuggaagcuguaaggcguugcaaggagcuuucagucggauguuuacagc	uguaaacauccuugacuggaagcugugaggcguucccaggagcuuucagucggauguuuacagc	uguaaacauccuugacuggaagcugugaggcguucccaggagcuuucagucggauguuuacagc	uguaaacauccuugacuggaagcugugaggcguucccaggagcuuucagucggauguuuacagc	uguaaacauccuugacuggaagcugugaggcguucccaggagcuuucagucggauguuuacagc	uguaaacauccuugacuggaagcugugaggcguucccaggagcuuucagucggauguuuacagc	uguaaacauccuugacuggaagcugugaggcguucccaggagcuuucagucggauguuuacagc	uguaaacauccuugacuggaagcugugaggcguucccaggagcuuucagucggauguuuacagc	uguaaacauccuugacuggaagcugugaggcguucccaggagcuuucagucggauguuuacagc	uguaaacauccuugacuggaagcugugaggugcgagcaggagcuuucagucggauguuugcagc	uguaaacauccuugacuggaagcugugaggugcgagcaggagcuuucagucggauguuugcagc	uguaaacauccuugacuggaagcugugaggugcgagcaggagcuuucagucggauguuugcagc	uguaaacauccuugacuggaagcugugaggugcgagcaggagcuuucagucggauguuugcagc	uguaaacauccuugacuggaagcugugaggugcgagcaggagcuuucagucggauguuugcagc	uguaaacauccuugacuggaagcugugaggugcgagcaggagcuuucagucggauguuugcagc	uguaaacauccuugacuggaagcugugaggugcgagcaggagcuuucagucggauguuugcagc	1:40754370..40754434:+	1:40754370..40754434:+	1:40754370..40754434:+	1:40754370..40754434:+	3:106062503..106062567:-	3:106062503..106062567:-	3:106062503..106062567:-	3:106062503..106062567:-	6:157476662..157476726:-	6:157476662..157476726:-	6:157476662..157476726:-	6:157476662..157476726:-	6:157476662..157476726:-	6:157476662..157476726:-	6:157476662..157476726:-	6:157476662..157476726:-	CM007546.1:2333080..2333144:-	CM007546.1:2333080..2333144:-	CM007546.1:2333080..2333144:-	CM007546.1:2333080..2333144:-	CM007546.1:2333080..2333144:-	CM007546.1:2333080..2333144:-	CM007546.1:2333080..2333144:-	uguaaacauccuugacuggaagcu	uguaaacauccuugacuggaagcu
79	miR-2-3p	uguaaacauccuugacuggaagcuguaagguguucagaggagcuuucagucggauguuuacagc	uguaaacauccuugacuggaagcuguaagguguucagaggagcuuucagucggauguuuacagc	uguaaacauccuugacuggaagcuguaagguguucagaggagcuuucagucggauguuuacagc	uguaaacauccuugacuggaagcuguaagguguucagaggagcuuucagucggauguuuacagc	uguaaacauccuugacuggaagcuguaaggcguugcaaggagcuuucagucggauguuuacagc	uguaaacauccuugacuggaagcuguaaggcguugcaaggagcuuucagucggauguuuacagc	uguaaacauccuugacuggaagcuguaaggcguugcaaggagcuuucagucggauguuuacagc	uguaaacauccuugacuggaagcuguaaggcguugcaaggagcuuucagucggauguuuacagc	uguaaacauccuugacuggaagcugugaggcguucccaggagcuuucagucggauguuuacagc	uguaaacauccuugacuggaagcugugaggcguucccaggagcuuucagucggauguuuacagc	uguaaacauccuugacuggaagcugugaggcguucccaggagcuuucagucggauguuuacagc	uguaaacauccuugacuggaagcugugaggcguucccaggagcuuucagucggauguuuacagc	uguaaacauccuugacuggaagcugugaggcguucccaggagcuuucagucggauguuuacagc	uguaaacauccuugacuggaagcugugaggcguucccaggagcuuucagucggauguuuacagc	uguaaacauccuugacuggaagcugugaggcguucccaggagcuuucagucggauguuuacagc	uguaaacauccuugacuggaagcugugaggcguucccaggagcuuucagucggauguuuacagc	uguaaacauccuugacuggaagcugugaggugcgagcaggagcuuucagucggauguuugcagc	uguaaacauccuugacuggaagcugugaggugcgagcaggagcuuucagucggauguuugcagc	uguaaacauccuugacuggaagcugugaggugcgagcaggagcuuucagucggauguuugcagc	uguaaacauccuugacuggaagcugugaggugcgagcaggagcuuucagucggauguuugcagc	uguaaacauccuugacuggaagcugugaggugcgagcaggagcuuucagucggauguuugcagc	uguaaacauccuugacuggaagcugugaggugcgagcaggagcuuucagucggauguuugcagc	uguaaacauccuugacuggaagcugugaggugcgagcaggagcuuucagucggauguuugcagc	1:40754370..40754434:+	1:40754370..40754434:+	1:40754370..40754434:+	1:40754370..40754434:+	3:106062503..106062567:-	3:106062503..106062567:-	3:106062503..106062567:-	3:106062503..106062567:-	6:157476662..157476726:-	6:157476662..157476726:-	6:157476662..157476726:-	6:157476662..157476726:-	6:157476662..157476726:-	6:157476662..157476726:-	6:157476662..157476726:-	6:157476662..157476726:-	CM007546.1:2333080..2333144:-	CM007546.1:2333080..2333144:-	CM007546.1:2333080..2333144:-	CM007546.1:2333080..2333144:-	CM007546.1:2333080..2333144:-	CM007546.1:2333080..2333144:-	CM007546.1:2333080..2333144:-	cuuucagucggauguuuacagc	cuuucagucggauguuuacagc
80	miR-3-5p	uguaaacauccuacacucucagcuguggaaaguaagaaagcugggagaaggcuguuuacucu	uguaaacauccuacacucucagcuguggaaaguaagaaagcugggagaaggcuguuuacucu	uguaaacauccuacacucucagcuguggaaaguaagaaagcugggagaaggcuguuuacucu	uguaaacauccuacacucucagcuguggaaaguaagaaagcugggagaaggcuguuuacucu	uguaaacacccuacacucucagcugugcacagugagaaagcugggagaaggcuguuuacu	uguaaacacccuacacucucagcugugcacagugagaaagcugggagaaggcuguuuacu	uguaaacacccuacacucucagcugugcacagugagaaagcugggagaaggcuguuuacucu	uguaaacacccuacacucucagcugugcacagugagaaagcugggagaaggcuguuuacu	uguaaacauccuacacucucagcuguggaaaguaagaaagcugggagaaggcuguuuacucu	uguaaacauccuacacucucagcuguggaaaguaagaaagcugggagaaggcuguuuacucu	uguaaacauccuacacucucagcuguggaaaguaagaaagcugggagaaggcuguuuacucu	uguaaacauccuacacucucagcuguggaaaguaagaaagcugggagaaggcuguuuacucu	uguaaacauccuacacucucagcuguggaaaguaagaaagcugggagaaggcuguuuacucu	uguaaacauccuacacucucagcuguggaaaguaagaaagcugggagaaggcuguuuacucu	uguaaacauccuacacucucagcuguggaaaguaagaaagcugggagaaggcuguuuacucu	uguaaacauccuacacucucagcuguggaaaguaagaaagcugggagaaggcuguuuacucu	uguaaacauccuacacucucagcuguggaaacuaagaaagcugggagaaggcuguuuacucu	uguaaacauccuacacucucagcuguggaaacuaagaaagcugggagaaggcuguuuacucu	uguaaacauccuacacucucagcuguggaaacuaagaaagcugggagaaggcuguuuacu	uguaaacauccuacacucucagcuguggaaacuaagaaagcugggagaaggcuguuuacucu	uguaaacauccuacacucucagcuguggaaacuaagaaagcugggagaaggcuguuuacucu	uguaaacauccuacacucucagcuguggaaacuaagaaagcugggagaaggcuguuuacucu	uguaaacauccuacacucucagcuguggaaacuaagaaagcugggagaaggcuguuuacucu	6:71376963..71377025:-	6:71376963..71377025:-	6:71376963..71377025:-	6:71376963..71377025:-	9:10730939..10730999:-	9:10730939..10730999:-	9:10730937..10730999:-	9:10730939..10730999:-	1:57721696..57721758:-	1:57721696..57721758:-	GL895276.2:226525..226587:+	1:57721696..57721758:-	GL895276.2:226525..226587:+	GL895276.2:226525..226587:+	GL895276.2:226525..226587:+	GL895276.2:226525..226587:+	CM007527.1:81736359..81736421:+	CM007527.1:81736359..81736421:+	CM007527.1:81736359..81736419:+	CM007527.1:81736359..81736421:+	CM007527.1:81736359..81736421:+	CM007527.1:81736359..81736421:+	CM007527.1:81736359..81736421:+	uguaaacauccuacacucuca	uguaaacauccuacacucucagcu
81	miR-3-3p	uguaaacauccuacacucucagcuguggaaaguaagaaagcugggagaaggcuguuuacucu	uguaaacauccuacacucucagcuguggaaaguaagaaagcugggagaaggcuguuuacucu	uguaaacauccuacacucucagcuguggaaaguaagaaagcugggagaaggcuguuuacucu	uguaaacauccuacacucucagcuguggaaaguaagaaagcugggagaaggcuguuuacucu	uguaaacacccuacacucucagcugugcacagugagaaagcugggagaaggcuguuuacu	uguaaacacccuacacucucagcugugcacagugagaaagcugggagaaggcuguuuacu	uguaaacacccuacacucucagcugugcacagugagaaagcugggagaaggcuguuuacucu	uguaaacacccuacacucucagcugugcacagugagaaagcugggagaaggcuguuuacu	uguaaacauccuacacucucagcuguggaaaguaagaaagcugggagaaggcuguuuacucu	uguaaacauccuacacucucagcuguggaaaguaagaaagcugggagaaggcuguuuacucu	uguaaacauccuacacucucagcuguggaaaguaagaaagcugggagaaggcuguuuacucu	uguaaacauccuacacucucagcuguggaaaguaagaaagcugggagaaggcuguuuacucu	uguaaacauccuacacucucagcuguggaaaguaagaaagcugggagaaggcuguuuacucu	uguaaacauccuacacucucagcuguggaaaguaagaaagcugggagaaggcuguuuacucu	uguaaacauccuacacucucagcuguggaaaguaagaaagcugggagaaggcuguuuacucu	uguaaacauccuacacucucagcuguggaaaguaagaaagcugggagaaggcuguuuacucu	uguaaacauccuacacucucagcuguggaaacuaagaaagcugggagaaggcuguuuacucu	uguaaacauccuacacucucagcuguggaaacuaagaaagcugggagaaggcuguuuacucu	uguaaacauccuacacucucagcuguggaaacuaagaaagcugggagaaggcuguuuacu	uguaaacauccuacacucucagcuguggaaacuaagaaagcugggagaaggcuguuuacucu	uguaaacauccuacacucucagcuguggaaacuaagaaagcugggagaaggcuguuuacucu	uguaaacauccuacacucucagcuguggaaacuaagaaagcugggagaaggcuguuuacucu	uguaaacauccuacacucucagcuguggaaacuaagaaagcugggagaaggcuguuuacucu	6:71376963..71377025:-	6:71376963..71377025:-	6:71376963..71377025:-	6:71376963..71377025:-	9:10730939..10730999:-	9:10730939..10730999:-	9:10730937..10730999:-	9:10730939..10730999:-	1:57721696..57721758:-	1:57721696..57721758:-	GL895276.2:226525..226587:+	1:57721696..57721758:-	GL895276.2:226525..226587:+	GL895276.2:226525..226587:+	GL895276.2:226525..226587:+	GL895276.2:226525..226587:+	CM007527.1:81736359..81736421:+	CM007527.1:81736359..81736421:+	CM007527.1:81736359..81736419:+	CM007527.1:81736359..81736421:+	CM007527.1:81736359..81736421:+	CM007527.1:81736359..81736421:+	CM007527.1:81736359..81736421:+	ugggagaaggcuguuuacucu	cugggagaaggcuguuuacucu
[truncated: 44 more columns]
