# Supplementary material for: Exploration of exosomal microRNA expression profiles in pigeon ‘Milk’ during the lactation period
Source: BMC Genomics. 2018 Nov 20;19:828. doi: 10.1186/s12864-018-5201-0 (PMC6245878; doi:10.1186/s12864-018-5201-0)
Supplement: Supplementary file 7 — Table S4. miRNAs belonging to three Profiles as assigned by the STEM clustering tool. (XLSX 20 kb) [file 12864_2018_5201_MOESM7_ESM.xlsx]

## Sheet: Profile1
Table S4 miRNAs belonging to Profile 1 as assigned by the STEM clustering tool.
miRNA	1d Expression (RPM)	1d	5d	10d	15d	20d
miR-10a-5p	3987.14	0	3066.85	2193.29	-3220.27	-3693.41
miR-26a-5p	3606.48	0	5038.06	3045.82	-2829.53	-3333.74
miR-146c-5p	3375.71	0	3498.93	-2256.44	-3007.41	-3295.29
miR-27b-3p	1320.98	0	961.31	-348.46	-1240.26	-1289.51
miR-30e-5p	845.384	0	2079.54	-278.56	-683.94	-789.44
miR-92-3p	841.178	0	353.32	190.65	-182.57	-220.59
miR-6535-5p	245.807	0	313.56	-4.11	-175.17	-245.81
miR-30a-5p	242.122	0	127.23	-124.15	-115.99	-217.65
miR-181a-5p	224.291	0	183.49	49.05	-118.34	-203.31
let-7i-5p	72.6766	0	66.1	48.17	-52.5	-55.19
miR-21-3p	48.1009	0	75.73	18.08	-43.06	-41.11
miR-130c-3p	40.084	0	60.26	28.97	-35.04	-33.09
miR-99a-5p	28.4646	0	52.66	8.94	-28.46	-24.97
miR-301b-3p	25.5938	0	38.46	-2.58	-25.59	-25.59
miR-456-3p	21.2161	0	19.35	10.43	-21.22	-21.22
miR-146b-3p	19.3814	0	4.1	-4.99	-19.38	-15.88
miR-146c-3p	8.01506	0	13.33	6.37	-8.02	-8.02
miR-138-5p	7.6689	0	7.28	-1.91	-7.67	-7.67
miR-106-3p	7.41453	0	7.53	4.09	-7.41	-7.41
miR-190a-5p	2.91999	0	3.48	2.83	-2.92	-2.92

## Sheet: Profile2
Table S4 miRNAs belonging to Profile 2 as assigned by the STEM clustering tool.
miRNA	1d Expression (RPM)	1d	5d	10d	15d	20d
miR-21-5p	9136.28	0	26507.2	-3019.15	-7587.42	-8381
miR-148a-3p	4406.5	0	31476.1	9369.97	-3997.85	-4158.24
miR-205a-5p	2658.72	0	13622.6	6094	-2315.65	-1490.83
miR-200a-3p	464.727	0	3698.49	2041.39	-202.38	-359.83
miR-221-1-3p	320.106	0	1733.75	1348.72	-214.16	-229.19
miR-23b-3p	310.667	0	914.81	492.1	-310.67	-310.67
miR-101-3p	231.408	0	754.95	93.73	-191.05	-210.43
miR-30d-5p	229.613	0	754.61	132.93	-153.94	-166.67
let-7g-5p	168.971	0	347.69	210.83	-118.52	-154.98
miR-30c-5p	164.77	0	753.27	169	-99.18	-136.8
miR-140-3p	121.452	0	610.85	235.33	-10.46	-107.47
miR-2954-3p	100.205	0	860.54	184.65	-100.2	-2.3
miR-454-3p	89.4855	0	301.22	114.8	-74.35	-82.49
miR-365-3p	83.0556	0	435.75	210.43	-83.06	-69.07
miR-103-3p	72.587	0	202.83	10.85	-52.41	-65.59
miR-20a-5p	71.6008	0	746.1	126.93	-71.6	-68.1
miR-125b-5p	65.9589	0	478.46	503.74	-25.6	-27.5
miR-17-5p	54.925	0	562.08	281.72	-44.83	-30.45
miR-20b-5p	47.7394	0	1047.51	248.62	-47.74	-47.74
miR-19a-3p	46.1858	0	216.42	-11.66	-36.1	-46.19
miR-301a-3p	37.7534	0	105.29	22.67	-37.75	-37.75
miR-221-5p	31.3098	0	81.84	23.36	-26.26	-27.81
miR-107-3p	28.7807	0	84.37	25.89	-8.6	-28.78
miR-30a-3p	27.7856	0	290.33	84.43	-7.6	-10.3
miR-30e-3p	27.1064	0	280.33	82.23	-6.93	-9.62
miR-1467-3p	24.8488	0	69.09	61.47	-24.85	-24.85
miR-106-5p	23.1123	0	256.57	86.22	-23.11	-23.11
miR-16c-5p	18.0956	0	133.49	134.4	2.09	-11.1
miR-18b-5p	14.6217	0	53.7	14.15	-14.62	-14.62
miR-18a-5p	13.2863	0	52.9	3.98	-13.29	-13.29
miR-15b-5p	11.7246	0	54.46	14.17	-11.72	-11.72
miR-1552-5p	9.05493	0	82.75	57.12	-9.05	-5.56
miR-218-5p	6.25432	0	81.28	31.15	-6.25	-6.25
miR-148b-5p	6.22037	0	19.4	5.29	-6.22	-6.22
miR-210-3p	4.31188	0	8.5	7.2	-4.31	-4.31
miR-7-3p	3.28083	0	26.61	19.74	-3.28	-3.28
miR-140-5p	3.04737	0	52.46	14.22	2	-3.05
miR-205a-3p	2.54435	0	14.54	8.96	-2.54	-2.54
miR-301a-5p	1.52158	0	4.88	1.36	-1.52	-1.52
miR-29b-3p	1.24386	0	7.3	1.63	-1.24	-1.24
miR-20b-3p	1.01665	0	9.66	10.49	-1.02	-1.02
miR-148b-3p	1.00796	0	7.53	1.87	-1.01	-1.01
miR-31-3p	0.793656	0	48.31	13.59	-0.79	-0.79
let-7g-3p	0.555994	0	7.98	-0.56	-0.56	-0.56
miR-32-5p	0.441508	0	5.96	5.31	-0.44	-0.44
miR-338-3p	0.360839	0	3.91	-0.36	-0.36	-0.36
miR-7269-5p	0.214304	0	40.35	-0.21	-0.21	-0.21
miR-4642-3p	0.118831	0	294.51	2.76	-0.12	-0.12
miR-7974-3p	0	0	8.54	0	0	0
miR-7015-3p	0	0	19.21	0	0	0
miR-6751-3p	0	0	11193.7	624.37	65.59	90.91
miR-6746-3p	0	0	53.37	0	0	0
miR-6325-3p	0	0	439.81	0	0	0
miR-34a-5p	0	0	12.81	0	0	0
miR-146a-3p	0	0	27.75	0	0	0

## Sheet: Proflie3
Table S4 miRNAs belonging to Profile 3 as assigned by the STEM clustering tool.
miRNA	1d Expression (RPM)	1d	5d	10d	15d	20d
miR-92-3p	841.178	0	2568.39	5368.02	-619.19	-390.11
miR-429-3p	514.52	0	847.6	1352.84	-337.94	-434.1
miR-200b-3p	460.553	0	3544.67	3947.46	-218.39	-278.73
miR-222a-3p	223.53	0	1702.22	1989.11	-132.72	-90.66
let-7b-3p	80.9192	0	649.24	1087.26	-50.65	-35.46
miR-31-5p	57.9444	0	670.08	865.67	22.78	-40.46
miR-1559-5p	54.9839	0	90.19	134.92	-49.94	-41
miR-130a-3p	35.4425	0	103.33	142.95	-30.4	-31.95
let-7c-5p	24.1841	0	78.29	90.91	-24.18	-17.19
let-7j-3p	11.7284	0	69.4	103.36	-11.73	-11.73
let-7f-3p	2.3917	0	14.69	17.75	-2.39	-2.39
miR-210-5p	0.935982	0	11.87	16.33	-0.94	2.56
