# Supplementary material for: Exploration of exosomal microRNA expression profiles in pigeon ‘Milk’ during the lactation period
Source: BMC Genomics. 2018 Nov 20;19:828. doi: 10.1186/s12864-018-5201-0 (PMC6245878; doi:10.1186/s12864-018-5201-0)
Supplement: Supplementary file 8 — Table S5. The Primer sequences of q-PCR experiments. (XLSX 9 kb) [file 12864_2018_5201_MOESM8_ESM.xlsx]

## Sheet: Sheet1
Table S5 The Primer sequences of q-PCR experiments.
miRNA Name	Primer sequence (5' - 3')
cli-miR-21-5p	TAGCTTATCAGACTGATGTTGA
cli-miR-26a-5p	TTCAAGTAATTTAGGATAGGC
cli-miR-429-3p	TAATACTGTCTGGTAATGCCGT
cli-miR-30a-5p	TGTAAACATCCTCGACTGGAAG
cli-miR-22-3p	AAGCTGCCAGTTGAAGAACTGT
cli-miR-146c-5p	TGAGAACTGAATTCCATGGACTG
cli-miR-92-3p	TATTGCACTTGTCCCGGCCTG
cli-miR-148a-3p	TCAGTGCACTACAGAACTTTGT
U6	GCAGGGGCCATGCTAATCTTCTCTGTATCG
Note: U6 were used as internal control gene for normalising miRNAs.
